# Supplementary material for: Structures and electronic properties of cobalt(II) selone coordination com­plexes
Source: Acta Crystallogr C Struct Chem. 2025 Nov 26;81(Pt 12):718–22. doi: 10.1107/S2053229625010101 (PMC12810353; doi:10.1107/S2053229625010101)
Supplement: Supplementary file 1 [file c-81-00718-sup1.cif]

##############################################################################
#                                                                            #
# This CIF contains the data in a paper accepted for publication in          #
# Acta Crystallographica Section C. It conforms to the requirements of       #
# Notes for Authors for Acta Crystallographica Section C, and has been       #
# peer reviewed under the auspices of the IUCr Commission on Journals.       #
#                                                                            #
# Full details of the Crystallographic Information File format               #
# are given in the paper "The Crystallographic Information File (CIF):       #
# a New Standard Archive File for Crystallography" by S. R. Hall, F. H.      #
# Allen and I. D. Brown [Acta Cryst. (1991), A47, 655-685].                  #
#                                                                            #
# The current version of the core CIF dictionary is obtainable from          #
# ftp://ftp.iucr.org/pub/cif_core.dic.                                       #
#                                                                            #
# Software is freely available for graphical display of the structure(s)     #
# in this CIF. For information consult the CIF software page                 #
# http://www.iucr.org/resources/cif/software.                                #
#                                                                            #
# This file may be used for bona fide research purposes within the           #
# scientific community so long as proper attribution is given to the journal # 
# article from which it was obtained.                                        #
#                                                                            #
##############################################################################
data_deise
_audit_creation_method
;
Olex2 1.5-ac7-014
(compiled 2025.02.27 svn.r6f4c0eaf for Rigaku Oxford Diffraction, GUI svn.r7171)
;
_chemical_name_systematic
;
1,3-Diethylimidazole-2-selone
;
_chemical_name_common     ?
_chemical_formula_moiety     'C7 H12 N2 Se'
_chemical_formula_sum     'C7 H12 N2 Se'
_chemical_formula_iupac     'C7 H12 N2 Se'
_chemical_formula_weight     203.15
_chemical_melting_point     ?
_space_group_crystal_system     monoclinic
_space_group_name_H-M_alt     'P 1 21/n 1'
_space_group_name_Hall     '-P 2yn'
loop_
    _space_group_symop_operation_xyz
    'x, y, z'
    '-x+1/2, y+1/2, -z+1/2'
    '-x, -y, -z'
    'x-1/2, -y-1/2, z-1/2'
_cell_length_a     6.8733(4)
_cell_length_b     14.6494(9)
_cell_length_c     9.0726(5)
_cell_angle_alpha     90
_cell_angle_beta     94.493(6)
_cell_angle_gamma     90
_cell_volume     910.71(9)
_cell_formula_units_Z     4
_cell_measurement_reflns_used     2191
_cell_measurement_theta_min     2.6290
_cell_measurement_theta_max     22.0520
_cell_measurement_temperature     293(2)
_exptl_crystal_description     block
_exptl_crystal_colour     yellow
_exptl_crystal_size_max     0.32
_exptl_crystal_size_mid     0.29
_exptl_crystal_size_min     0.27
_exptl_crystal_density_diffrn     1.482
_exptl_crystal_density_meas     ?
_exptl_crystal_density_method     ?
_exptl_crystal_F_000     408
loop_
    _exptl_crystal_face_index_h
    _exptl_crystal_face_index_k
    _exptl_crystal_face_index_l
    _exptl_crystal_face_perp_dist
    -2 -2 -12 0.1568
    -4 -6 11 0.1686
    -7 -9 -6 0.1251
    0 20 4 0.1693
    4 19 -1 0.1774
    7 -5 -9 0.1063
    2 -5 -3 0.1125
    -2 -5 1 0.1305
    2 16 7 0.1640
    0 -13 -10 0.1505
    -1 12 10 0.1547
    0 14 10 0.1568
    8 12 1 0.1979
    6 9 -9 0.1420
    1 0 -13 0.1520
    -6 -10 -7 0.1302
    -8 -12 3 0.1174
    1 3 12 0.1336
    9 -2 4 0.1833
    6 12 -8 0.1544
    -5 9 -8 0.1191
    -9 3 -4 0.1001
    -7 -10 6 0.1376
    1 -5 4 0.1166
    4 17 -6 0.1560
    -2 19 -4 0.1374
    -8 12 1 0.1447
    -2 -18 6 0.1434
    7 -14 1 0.1163
_exptl_absorpt_coefficient_mu     4.057
_exptl_absorpt_correction_type     analytical
_exptl_absorpt_process_details
;
(CrysAlis PRO; Rigaku OD, 2025)
;
_exptl_absorpt_correction_T_min     0.623
_exptl_absorpt_correction_T_max     0.685
_diffrn_ambient_temperature     293(2)
_diffrn_source     ?
_diffrn_radiation_type     MoK\a
_diffrn_radiation_wavelength     0.71073
_diffrn_measurement_device_type     'Rigaku XtaLAB Mini II'
_diffrn_measurement_device     'two-circle diffractometer'
_diffrn_measurement_method     '\w scans'
_diffrn_detector_area_resol_mean     10.0000
_diffrn_reflns_number     5662
_diffrn_reflns_av_R_equivalents     0.0243
_diffrn_reflns_av_unetI/netI     0.0332
_diffrn_reflns_theta_min     2.647
_diffrn_reflns_theta_max     25.133
_diffrn_reflns_theta_full     25.133
_diffrn_measured_fraction_theta_max     0.999
_diffrn_measured_fraction_theta_full     0.999
_diffrn_reflns_limit_h_min     -8
_diffrn_reflns_limit_h_max     8
_diffrn_reflns_limit_k_min     -17
_diffrn_reflns_limit_k_max     17
_diffrn_reflns_limit_l_min     -10
_diffrn_reflns_limit_l_max     10
_refine_special_details     ?
_reflns_number_total     1627
_reflns_number_gt     1134
_reflns_threshold_expression     'I > 2\s(I)'
_refine_ls_structure_factor_coef     Fsqd
_refine_ls_matrix_type     full
_refine_ls_R_factor_all     0.0632
_refine_ls_R_factor_gt     0.0369
_refine_ls_wR_factor_gt     0.0664
_refine_ls_wR_factor_ref     0.0738
_refine_ls_goodness_of_fit_ref     1.029
_refine_ls_restrained_S_all     1.027
_refine_ls_number_reflns     1627
_refine_ls_number_parameters     104
_refine_ls_number_restraints     6
_refine_ls_hydrogen_treatment     constr
_refine_ls_weighting_scheme     calc
_refine_ls_weighting_details
              'w=1/[\s^2^(Fo^2^)+(0.0212P)^2^+0.7775P] where P=(Fo^2^+2Fc^2^)/3'
_atom_sites_solution_hydrogens     geom
_atom_sites_solution_primary     ?
_atom_sites_solution_secondary     ?
_refine_ls_shift/su_max     0.001
_refine_ls_shift/su_mean     0.000
_refine_diff_density_max     0.381
_refine_diff_density_min     -0.406
_refine_ls_extinction_method     none
_refine_ls_extinction_coef     .
loop_
    _atom_type_symbol
    _atom_type_description
    _atom_type_scat_dispersion_real
    _atom_type_scat_dispersion_imag
    _atom_type_scat_source
    'C' 'C' 0.0033 0.0016
                         'International Tables Vol C Tables 4.2.6.8 and 6.1.1.4'
    'H' 'H' 0.0000 0.0000
                         'International Tables Vol C Tables 4.2.6.8 and 6.1.1.4'
    'N' 'N' 0.0061 0.0033
                         'International Tables Vol C Tables 4.2.6.8 and 6.1.1.4'
    'Se' 'Se' -0.0929 2.2259
                         'International Tables Vol C Tables 4.2.6.8 and 6.1.1.4'
_computing_data_collection
;
CrysAlis PRO (Rigaku OD, 2025)
;
_computing_cell_refinement
;
CrysAlis PRO (Rigaku OD, 2025)
;
_computing_data_reduction
;
CrysAlis PRO (Rigaku OD, 2025)
;
_computing_structure_solution
;
SHELXT2014 (Sheldrick, 2015<i>a</i>)
;
_computing_structure_refinement
;
SHELXL2016 (Sheldrick, 2015<i>b</i>)
;
_computing_molecular_graphics
;
OLEX2 (Dolomanov <i>et al.</i>,  2009)
;
_computing_publication_material
;
OLEX2 (Dolomanov <i>et al.</i>,  2009)
;
loop_
    _atom_site_type_symbol
    _atom_site_label
    _atom_site_fract_x
    _atom_site_fract_y
    _atom_site_fract_z
    _atom_site_U_iso_or_equiv
    _atom_site_adp_type
    _atom_site_calc_flag
    _atom_site_occupancy
    _atom_site_disorder_assembly
    _atom_site_disorder_group
    Se Se1 0.19846(6) 0.42606(3) 0.16905(5) 0.06847(18) Uani d 1 . .
    N N1 0.5951(4) 0.40778(19) 0.2864(3) 0.0534(7) Uani d 1 . .
    N N2 0.4314(5) 0.2856(2) 0.3194(3) 0.0593(8) Uani d 1 . .
    C C1 0.4150(5) 0.3711(2) 0.2611(3) 0.0495(9) Uani d 1 . .
    C C2 0.7199(6) 0.3470(3) 0.3602(4) 0.0717(11) Uani d 1 . .
    H H2 0.850856 0.356713 0.389861 0.086 Uiso calc 1 . .
    C C3 0.6177(7) 0.2715(3) 0.3812(4) 0.0720(12) Uani d 1 . .
    H H3 0.664147 0.218737 0.429064 0.086 Uiso calc 1 . .
    C C4 0.6527(6) 0.4988(3) 0.2382(4) 0.0682(11) Uani d 1 . .
    H H4BC 0.783159 0.495590 0.204739 0.082 Uiso calc 0.800(19) A 2
    H H4BD 0.564734 0.517887 0.155099 0.082 Uiso calc 0.800(19) A 2
    H H4AA 0.536607 0.533928 0.208332 0.082 Uiso calc 0.200(19) A 1
    H H4AB 0.728666 0.492830 0.153018 0.082 Uiso calc 0.200(19) A 1
    C C6 0.2740(7) 0.2174(3) 0.3158(4) 0.0828(14) Uani d 1 . .
    H H6A 0.323703 0.159393 0.283256 0.099 Uiso calc 1 . .
    H H6B 0.169480 0.236210 0.244201 0.099 Uiso calc 1 . .
    C C7 0.1939(6) 0.2046(3) 0.4615(4) 0.0823(13) Uani d 1 . .
    H H7A 0.091909 0.159707 0.452907 0.124 Uiso calc 1 . .
    H H7B 0.141967 0.261490 0.493525 0.124 Uiso calc 1 . .
    H H7C 0.295821 0.184461 0.532399 0.124 Uiso calc 1 . .
    C C5B 0.777(7) 0.552(2) 0.364(3) 0.091(3) Uani d 0.200(19) A 1
    H H5BA 0.697596 0.562732 0.445058 0.137 Uiso calc 0.200(19) A 1
    H H5BB 0.819795 0.608631 0.326427 0.137 Uiso calc 0.200(19) A 1
    H H5BC 0.887696 0.515398 0.398017 0.137 Uiso calc 0.200(19) A 1
    C C5A 0.650(2) 0.5667(5) 0.3549(7) 0.091(3) Uani d 0.800(19) A 2
    H H5AA 0.519124 0.573797 0.383089 0.137 Uiso calc 0.800(19) A 2
    H H5AB 0.695870 0.624058 0.319744 0.137 Uiso calc 0.800(19) A 2
    H H5AC 0.733278 0.547233 0.438887 0.137 Uiso calc 0.800(19) A 2
loop_
    _atom_site_aniso_label
    _atom_site_aniso_U_11
    _atom_site_aniso_U_22
    _atom_site_aniso_U_33
    _atom_site_aniso_U_12
    _atom_site_aniso_U_13
    _atom_site_aniso_U_23
    Se1 0.0636(3) 0.0690(3) 0.0719(3) -0.0015(2) -0.00044(19) -0.0007(2)
    N1 0.0591(18) 0.0470(19) 0.0551(18) -0.0006(16) 0.0104(15) 0.0075(14)
    N2 0.085(2) 0.0421(19) 0.0524(18) -0.0058(18) 0.0134(17) 0.0020(15)
    C1 0.065(2) 0.042(2) 0.0425(19) -0.0073(19) 0.0133(17) -0.0040(17)
    C2 0.066(3) 0.076(3) 0.074(3) 0.012(3) 0.009(2) 0.014(2)
    C3 0.094(3) 0.058(3) 0.065(3) 0.020(3) 0.013(2) 0.015(2)
    C4 0.069(2) 0.066(3) 0.070(3) -0.012(2) 0.012(2) 0.012(2)
    C6 0.130(4) 0.049(2) 0.071(3) -0.034(3) 0.014(3) -0.006(2)
    C7 0.092(3) 0.081(3) 0.074(3) -0.028(3) 0.006(2) 0.009(2)
    C5B 0.136(8) 0.059(4) 0.079(4) -0.010(6) 0.005(6) -0.003(4)
    C5A 0.136(8) 0.059(4) 0.078(3) -0.010(5) 0.006(5) -0.003(3)
_geom_special_details
;
 All esds (except the esd in the dihedral angle between two l.s. planes)
 are estimated using the full covariance matrix.  The cell esds are taken
 into account individually in the estimation of esds in distances, angles
 and torsion angles; correlations between esds in cell parameters are only
 used when they are defined by crystal symmetry.  An approximate (isotropic)
 treatment of cell esds is used for estimating esds involving l.s. planes.
;
loop_
    _geom_bond_atom_site_label_1
    _geom_bond_atom_site_label_2
    _geom_bond_site_symmetry_2
    _geom_bond_distance
    _geom_bond_publ_flag
    Se1 C1 . 1.835(4) ?
    N1 C1 . 1.352(4) ?
    N1 C2 . 1.374(4) ?
    N1 C4 . 1.468(4) ?
    N2 C1 . 1.360(4) ?
    N2 C3 . 1.373(5) ?
    N2 C6 . 1.472(5) ?
    C2 H2 . 0.9300 ?
    C2 C3 . 1.332(5) ?
    C3 H3 . 0.9300 ?
    C4 H4BC . 0.9700 ?
    C4 H4BD . 0.9700 ?
    C4 H4AA . 0.9700 ?
    C4 H4AB . 0.9700 ?
    C4 C5B . 1.57(3) ?
    C4 C5A . 1.454(7) ?
    C6 H6A . 0.9700 ?
    C6 H6B . 0.9700 ?
    C6 C7 . 1.483(5) ?
    C7 H7A . 0.9600 ?
    C7 H7B . 0.9600 ?
    C7 H7C . 0.9600 ?
    C5B H5BA . 0.9600 ?
    C5B H5BB . 0.9600 ?
    C5B H5BC . 0.9600 ?
    C5A H5AA . 0.9600 ?
    C5A H5AB . 0.9600 ?
    C5A H5AC . 0.9600 ?
loop_
    _geom_angle_atom_site_label_1
    _geom_angle_atom_site_label_2
    _geom_angle_atom_site_label_3
    _geom_angle_site_symmetry_1
    _geom_angle_site_symmetry_3
    _geom_angle
    _geom_angle_publ_flag
    C1 N1 C2 . . 110.7(3) ?
    C1 N1 C4 . . 125.2(3) ?
    C2 N1 C4 . . 124.1(3) ?
    C1 N2 C3 . . 110.1(3) ?
    C1 N2 C6 . . 125.4(4) ?
    C3 N2 C6 . . 124.5(4) ?
    N1 C1 Se1 . . 127.0(3) ?
    N1 C1 N2 . . 104.7(3) ?
    N2 C1 Se1 . . 128.3(3) ?
    N1 C2 H2 . . 126.5 ?
    C3 C2 N1 . . 107.0(4) ?
    C3 C2 H2 . . 126.5 ?
    N2 C3 H3 . . 126.2 ?
    C2 C3 N2 . . 107.5(4) ?
    C2 C3 H3 . . 126.2 ?
    N1 C4 H4BC . . 109.0 ?
    N1 C4 H4BD . . 109.0 ?
    N1 C4 H4AA . . 109.2 ?
    N1 C4 H4AB . . 109.2 ?
    N1 C4 C5B . . 111.9(12) ?
    H4BC C4 H4BD . . 107.8 ?
    H4AA C4 H4AB . . 107.9 ?
    C5B C4 H4AA . . 109.2 ?
    C5B C4 H4AB . . 109.2 ?
    C5A C4 N1 . . 112.7(4) ?
    C5A C4 H4BC . . 109.0 ?
    C5A C4 H4BD . . 109.0 ?
    N2 C6 H6A . . 109.0 ?
    N2 C6 H6B . . 109.0 ?
    N2 C6 C7 . . 112.9(3) ?
    H6A C6 H6B . . 107.8 ?
    C7 C6 H6A . . 109.0 ?
    C7 C6 H6B . . 109.0 ?
    C6 C7 H7A . . 109.5 ?
    C6 C7 H7B . . 109.5 ?
    C6 C7 H7C . . 109.5 ?
    H7A C7 H7B . . 109.5 ?
    H7A C7 H7C . . 109.5 ?
    H7B C7 H7C . . 109.5 ?
    C4 C5B H5BA . . 109.5 ?
    C4 C5B H5BB . . 109.5 ?
    C4 C5B H5BC . . 109.5 ?
    H5BA C5B H5BB . . 109.5 ?
    H5BA C5B H5BC . . 109.5 ?
    H5BB C5B H5BC . . 109.5 ?
    C4 C5A H5AA . . 109.5 ?
    C4 C5A H5AB . . 109.5 ?
    C4 C5A H5AC . . 109.5 ?
    H5AA C5A H5AB . . 109.5 ?
    H5AA C5A H5AC . . 109.5 ?
    H5AB C5A H5AC . . 109.5 ?
loop_
    _geom_torsion_atom_site_label_1
    _geom_torsion_atom_site_label_2
    _geom_torsion_atom_site_label_3
    _geom_torsion_atom_site_label_4
    _geom_torsion_site_symmetry_1
    _geom_torsion_site_symmetry_2
    _geom_torsion_site_symmetry_3
    _geom_torsion_site_symmetry_4
    _geom_torsion
    _geom_torsion_publ_flag
    N1 C2 C3 N2 . . . . 0.5(4) ?
    C1 N1 C2 C3 . . . . 0.1(4) ?
    C1 N1 C4 C5B . . . . 135(2) ?
    C1 N1 C4 C5A . . . . 98.3(7) ?
    C1 N2 C3 C2 . . . . -1.0(4) ?
    C1 N2 C6 C7 . . . . -106.4(4) ?
    C2 N1 C1 Se1 . . . . 179.0(2) ?
    C2 N1 C1 N2 . . . . -0.7(4) ?
    C2 N1 C4 C5B . . . . -47(2) ?
    C2 N1 C4 C5A . . . . -83.6(7) ?
    C3 N2 C1 Se1 . . . . -178.7(3) ?
    C3 N2 C1 N1 . . . . 1.0(4) ?
    C3 N2 C6 C7 . . . . 74.4(5) ?
    C4 N1 C1 Se1 . . . . -2.7(5) ?
    C4 N1 C1 N2 . . . . 177.6(3) ?
    C4 N1 C2 C3 . . . . -178.2(3) ?
    C6 N2 C1 Se1 . . . . 2.0(5) ?
    C6 N2 C1 N1 . . . . -178.3(3) ?
    C6 N2 C3 C2 . . . . 178.4(3) ?
_shelx_space_group_comment
;
The symmetry employed for this shelxl refinement is uniquely defined
by the following loop, which should always be used as a source of
symmetry information in preference to the above space-group names.
They are only intended as comments.
;
_shelx_estimated_absorpt_T_min     0.357
_shelx_estimated_absorpt_T_max     0.407
_shelx_hkl_file
;
   0   0   1 34.9831 6.95256  11
   0   0  -1 27.5279 6.70213   2
   0   0  -1 22.1227 6.28729   5
   0   0   1 30.7094 6.63580   5
   0   0   1 31.2087 6.96742   2
   0   0   1 32.0779 7.40667  10
   0   0   2 96193.1 2895.34  11
   0   0  -2 97227.3 2894.96  11
   0   0  -2 94618.4 2895.22   2
   0   0   2 92905.6 2892.97   7
   0   0   2 94884.3 2893.88   5
   0   0   2 94546.0 2894.69   2
   0   0  -2 95013.0 2893.64   5
   0   0   2 97359.7 2895.71  10
   0   0   3-12.0679 14.9474   7
   0   0   3 16.6782 17.8533   5
   0   0   3 2.15203 22.6653  11
   0   0  -3-9.66344 18.7952  11
   0   0  -3-2.18953 21.3664   2
   0   0   3 9.70703 18.4574   2
   0   0  -3 4.83288 17.4889   5
   0   0   3 9.28105 23.5119  10
   0   0  -4 5079.80 167.606  11
   0   0   4 5491.49 168.595   2
   0   0   4 5492.13 172.513  10
   0   0   4 4896.17 166.383   5
   0   0   4 4963.52 170.164  11
   0   0  -4 4930.31 165.380   5
   0   0   4 5289.96 163.915   7
   0   0  -4 4730.34 170.080   2
   0   0   5-1.99148 40.5659  10
   0   0   5 11.1688 38.3453  11
   0   0  -5 14.2262 25.5345   5
   0   0   5 11.4295 23.0559   7
   0   0   5-3.05632 29.3919   2
   0   0  -5 9.44637 39.4189   2
   0   0   5-16.9466 32.4003   5
   0   0   6 15093.3 471.590  10
   0   0   6 14490.6 469.646  11
   0   0  -6 14627.6 469.914   2
   0   0   7-45.7356 61.4581  10
   0   0   7-48.8039 57.9985  11
   0   0   8 745.974 78.3636  11
   0   0   8 749.268 84.2218  10
   0   0   9-3.66731 75.2255  11
   0   0   9-70.8494 81.6418  10
   0   0  10 398.951 89.6202  11
   0  -1   1 5666.10 178.752  11
   0  -1  -1 5867.91 179.127   5
   0   1   1 5764.27 178.024   2
   0  -1   1 5727.41 177.398  10
   0   1  -1 5911.57 179.618   3
   0   1   1 5713.30 179.217   5
   0  -1  -1 5837.51 178.180   2
   0   1   1 5622.74 179.104  10
   0   1   2 5428.28 165.000   2
   0  -1   2 5425.26 166.468   2
   0  -1   2 5193.32 162.610   5
   0   1   2 5446.93 167.525  10
   0  -1  -2 5109.55 166.021   5
   0  -1   2 5112.98 165.318  10
   0  -1  -2 5193.70 162.852   7
   0   1  -2 5134.69 162.521   5
   0  -1  -2 5264.68 165.403   2
   0  -1   2 5120.10 166.342  11
   0   1   2 5324.96 166.218   5
   0   1   2 5282.75 165.863  11
   0   1   3 15856.7 506.700   5
   0  -1  -3 16664.1 506.092   5
   0  -1   3 16354.7 507.014  10
   0   1   3 16745.4 505.788   2
   0   1  -3 16031.7 502.892   5
   0  -1   3 15763.1 502.851   5
   0   1   3 16786.8 509.042  10
   0   1   3 16797.9 507.540  11
   0  -1   3 15813.6 507.697  11
   0  -1   3 16324.6 506.875   2
   0  -1  -3 16685.7 503.146   7
   0  -1  -3 16402.1 506.631   2
   0  -1  -3 17000.8 505.703  11
   0  -1  -4 590.790 40.3002   2
   0  -1   4 561.028 37.6748   2
   0   1   4 617.303 40.7505   5
   0  -1   4 599.020 33.2354   5
   0   1   4 633.164 36.4817   2
   0   1   4 611.241 46.3824  10
   0  -1   4 621.440 33.4504   7
   0   1   4 626.028 40.9041  11
   0  -1  -4 731.551 36.7001   5
   0   1  -4 636.699 38.1280  11
   0   1  -4 615.159 32.3716   5
   0  -1   4 615.509 40.9734  10
   0  -1   4 728.148 43.4170  11
   0  -1   5 4722.73 165.880  10
   0   1   5 4733.54 163.872   5
   0  -1   5 5036.49 158.602   7
   0  -1   5 4511.98 158.222   5
   0  -1  -5 4903.82 161.007   5
   0   1   5 4777.33 165.885  11
   0   1  -5 4815.96 157.449   5
   0   1   5 4995.90 169.605  10
   0  -1   5 4602.82 166.675  11
   0  -1  -5 4847.87 165.109   2
   0   1   5 4890.02 161.524   2
   0  -1   6 366.805 52.5899  10
   0  -1  -6 411.571 50.1302   2
   0  -1   6 317.518 51.5611  11
   0   1   6 312.579 55.7136  10
   0   1   6 387.501 51.4819  11
   0   1   7 878.334 77.2706  10
   0  -1  -7 933.599 69.4319   2
   0  -1   7 899.623 76.4437  11
   0  -1   7 992.736 74.0172  10
   0   1   7 754.126 70.1982  11
   0  -1   8 501.031 73.4444  11
   0  -1  -8 439.975 71.6816   2
   0   1   8 384.446 72.9707  11
   0  -1   8 416.688 74.3773  10
   0   1  -8 353.910 76.8395   3
   0   1   8 580.928 77.6205  10
   0   1  -9 1847.53 109.911   3
   0  -1   9 1712.45 114.933  11
   0   1   9 1671.13 109.677  11
   0  -1   9 1822.30 114.841  10
   0   1   9 2142.73 118.813  10
   0  -1  10 157.339 91.5784  11
   0   1  10 278.382 88.8546  11
   0  -2   0 5098.70 158.809   5
   0   2   0 5238.67 158.952   5
   0   2   0 5133.29 160.001   3
   0  -2   0 5005.31 159.642   3
   0   2   1 83236.4 2550.86  10
   0   2   1 86019.7 2551.76   5
   0   2  -1 84716.9 2552.16   3
   0  -2  -1 82240.0 2550.19   2
   0  -2   1 86548.1 2550.60  11
   0   2   1 83400.0 2549.37   8
   0  -2  -1 84321.1 2548.36   1
   0   2  -1 85440.5 2550.34  11
   0  -2  -1 83923.9 2549.15   8
   0   2   1 81948.4 2548.10   1
   0   2   1 83232.8 2549.94   2
   0   2   2 16936.5 518.149  10
   0  -2  -2 16811.5 515.676   2
   0  -2   2 16697.4 517.069  11
   0   2   2 16945.2 515.335   2
   0   2   2 16394.1 514.050   1
   0  -2  -2 16905.1 517.491   5
   0   2  -2 17249.9 518.961   3
   0   2   2 16664.4 517.819   5
   0  -2   2 16731.6 514.224  10
   0   2   2 15985.7 514.650  11
   0   2  -2 17777.6 516.819  11
   0  -2   3 4692.29 159.450  11
   0  -2   3 4768.36 158.458   2
   0   2  -3 5047.39 161.238   3
   0   2   3 4771.04 155.827   2
   0  -2  -3 4853.46 157.589   2
   0  -2   3 4810.78 151.278   5
   0  -2  -3 4792.09 158.583   5
   0   2   3 4721.94 160.901  10
   0   2   3 4764.13 159.872   5
   0   2   3 5114.32 158.846  11
   0  -2   3 4930.16 156.441  10
   0   2   4 275.508 34.1628  11
   0   2   4 260.660 34.7718   5
   0   2   4 294.446 28.0164   2
   0  -2   4 341.735 34.2514  10
   0  -2   4 359.145 32.3326   2
   0  -2   4 330.148 23.1832   5
   0   2   4 235.621 42.6635  10
   0  -2  -4 326.678 32.2027   5
   0   2  -4 353.724 40.9275   3
   0  -2   4 250.609 37.3564  11
   0  -2  -4 331.186 24.8818   7
   0  -2  -5 7506.43 238.566   2
   0  -2  -5 7246.20 236.343   5
   0   2  -5 7190.69 234.779   9
   0  -2   5 6855.60 240.453  11
   0  -2  -5 7389.84 230.320   7
   0   2  -5 7583.39 243.279   3
   0   2   5 6986.14 234.131   2
   0  -2   5 7052.32 238.168  10
   0   2   5 7402.07 238.892  11
   0   2   5 7325.17 243.381  10
   0   2   5 7199.51 239.353   5
   0  -2  -6 1358.39 74.9248   2
   0   2   6 1212.60 71.3655   5
   0   2  -6 1683.87 82.4846   3
   0   2   6 1383.80 84.2410  10
   0  -2   6 1519.44 81.9739  11
   0  -2   6 1395.49 75.0774  10
   0   2   6 1493.07 76.9026  11
   0   2  -7 1666.80 99.5240   3
   0  -2  -7 2054.65 97.8119   2
   0  -2   7 1889.45 98.4271  11
   0   2   7 1739.93 92.8632  11
   0   2   7 2044.31 103.470  10
   0  -2   7 1862.65 93.3041  10
   0  -2  -8 67.0960 64.2436   2
   0   2   8 90.4643 62.6529  11
   0   2  -8 17.2120 71.6959   3
   0   2   8 14.2564 73.0573  10
   0  -2   8-17.9478 62.1129  10
   0  -2   8-85.9978 70.4903  11
   0   2   9 8.02137 81.5094  10
   0   2   9-55.9623 73.2173  11
   0  -2   9-77.8597 76.5199  10
   0  -2   9-52.1782 77.7361  11
   0   2  -9-108.617 77.6304   3
   0  -2  10-12.5946 91.5220  11
   0   2  10 226.503 86.7230  11
   0   2 -10 103.520 91.8816   3
   0   2  10 132.557 93.1925  10
   0  -3   0 9.88081 11.1999   5
   0  -3   0 16.3413 12.4852   3
   0   3   0 20.3630 12.6291   5
   0   3   0 4.43115 7.26339  10
   0   3   0-3.58043 14.5794   3
   0  -3  -1 482.936 24.6263   2
   0  -3   1 550.477 24.5106  11
   0  -3   1 545.497 18.4451   5
   0   3   1 489.995 24.3147   8
   0  -3  -1 532.173 25.8648   5
   0   3   1 547.893 27.4687   5
   0   3   1 507.473 22.7191   2
   0   3  -1 534.660 23.1663  11
   0   3   1 559.200 25.0897  10
   0   3   1 560.338 19.2376   1
   0  -3  -1 518.851 18.9977   1
   0  -3   2 89629.2 2717.49  11
   0  -3   2 89702.4 2712.97  10
   0   3  -2 91094.7 2716.92  11
   0   3   2 90571.2 2719.21   5
   0  -3  -2 87389.0 2716.57   2
   0   3   2 89950.2 2713.64   1
   0   3  -2 89645.3 2720.13   3
   0  -3  -2 87423.8 2714.04   8
   0   3   2 88802.0 2716.00   2
   0   3  -2 89021.9 2712.93   9
   0   3   2 89182.0 2718.53  10
   0   3  -3 11990.9 370.204  11
   0  -3  -3 11828.2 364.778   8
   0  -3  -3 12146.4 370.920   5
   0   3   3 11730.8 372.230   5
   0   3   3 11530.3 367.501  11
   0   3   3 12301.8 368.050   2
   0   3   3 11634.6 366.018   1
   0   3  -3 11602.4 365.917   9
   0  -3  -3 11956.2 368.950   2
   0  -3   3 11418.8 366.288  10
   0   3  -3 12045.4 373.927   3
   0  -3   3 11734.1 371.001  11
   0   3   3 12133.7 373.135  10
   0  -3  -4 25172.7 730.672   2
   0   3   4 27331.9 732.690  11
   0  -3   4 24368.8 731.818   2
   0  -3   4 23826.4 728.093  10
   0   3   4 24726.2 734.163   5
   0  -3  -4 24867.6 731.653   5
   0  -3   4 23484.1 732.948  11
   0   3   4 23537.6 725.963   1
   0   3   4 24799.8 727.981   2
   0   3  -4 24879.6 736.068   3
   0   3   4 24686.0 735.743  10
   0   3  -4 24447.0 727.462   9
   0   3  -5 357.654 33.5615   9
   0   3   5 330.300 51.8729  10
   0  -3   5 279.735 48.7892  11
   0  -3   5 311.069 41.7656  10
   0  -3  -5 354.891 29.6793   7
   0   3   5 325.326 33.7381   2
   0   3   5 377.763 46.1224   5
   0   3   5 340.337 31.4910   1
   0   3   5 268.470 43.7044  11
   0   3  -5 277.474 51.2227   3
   0   3   6 14.7163 45.4509  11
   0  -3   6 64.1019 45.1127  10
   0  -3  -6 45.7942 48.0846   2
   0   3   6 38.7424 58.6052  10
   0   3  -6-27.4761 52.8894   3
   0  -3   6 17.5870 53.5177  11
   0   3  -7-34.8274 60.9076   3
   0   3   7 15.1722 56.7750  11
   0  -3   7 46.9120 59.5853  11
   0  -3  -7 70.3946 55.1583   2
   0   3   7 154.602 67.0513  10
   0  -3   7 14.4611 54.5347  10
   0  -3  -8 3893.85 158.706   2
   0   3   8 4088.85 168.890  10
   0  -3   8 3965.63 156.628  10
   0   3  -8 4194.40 165.957   3
   0  -3   8 3514.26 161.470  11
   0   3   8 3799.95 155.205  11
   0   3   9-49.6202 84.6536  10
   0   3   9 64.4052 74.9368  11
   0   3  -9-40.4980 81.7103   3
   0  -3   9 84.4518 81.5253  11
   0   3 -10 780.518 105.706   3
   0   3  10 805.185 107.074  10
   0  -3  10 734.216 105.429  11
   0  -4   0 474.438 26.6020   3
   0  -4   0 483.996 24.2850   5
   0   4   0 486.898 29.2621   3
   0   4   0 453.025 21.1861  11
   0   4   0 455.620 26.2348   5
   0   4   0 491.868 20.0147  10
   0   4   1 31193.7 963.170  10
   0  -4   1 31050.7 960.069   5
   0  -4   1 31178.7 965.106   3
   0   4   1 31625.3 964.107   8
   0  -4  -1 31859.5 964.000   3
   0  -4   1 32472.9 963.665  11
   0   4  -1 31216.3 966.830   3
   0  -4  -1 31663.4 959.599   1
   0  -4  -1 31610.2 964.925   5
   0  -4  -1 30754.0 964.282   2
   0   4   1 31282.9 965.643   5
   0   4  -1 32041.6 962.597  11
   0   4   2 2118.13 79.3562  10
   0  -4   2 2235.46 78.1367  11
   0   4   2 2238.80 76.0055   8
   0   4   2 2189.39 75.6953   2
   0   4   2 2145.72 82.1840   5
   0   4   2 2174.88 71.6164   1
   0  -4   2 2097.09 69.3546  10
   0   4  -2 2165.20 69.6277   9
   0   4  -2 2175.21 76.7674  11
   0  -4  -2 2352.68 77.6848   2
   0   4  -2 2285.09 83.2779   3
   0  -4  -3 1961.55 72.4003   8
   0  -4   3 2040.08 81.2438  11
   0   4  -3 2041.28 71.8222   9
   0  -4  -3 2306.11 80.3938   5
   0   4   3 1993.86 83.1987  10
   0   4   3 2243.53 76.7247   2
   0  -4  -3 2165.06 79.0688   2
   0   4  -3 2178.67 79.0940  11
   0   4  -3 2130.81 85.1070   3
   0  -4   3 2283.37 81.6057   3
   0   4   3 2193.76 72.8776   1
   0   4   3 2083.69 74.8497  11
   0  -4   3 2057.04 72.0256  10
   0   4   3 2160.90 85.4304   5
   0  -4   4 93.2305 38.8963  11
   0   4   4 63.1359 29.9258  11
   0   4   4 71.9213 21.9176   1
   0   4   4 48.6004 42.3065   5
   0  -4  -4 60.1305 20.0200   8
   0   4   4 102.932 26.3897   2
   0  -4   4 55.8878 25.7027  10
   0  -4  -4 41.6543 31.1077   2
   0   4  -4 14.9385 42.7456   3
   0   4  -4 84.8919 23.1461   9
   0   4   4 75.7135 40.9942  10
   0   4   5 3069.89 112.659  11
   0  -4  -5 3048.93 114.778   2
   0   4  -5 3160.53 124.014   3
   0   4   5 2996.86 120.686   5
   0   4   5 3183.90 108.903   2
   0  -4   5 2949.01 109.080  10
   0  -4   5 2977.43 117.630  11
   0   4   5 2857.26 105.721   1
   0  -4  -5 2981.63 104.592   7
   0   4   5 3276.15 123.070  10
   0  -4   6 215.980 57.2364  11
   0   4  -6 274.913 66.2043   3
   0  -4   6 245.420 44.1459  10
   0   4   6 246.533 47.2775  11
   0   4   6 217.911 62.3025  10
   0   4  -7 5025.34 196.943   3
   0  -4   7 4868.67 190.464  11
   0  -4  -7 5140.46 184.984   2
   0   4   7 5578.04 196.868  10
   0   4   7 4961.00 184.149  11
   0   4   8-20.0230 62.6068  11
   0   4   8 49.4903 77.4147  10
   0  -4   8 211.048 74.1720  11
   0   4  -8-11.3943 78.1095   3
   0   4   9 38.2852 89.8847  10
   0   4  -9 8.41631 89.6447   3
   0  -4   9 117.213 84.9436  11
   0   4 -10 45.9636 98.9772   3
   0  -4  10 60.5287 92.5230  11
   0  -5   0-10.0540 16.2052   5
   0   5   0 12.2408 13.4989  11
   0   5   0 38.9919 24.9166   3
   0  -5   0-24.3031 19.5913   3
   0  -5   1 1074.89 45.1076   3
   0  -5  -1 1097.59 47.1639   2
   0   5   1 1001.35 41.7440  10
   0  -5  -1 1113.61 44.2739   3
   0   5   1 920.757 45.5648   8
   0   5   1 952.895 47.4488   5
   0  -5  -1 1096.99 44.5137   5
   0   5  -1 998.019 49.2923   3
   0  -5  -1 972.457 36.3141   1
   0   5  -1 988.917 41.1701  11
   0  -5   1 996.507 38.0363   5
   0   5  -2 18603.5 577.321   3
   0  -5   2 19032.8 572.962  11
   0  -5  -2 19275.4 574.121   5
   0   5   2 18978.3 571.424   8
   0   5  -2 18529.9 571.127  11
   0   5   2 18252.0 573.170  10
   0  -5  -2 18501.3 572.604   2
   0   5   2 18599.6 570.648   2
   0  -5   2 18090.9 564.072   5
   0  -5  -2 18282.5 566.601   1
   0   5   2 18434.3 566.468   1
   0   5   2 19115.9 576.294   5
   0   5  -3 13282.4 412.590   3
   0  -5  -3 12546.1 400.495   8
   0  -5  -3 13758.6 406.152   2
   0   5   3 13222.7 399.621   1
   0  -5   3 12689.4 397.514  10
   0   5  -3 12756.6 397.676   9
   0   5   3 12922.7 411.091   5
   0   5   3 13058.3 408.607  10
   0   5   3 13395.8 403.763   2
   0  -5   3 13069.8 407.009  11
   0   5  -3 12214.6 404.578  11
   0   5   4 7436.16 236.848  11
   0  -5  -4 7992.43 241.166   2
   0  -5  -4 6878.09 232.259   8
   0  -5   4 7108.35 243.362  11
   0   5   4 7299.88 246.587  10
   0   5  -4 7620.79 248.834   3
   0   5   4 7449.92 233.561   1
   0   5   4 7556.75 246.754   5
   0   5   4 7702.57 237.140   2
   0  -5   4 7148.20 232.805  10
   0   5   5 288.811 53.3432   5
   0  -5   5 298.273 35.7973  10
   0   5   5 250.981 55.6878  10
   0   5   5 320.224 43.5690  11
   0   5  -5 313.484 57.0347   3
   0  -5  -5 313.497 45.4441   2
   0  -5   5 273.622 51.8669  11
   0  -5  -6 42.9611 50.0728   2
   0   5   6 53.5922 63.4197  10
   0   5   6-38.3893 45.6438  11
   0  -5   6 102.015 57.2181  11
   0   5   7 1321.87 97.2961  10
   0  -5   7 1263.11 88.7413  11
   0  -5  -7 1370.23 84.3954   2
   0   5   8 1144.75 101.563  10
   0  -5   8 966.494 89.4931  11
   0   5   9 1043.75 109.061  10
   0  -5   9 944.531 98.4614  11
   0   5  -9 1189.31 108.770   3
   0  -5  10 221.129 98.4122  11
   0   5 -10 28.3313 97.1597   3
   0   6   0 47075.9 1457.23  11
   0  -6   0 47788.0 1459.91   5
   0   6   0 48442.2 1464.86   3
   0  -6   0 48604.7 1462.56   3
   0  -6  -1 127.379 15.7982   1
   0  -6  -1 151.857 25.5530   3
   0   6  -1 153.750 35.0513   3
   0   6   1 160.203 32.7218   5
   0   6   1 129.096 30.7957   8
   0  -6  -1 156.228 25.2695   5
   0  -6  -1 143.956 30.4153   2
   0  -6   1 137.263 19.1274   5
   0   6   1 135.913 23.8947  10
   0   6  -1 128.090 20.3894  11
   0  -6   1 121.822 26.6335   3
   0  -6   2 10058.4 315.255   3
   0  -6  -2 10121.5 314.634   2
   0  -6  -2 9583.79 306.356   1
   0  -6   2 9735.41 314.695  11
   0   6  -2 9680.82 320.183   3
   0  -6   2 9912.85 305.355   5
   0   6  -2 9975.88 311.782  11
   0   6   2 9938.66 318.406   5
   0  -6  -2 10342.2 312.597   3
   0  -6  -2 9930.66 315.167   5
   0   6   2 10165.5 313.643   8
   0   6   2 9881.66 314.283  10
   0   6  -3 16.8887 27.6271  11
   0   6  -3 62.4609 46.7045   3
   0   6   3 72.1734 18.7754   1
   0   6   3 101.256 36.8809  10
   0   6   3 79.9637 43.1914   5
   0  -6  -3 102.825 33.6038   2
   0  -6   3 105.667 36.0953  11
   0   6   3 63.1807 25.9580   2
   0  -6  -4 4819.18 163.435   2
   0   6   4 4763.58 168.641  10
   0  -6   4 4496.33 166.539  11
   0   6  -4 4848.16 173.001   3
   0   6   4 5044.42 159.587   2
   0   6   4 4396.14 170.332   5
   0   6   4 4656.07 156.938  11
   0   6  -5 3006.09 129.219   3
   0  -6  -5 3049.86 117.501   2
   0  -6   5 2911.92 122.124  11
   0   6   5 3260.02 116.482  11
   0   6   5 3083.43 125.989  10
   0   6   6 7480.98 267.962  10
   0   6  -6 7958.47 272.111   3
   0  -6   6 7327.41 264.793  11
   0  -6  -6 8060.17 261.467   2
   0   6   7 245.746 74.8943  10
   0  -6   7 462.306 74.5403  11
   0   6  -7 376.290 76.9673   3
   0  -6   8 878.438 91.4326  11
   0   6   8 931.212 96.8700  10
   0   6  -8 1003.92 98.9982   3
   0  -6   9 101.675 88.2066  11
   0   6   9 4.47555 93.1554  10
   0   6  -9-94.5783 93.0601   3
   0  -6  10 63.0974 96.1655  11
   0   6 -10 9.74816 101.088   3
   0  -7   0 3.38624 22.5844   5
   0   7   0 20.9618 33.9764   3
   0  -7   0-7.26551 26.3000   3
   0   7   0-3.93646 18.3764  11
   0  -7   0-24.6010 14.7744   9
   0  -7  -1 5926.37 188.977   5
   0   7   1 5683.27 185.867  10
   0  -7   1 5761.22 184.206   5
   0  -7  -1 6046.35 192.607   2
   0   7  -1 5903.11 196.258   3
   0   7  -1 5706.15 185.287  11
   0  -7  -1 5762.95 189.576   3
   0   7   1 5428.67 191.983   8
   0  -7   1 5784.27 190.581   3
   0  -7  -1 5808.01 181.655   1
   0   7   2 33.7620 33.1728  10
   0  -7   2 1.51838 33.4046  11
   0  -7  -2-8.18423 26.5129   3
   0   7   2-18.4128 34.4793   8
   0   7  -2 44.0401 44.9110   3
   0   7   2 38.7371 42.1244   5
   0   7  -2-11.0482 24.0090  11
   0  -7  -2-3.20532 33.8191   2
   0  -7  -2 19.7407 16.4503   1
   0   7   3 9850.73 329.257  10
   0   7   3 9711.04 323.236   2
   0   7   3 10333.3 333.369   5
   0   7   3 10455.6 326.381   8
   0  -7  -3 10231.2 327.900   2
   0   7  -3 10756.0 336.671   3
   0  -7   3 10677.8 329.995  11
   0  -7  -4 46.6621 38.4683   2
   0   7  -4 55.8924 55.1152   3
   0   7   4-23.0936 51.0120  10
   0  -7   4 82.5938 48.1674  11
   0  -7  -5 2258.45 95.8427   2
   0   7  -5 2208.35 111.230   3
   0   7   5 2231.89 106.516  10
   0  -7   5 2240.44 102.888  11
   0  -7   6 46.7211 60.1064  11
   0  -7  -6 110.277 55.1257   2
   0   7  -6 14.0409 71.4356   3
   0   7   6 48.1725 68.3475  10
   0  -7   7 747.852 83.6998  11
   0   7   7 699.120 89.4259  10
   0   7  -7 855.244 93.8312   3
   0  -7   8 116.165 80.0177  11
   0   7   8 231.834 86.8859  10
   0   7  -8 159.390 89.3186   3
   0   7  -9 1047.12 110.820   3
   0   7   9 820.350 110.295  10
   0  -7   9 913.774 105.454  11
   0  -8   0 12184.7 391.432   5
   0   8   0 13078.2 400.081   3
   0  -8  -1 8420.27 272.476   5
   0  -8   1 8162.06 267.624   5
   0   8   1 8119.08 276.737   8
   0  -8  -1 8656.18 265.047   1
   0   8  -1 8556.96 281.218   3
   0  -8  -1 8678.08 277.800   2
   0  -8  -1 9151.01 274.203   3
   0   8  -1 8339.65 268.271  11
   0  -8  -2 530.421 49.5939   2
   0   8  -2 519.793 56.2349   3
   0  -8  -2 625.826 41.4208   3
   0   8  -2 567.705 36.2099  11
   0   8   2 435.951 47.4170   8
   0   8   2 538.674 44.6838  10
   0  -8  -3 326.653 47.1421   2
   0   8  -3 355.839 57.1709   3
   0  -8   3 285.971 46.4285  11
   0   8   3 226.792 47.1946  10
   0   8   3 342.618 43.1001   8
   0  -8   4 4111.65 152.627  11
   0   8   4 3845.59 151.980  10
   0  -8  -4 4152.39 147.095   2
   0   8  -4 4049.87 159.630   3
   0  -8  -5 1451.54 78.9455   2
   0  -8   5 1550.72 88.6369  11
   0   8   5 1455.26 91.3192  10
   0   8  -5 1541.41 95.9954   3
   0   8  -6 6172.29 221.850   3
   0   8   6 6043.72 218.027  10
   0   8  -7 510.464 94.3678   3
   0  -8   7 477.181 81.0924  11
   0   8   7 469.542 84.1442  10
   0   8  -8 767.029 100.611   3
   0   8   8 819.115 99.6614  10
   0  -8   8 708.689 94.2020  11
   0  -8   9 81.9379 91.4025  11
   0   8  -9 68.5025 100.384   3
   0   9   0 4.54527 45.8245   3
   0  -9   0 13.8415 28.4796   5
   0   9   1 709.724 57.6921   8
   0   9  -1 648.749 61.7920   3
   0  -9  -1 694.090 58.2550   2
   0   9  -2 7699.19 260.073   3
   0   9   2 7419.71 251.350   8
   0  -9  -2 7706.19 253.413   2
   0   9  -3 3163.54 131.407   3
   0   9   3 3074.25 119.786  10
   0  -9  -3 3168.57 120.937   2
   0   9   3 2869.21 116.704   8
   0   9  -4 4219.94 164.253   3
   0   9   4 4032.28 151.801  10
   0  -9  -4 3780.82 148.584   2
   0  -9   4 4121.66 153.644  11
   0  -9   5 383.096 65.4813  11
   0   9  -5 286.533 74.9385   3
   0   9   5 333.183 67.1420  10
   0  -9  -5 426.005 60.0208   2
   0  -9   6 307.991 75.2005  11
   0   9   6 288.140 77.8456  10
   0   9  -6 368.875 82.0798   3
   0   9  -7-73.4643 85.1597   3
   0   9   7 42.7661 79.8523  10
   0  -9   7 164.477 80.8555  11
   0   9  -8 536.664 105.995   3
   0  -9   8 733.348 97.5292  11
   0   9  -9-40.6093 102.087   3
   0  -9   9 44.6247 92.9392  11
   0  10   0 355.407 55.7739   3
   0  10  -1 5292.94 192.239   3
   0  10   1 4913.41 185.329   8
   0 -10  -1 5462.06 188.449   2
   0 -10  -2 259.705 53.0171   2
   0  10  -2 171.751 61.7657   3
   0  10   2 139.278 51.5258   8
   0 -10  -3-19.1284 52.3200   2
   0  10  -3-3.29285 65.1018   3
   0  10   3-24.2939 48.8520   8
   0 -10   4 860.866 72.5688  11
   0  10   4 710.200 69.6765  10
   0 -10  -4 633.126 63.3595   2
   0  10  -4 811.865 84.1693   3
   0  10   5 2639.15 124.281  10
   0 -10   5 2781.41 125.466  11
   0  10  -5 2645.82 136.960   3
   0  10  -6-42.2975 85.1209   3
   0  10   6 14.1072 72.6516  10
   0 -10   6 54.7876 71.3601  11
   0  10  -7 2137.16 133.396   3
   0 -10   7 1573.81 114.953  11
   0  10  -8 39.4019 102.949   3
   0 -10   8-4.18030 93.5436  11
   0  11   0-36.3580 60.0569   3
   0 -11  -1 842.316 69.9078   2
   0  11  -1 719.341 72.9487   3
   0  11   1 659.666 68.1371   8
   0 -11  -2 7411.37 247.654   2
   0  11  -2 7281.82 256.779   3
   0  11   2 6921.37 245.114   8
   0  11   3 1230.52 78.1612   8
   0 -11  -3 1115.59 79.2610   2
   0  11  -3 1334.14 96.4738   3
   0 -11  -4 3211.69 132.083   2
   0  11  -4 3199.63 148.355   3
   0  11  -5 21.1018 83.9397   3
   0  11  -6 31.6094 88.6178   3
   0 -11   6 169.520 76.3165  11
   0 -11   7 19.8694 83.1515  11
   0  11  -7 183.804 102.517   3
   0  11  -8 206.465 107.276   3
   0 -11   8 715.696 104.041  11
   0  12   0 1715.11 100.159   3
   0  12   1 1733.13 100.878   8
   0 -12  -1 2001.55 105.341   2
   0  12  -1 2042.41 108.534   3
   0 -12  -2 822.788 77.3972   2
   0  12  -2 880.054 89.9532   3
   0  12   2 798.593 70.7557   8
   0  12   3 118.758 59.9649   8
   0  12  -3 100.595 80.6094   3
   0 -12  -3 219.822 66.6119   2
   0  12  -4 629.286 90.6942   3
   0  12  -5 787.725 105.043   3
   0  12  -6 518.370 104.279   3
   0  12  -7 235.697 107.401   3
   0  13   0 6.89703 70.5103   8
   0  13  -1 472.996 82.7468   3
   0 -13  -1 422.346 74.5190   2
   0  13   1 400.217 72.0725   8
   0  13   2 118.084 70.1898   8
   0 -13  -2 29.2035 69.2699   2
   0  13  -2 88.5814 84.5448   3
   0 -13  -3 1658.34 100.626   2
   0  13   3 1431.59 95.6469   8
   0  13  -4 4.42145 90.2334   3
   0  13  -5 404.260 100.178   3
   0  13  -6 59.8372 102.987   3
   0  13  -7 10.5890 106.341   3
   0  14   0 6817.76 259.260   8
   0 -14   0 7513.94 263.107   2
   0 -14  -1 276.517 82.0509   2
   0  14  -1 135.422 85.6807   3
   0  14   1 151.818 80.3983   8
   0  14   2 1217.76 93.8241   8
   0 -14  -2 1409.81 101.836   2
   0  14  -2 1190.36 110.552   3
   0  14  -3 73.1479 92.6210   3
   0  14  -4 415.461 99.3669   3
   0  14  -5 253.142 100.632   3
   0  14  -6 741.933 119.215   3
   0 -15   0 71.6805 91.1509   2
   0  15   0 12.0394 85.4340   8
   0 -15  -1 518.003 97.1958   2
   0  15  -1 452.097 93.9651   3
   0  15  -1 409.505 95.8332   8
   0  15   1 349.069 85.8280   8
   0  15   2-7.25015 77.4767   8
   0  15  -2-8.87248 89.0445   3
   0  15  -3 817.223 112.612   3
   0  15  -4 20.1608 106.793   3
   0  15  -5 42.0313 109.099   3
   0 -16   0-68.6489 102.196   2
   0  16   0 69.1790 94.0338   8
   0  16   1 451.449 96.8560   8
   0  16  -1 340.700 100.190   3
   0  16  -1 448.774 103.632   8
   0  16   2 46.8340 87.9316   8
   0  16  -2 23.3769 97.7896   3
   0  16  -3 5.00666 100.429   3
   0  16  -4 125.445 114.678   3
   0  17   0-46.2560 98.2194   8
   0 -17   0-141.890 103.888   2
   0  17   1 187.039 96.8233   8
   0  17  -1 33.6255 99.4625   8
   0 -17   1-24.8670 106.558   2
   0  17  -2 940.150 115.061   3
   0  17  -2 835.905 121.088   8
  -1   0  10-48.6920 85.0739  11
  -1   0  10-20.5624 89.9402  10
  -1   0   9 332.572 83.6605  10
  -1   0   9 400.729 82.9491  11
  -1   0   8-86.1180 70.9277  10
  -1   0   8-9.54565 68.9108  11
  -1   0   7 10645.9 343.054  11
  -1   0   7 10135.2 341.387  10
   1   0  -7 10092.2 337.953   3
  -1   0   6-10.2798 54.0724  11
   1   0  -6 32.9802 44.0573   3
  -1   0   6 37.3732 40.5541   5
  -1   0   6-7.35519 52.8503  10
   1   0  -5 1070.77 56.7636   3
  -1   0   5 1122.56 65.5091  11
  -1   0   5 982.216 54.4390   5
  -1   0   4-9.24193 28.6983   5
  -1   0   4-3.21731 34.6749  11
  -1   0   4-16.0228 20.6464   2
   1   0  -4-6.97546 26.8324   9
  -1   0   4 29.9494 24.6016   1
   1   0  -4-6.29855 26.8768   3
  -1   0   4 12.0169 13.4527   7
   1   0  -3 47070.4 1419.69   9
  -1   0   3 46714.4 1421.19   9
  -1   0   3 46739.8 1416.54   2
   1   0  -3 46817.7 1417.47   3
  -1   0   3 45183.6 1418.21   1
  -1   0   3 46060.6 1419.35   5
  -1   0   2 30.9619 17.6274   9
   1   0  -2 19.9792 17.4384   1
   1   0  -2 19.1409 15.7722   4
   1   0  -1 71063.4 2161.65   1
   1   0  -1 70833.2 2161.98   4
  -1   0   1 71192.9 2162.28   4
   1   0   0 12.9338 7.25943   2
   1   0   0 3.20653 9.91291   6
  -1   0   0 9.83910 7.99893   2
  -1   0  -1 4590.37 147.390   7
  -1   0  -1 4610.46 147.022   2
   1   0   1 4706.74 146.630   2
   1   0   2-14.7901 16.1798   7
  -1   0  -2 12.9501 18.4586   7
  -1   0  -2 11.0244 15.0387  11
  -1   0  -2 10.9982 20.6854   2
   1   0   2 12.4290 19.2873  11
  -1   0  -3 17866.9 539.989   2
  -1   0  -3 17319.9 536.185  11
   1   0   3 17975.0 538.269   2
   1   0   3 16905.2 536.079   7
  -1   0  -3 17146.0 536.965  10
  -1   0  -3 17431.0 537.542   7
   1   0   3 16998.3 537.569  11
  -1   0  -4-54.2495 27.7099  10
   1   0   4 1.48882 28.0837   2
   1   0   4-23.9613 24.7107   7
  -1   0  -4 3.25346 23.0725   5
  -1   0  -4 19.7616 25.8716  11
   1   0   4 3.09399 33.2147  11
  -1   0  -4 15.9632 34.8545   2
  -1   0  -5 18150.8 559.897   5
   1   0   5 17912.2 565.769  11
  -1   0  -5 17935.9 568.417   2
   1   0   6-35.3663 51.5173  11
  -1   0  -6-98.6883 53.5710   2
   1   0   7 7127.24 254.630  11
  -1   0  -7 7659.11 260.307   2
  -1   0  -8-24.7025 68.9703   2
   1   0   8 58.1788 67.5607  11
   1   0   9 73.9113 75.5946  11
   1   0  10-141.256 92.3843  11
  -1  -1  10 391.978 95.1734  11
  -1   1  10 337.620 93.0621  11
  -1   1  10 297.607 93.8883  10
  -1  -1  10 427.657 86.9278  10
  -1  -1   9 199.124 75.0898  11
  -1   1   9 68.1322 78.9170  11
  -1  -1   9 154.571 75.4793  10
  -1   1   9 127.642 84.2284  10
   1   1  -8 894.764 78.7637   3
  -1   1   8 1188.55 90.2848  10
  -1  -1   8 932.938 84.1876  11
  -1   1   8 1018.03 82.3766  11
  -1  -1   8 1014.36 85.7249  10
  -1   1   7 129.485 52.4969   5
  -1   1   7 81.5665 60.0032  11
  -1  -1   7 25.6229 60.7337  11
  -1   1   7 170.005 66.1276  10
  -1  -1   7 118.104 59.2024  10
   1   1  -7 147.744 55.5340   3
  -1   1   6 1654.21 89.4061  10
  -1  -1   6 1711.78 76.1696   5
  -1  -1   6 1741.05 84.4714  10
  -1  -1   6 2058.72 90.6972  11
   1   1  -6 1662.53 83.7547   3
  -1   1   6 1965.29 93.0409  11
  -1   1   6 1574.58 80.3934   5
  -1   1   5 7.51925 27.2706   2
   1  -1  -5-30.6167 33.7325   2
  -1  -1   5-13.9629 30.9825   5
   1   1  -5 21.4308 37.3290   3
  -1  -1   5 17.2671 28.3331   2
  -1   1   5-12.4859 39.9138   5
  -1  -1   5 6.86850 47.8266  11
  -1   1   5-33.6137 41.3044  11
   1  -1  -4 37132.2 1119.41   9
   1  -1  -4 35976.7 1116.15   2
   1   1  -4 36341.5 1119.05   3
  -1   1   4 35385.9 1116.53   1
  -1  -1   4 36294.4 1116.29   5
   1   1  -4 36369.9 1115.85   4
  -1   1   4 36627.9 1119.74   5
  -1   1   4 38024.1 1120.94  11
  -1  -1   4 37257.5 1121.81  11
   1   1  -4 35434.9 1117.90   9
  -1   1   4 37063.1 1114.81   2
  -1  -1   4 35937.4 1116.73   2
   1  -1  -3 19653.1 601.632   2
   1   1  -3 19621.5 604.576   9
   1   1  -3 19400.4 602.727   4
   1  -1  -3 20003.3 605.677   9
  -1  -1   3 19433.5 606.548  11
  -1   1   3 18813.5 603.713   1
   1   1  -3 19667.3 604.338   3
  -1   1   3 19745.8 606.050   5
  -1   1   3 19115.2 607.240   9
  -1   1   3 20102.6 600.798   2
  -1  -1   3 19609.6 605.679   9
   1   1  -2 85079.0 2582.92   3
  -1  -1   2 84761.8 2583.57   1
  -1   1   2 85431.2 2585.47   9
   1  -1  -2 84086.9 2579.93   2
  -1  -1   2 83762.3 2582.63   3
  -1  -1   2 85824.7 2584.21   9
  -1   1   2 84611.5 2579.62   2
  -1  -1   2 85289.2 2583.62   4
   1  -1  -2 85902.6 2584.31   1
   1   1  -2 84558.5 2582.87   4
  -1   1   2 85949.4 2583.62   1
   1   1  -1 10573.5 325.790   1
   1   1  -1 10753.4 325.340   3
   1   1  -1 10799.6 326.285   6
   1  -1  -1 10712.2 326.922   1
  -1  -1   1 10590.7 325.472   1
   1  -1  -1 10497.2 322.882   7
   1   1  -1 10324.4 324.567   8
  -1  -1   1 10610.2 324.537   8
  -1  -1   1 10548.3 325.775   6
  -1  -1   1 10693.3 325.152   3
  -1   1   1 10217.3 325.938   1
   1   1   0 4447.45 137.998   1
  -1  -1   0 4396.22 138.969   2
   1   1   0 4432.40 138.816   2
  -1   1   0 4460.18 139.751   4
   1  -1   0 4594.16 139.230   7
   1  -1   0 4362.56 137.133   2
  -1   1   0 4526.22 137.447   2
  -1   1   0 4349.32 139.128   6
  -1   1   0 4218.75 138.968   7
   1  -1   1 3513.00 112.799   6
  -1   1  -1 3539.57 114.532   2
  -1  -1  -1 3591.26 114.881   2
  -1   1  -2 44569.9 1352.96  11
   1   1   2 43580.8 1351.79  11
   1  -1   2 44688.7 1354.04  11
  -1   1  -2 44397.4 1354.76   2
  -1  -1  -2 43865.4 1354.08   2
   1  -1   2 46237.0 1353.84   7
  -1  -1  -2 43384.4 1351.04  11
  -1   1  -3 5058.84 163.413  11
   1   1   3 5139.51 163.579   2
   1  -1   3 5003.72 163.006   7
   1  -1   3 4784.04 165.320  11
  -1   1  -3 4905.15 162.449  10
  -1  -1  -3 5111.38 163.003   7
   1   1   3 4820.03 162.332  11
  -1  -1  -3 5174.64 165.857   2
  -1  -1  -3 5343.08 164.334  10
  -1  -1  -3 4649.78 160.794  11
  -1   1  -3 5137.36 167.207   2
  -1  -1  -4 9749.37 302.509   2
  -1   1  -4 9176.02 293.500   5
   1  -1   4 9240.39 301.712  11
   1  -1   4 9575.03 297.659   7
  -1  -1  -4 9325.29 296.543   5
   1  -1   4 9401.67 299.304   2
  -1  -1  -4 10089.4 297.832  11
   1   1   4 9158.85 298.909  11
  -1   1  -4 8860.11 297.511  11
  -1   1  -4 9072.93 297.793  10
  -1  -1  -4 9269.56 298.700   7
  -1  -1  -4 9275.26 299.396  10
  -1   1  -4 9634.94 303.762   2
   1   1   4 9694.74 299.021   2
  -1  -1  -5 81.1806 45.3540   2
   1  -1   5 142.429 43.9261  11
   1   1   5 48.1932 38.0770  11
  -1  -1  -5 100.796 31.3163   5
  -1  -1  -5 141.021 33.4386   7
  -1   1  -5 52.3724 45.4668   2
   1  -1   5 78.3611 30.3077   7
  -1  -1  -6 1341.30 80.1142   2
  -1   1  -6 1354.90 81.6330   2
   1   1   6 1299.64 74.8329  11
   1  -1   6 1338.34 76.5938  11
  -1  -1  -7 1170.95 83.1774   2
  -1   1  -7 1009.85 86.9216   2
   1  -1   7 965.108 82.2569  11
   1   1   7 1258.47 81.8834  11
   1  -1   8 3585.31 153.665  11
  -1  -1  -8 3536.33 154.378   2
   1   1   8 3591.59 150.237  11
   1  -1   9 83.5909 78.2674  11
  -1  -1  -9 189.872 83.9984   2
   1   1   9 114.778 79.0447  11
   1   1  10 206.762 89.7598  11
  -1   1 -10 369.677 98.6287   3
   1  -1  10 400.126 97.6034  11
  -1   2  10 66.6724 85.4150  11
  -1  -2  10 177.275 91.3043  11
  -1   2  10 109.615 94.2564  10
  -1   2   9 15.9883 83.7973  10
  -1  -2   9 130.542 81.9653  11
  -1   2   9-59.7013 77.3433  11
  -1  -2   9-17.2236 71.5699  10
   1   2  -8 653.731 75.5232   3
  -1  -2   8 558.348 74.3486  10
  -1   2   8 606.422 77.8541  11
  -1   2   8 652.577 83.9072  10
  -1   2   8 644.043 73.7880   5
  -1  -2   8 533.119 78.8356  11
  -1   2   7 865.492 69.7549   5
  -1  -2   7 776.762 73.9712  11
   1   2  -7 873.724 74.1279   3
  -1   2   7 882.447 81.0857  10
  -1  -2   7 812.508 68.4789  10
  -1   2   7 819.961 75.0228  11
   1   2  -6 2682.23 109.701   3
  -1  -2   6 2595.17 112.601  11
   1  -2  -6 2546.82 102.679   2
  -1   2   6 2694.84 109.946   5
  -1   2   6 2594.97 116.490  10
  -1  -2   6 2438.61 108.775  10
  -1   2   6 2805.25 112.320  11
  -1   2   5 4751.03 166.388   5
  -1  -2   5 4545.43 156.445   5
   1   2  -5 4685.29 166.335   3
  -1  -2   5 4861.00 167.847  11
   1  -2  -5 4851.70 159.671   2
  -1   2   5 4722.20 155.873   2
   1   2  -5 4664.63 159.430   9
  -1   2   5 4866.29 167.187  11
  -1  -2   5 4800.85 160.376   2
  -1  -2   4 166.985 28.3686   2
  -1  -2   4 171.107 25.2883   5
  -1   2   4 193.355 26.8222   1
  -1   2   4 215.984 38.7841   5
  -1   2   4 180.273 22.2337   2
   1  -2  -4 193.269 27.1085   2
  -1  -2   4 251.056 44.4618  11
   1   2  -4 164.005 27.6765   9
   1   2  -4 203.549 23.7694   4
   1  -2  -3 2829.77 92.4535   2
  -1   2   3 2753.34 100.221   5
  -1   2   3 2840.49 91.3185   2
   1   2  -3 2767.24 92.9810   4
   1  -2  -3 2819.25 98.2026   1
   1   2  -3 2713.55 98.4653   3
  -1  -2   3 2929.31 96.7221   3
  -1   2   3 2731.68 95.2335   1
  -1  -2   3 2822.17 100.132  11
  -1  -2   3 2765.22 97.0121   9
  -1   2   2 38068.2 1150.03   9
  -1   2   2 37001.0 1143.07   2
   1  -2  -2 37371.2 1143.19   2
  -1  -2   2 37487.2 1147.23   9
   1  -2  -2 36931.7 1147.88   1
  -1  -2   2 38086.2 1146.27   4
   1   2  -2 37925.2 1148.83   3
  -1  -2   2 36877.9 1147.73   3
  -1  -2   2 37914.2 1145.64   6
  -1   2   2 38389.2 1150.43   5
  -1   2   2 37015.6 1147.13   1
  -1  -2   2 38262.2 1148.66  11
   1  -2  -2 38410.7 1148.92   9
  -1  -2   1 712.908 28.8930   3
   1   2  -1 641.306 30.0653   3
   1   2  -1 645.430 28.0171   1
   1  -2  -1 638.654 29.6423   1
  -1   2   1 632.229 30.2794   9
  -1   2   1 664.046 28.4788   1
  -1  -2   1 646.490 26.6735   1
   1   2  -1 676.042 27.4504   6
   1   2  -1 659.615 28.6686   8
  -1  -2   0 22442.5 694.376   1
  -1   2   0 22836.0 697.753   4
   1   2   0 23478.3 697.285   2
  -1  -2   0 23315.2 697.784   2
   1   2   0 22661.7 694.359   1
  -1   2   0 22528.8 695.881   3
   1  -2   0 22802.6 697.247   4
  -1   2  -1 436.864 19.5157   6
   1  -2   1 426.800 23.1269   2
  -1  -2  -1 441.174 18.1286  11
  -1  -2  -1 416.480 25.6533   2
  -1  -2  -2 763.973 31.5979  11
   1   2   2 818.107 36.6850   2
   1   2   2 765.028 33.2680  11
   1  -2   2 858.596 36.9938   2
   1  -2   2 736.587 39.8348  11
  -1   2  -2 798.492 40.5065   2
  -1  -2  -2 890.332 40.0676   2
   1   2   3 925.540 43.2375  11
   1  -2   3 972.642 45.1589   7
  -1   2  -3 931.485 41.5652  10
  -1   2  -3 1082.77 53.9739   2
  -1  -2  -3 1114.07 50.1830   2
   1  -2   3 986.245 50.6475  11
  -1  -2  -3 1036.12 41.7795  11
   1   2   3 962.718 44.5862   2
  -1  -2  -3 944.880 44.1016   5
   1  -2   4 12775.1 409.729  11
   1  -2   4 13156.6 407.984   2
  -1  -2  -4 12543.1 409.681   2
  -1  -2  -4 12856.1 405.390   5
   1   2   4 12599.1 405.757  11
  -1   2  -4 13141.5 413.145   2
  -1   2  -4 12820.1 400.012   5
  -1   2  -4 13170.2 405.187  10
  -1  -2  -4 13480.8 406.131  11
   1  -2   4 12894.0 406.377   7
   1   2   4 13276.8 406.812   2
  -1  -2  -4 13026.7 407.412  10
  -1   2  -4 12787.6 406.642  11
  -1  -2  -4 12674.8 405.380   7
  -1   2  -5 8698.04 272.828   2
   1   2   5 7846.52 263.921  11
   1  -2   5 7794.51 268.680  11
  -1  -2  -5 8135.25 261.324  11
  -1  -2  -5 8157.90 262.420   7
  -1  -2  -6 9661.79 308.549   2
   1   2   6 9233.58 303.544  11
  -1  -2  -6 9294.30 299.452   7
   1  -2   6 8759.12 307.735  11
  -1  -2  -7 424.680 66.8808   2
   1  -2   7 433.374 65.4900  11
   1   2   7 321.213 61.6520  11
   1   2   8 317.387 69.8392  11
   1  -2   8 154.087 71.0490  11
  -1  -2  -8 388.460 78.0990   2
   1  -2   9-58.2506 81.3646  11
  -1   2  -9 8.38638 87.5412   3
  -1  -2  -9 70.0453 77.1900   2
   1   2   9-31.2175 75.5622  11
   1  -2  10 183.558 95.3732  11
  -1   2 -10 295.252 100.644   3
  -1   3  10 149.058 94.0955  10
  -1  -3  10-38.5087 91.8362  11
  -1   3  10 92.8853 81.6453  11
  -1   3   9 1257.88 109.846  10
  -1  -3   9 1204.24 102.142  11
  -1   3   9 1294.54 96.9274  11
  -1   3   8 3.00837 65.0303   5
  -1   3   8 74.9836 65.0716  11
  -1  -3   8-2.89976 63.1025  10
  -1   3   8 25.8089 74.7718  10
  -1  -3   8-16.8516 71.3286  11
  -1   3   7 198.060 69.2012  10
  -1  -3   7 138.275 56.6660  10
  -1   3   7 135.500 60.1957   5
  -1  -3   7 161.657 63.7141  11
  -1   3   7 170.692 65.7867  11
   1   3  -6-7.57378 50.8113   3
  -1   3   6 22.1236 60.1496  10
   1  -3  -6 41.0405 39.8532   2
  -1  -3   6 34.7558 53.7283  11
  -1  -3   6 18.9257 46.3440  10
  -1   3   6 79.8815 52.3708   5
  -1   3   6-4.66492 49.1087  11
  -1  -3   5 32156.2 1006.25   5
  -1   3   5 33220.2 1015.59  11
  -1  -3   5 33180.2 1016.83  11
   1   3  -5 33904.8 1017.35   3
  -1   3   5 32881.0 1017.64   5
   1  -3  -5 33469.6 1010.37   2
   1   3  -5 31944.9 1010.68   9
   1  -3  -4 321.391 16.5299   7
  -1  -3   4 305.914 40.9428  11
   1  -3  -4 334.397 29.1759   2
   1   3  -4 324.065 39.2979   3
  -1   3   4 288.890 29.1095   1
  -1   3   4 324.072 25.2296   2
  -1   3   3 54313.3 1669.29   1
  -1   3   3 54343.5 1666.05   2
  -1  -3   3 54230.5 1669.15   9
  -1   3   3 55612.6 1674.96   5
  -1  -3   3 54396.0 1667.04   4
   1   3  -3 55452.2 1673.54   3
   1  -3  -3 56150.5 1671.16   1
   1  -3  -3 53206.6 1666.48   2
   1  -3  -3 54404.7 1672.04   9
  -1  -3   3 54518.5 1666.16   6
  -1  -3   3 55108.4 1671.98   3
  -1  -3   3 57465.9 1674.32  11
  -1   3   2 2012.99 72.2590   1
   1   3  -2 2047.74 77.0727   3
   1   3  -2 2200.14 70.7874   6
   1  -3  -2 2124.81 68.4433   2
  -1  -3   2 2136.75 74.4220   3
  -1   3   2 2072.99 67.8449   2
   1  -3  -2 1931.68 73.4069   1
  -1  -3   2 2270.18 75.1418  11
  -1   3   2 2002.43 78.1667   5
   1  -3  -2 1967.32 74.3087   9
  -1   3   2 2117.28 76.5867   9
  -1  -3   1 2846.37 93.6831   1
  -1  -3   1 2859.29 94.3732  11
  -1  -3   1 3054.22 97.7256   3
   1   3  -1 2979.76 97.6196   8
   1   3  -1 2954.19 99.1678   3
   1  -3  -1 2842.79 92.0645   3
   1  -3  -1 2981.09 96.9805   1
  -1   3   1 2844.57 97.0293   9
  -1   3   1 2939.20 92.4617   3
  -1   3   1 2828.51 98.7222   5
   1  -3   0 4072.77 128.427   3
   1   3   0 4078.90 124.980   1
  -1   3   0 3940.98 128.852   3
   1   3   0 3910.97 130.790   8
  -1  -3   0 4130.46 131.597   2
   1  -3   0 4196.88 129.662   4
  -1  -3   0 3948.83 124.876   1
  -1   3  -1 41378.0 1288.25   3
  -1  -3  -1 44171.3 1289.05   2
  -1   3  -1 41363.4 1284.37   4
  -1  -3  -1 42388.1 1286.93   8
   1   3   2 32.3567 21.1957   2
   1  -3   2 64.5516 21.1221   2
  -1  -3  -2 9.56346 20.4404  10
  -1  -3  -2 35.5638 25.2058   2
  -1   3  -2-6.75871 26.0716   3
   1   3   2 34.6323 13.8186  11
  -1  -3  -2 37.1418 12.5669  11
  -1  -3  -3 19612.6 612.993  10
   1   3   3 19191.3 608.796  11
  -1  -3  -3 19464.5 612.325   5
  -1   3  -3 20603.6 609.665  10
  -1  -3  -3 19315.7 608.720  11
   1   3   3 20262.3 612.770   2
   1  -3   3 20485.8 616.268  11
  -1  -3  -3 19800.8 614.956   2
   1   3   4 265.756 32.2300   2
  -1   3  -4 247.517 28.3217  10
  -1  -3  -4 260.413 28.3882  11
  -1  -3  -4 259.074 41.2061   2
  -1  -3  -4 240.053 32.6321   5
   1  -3   4 268.581 44.6596  11
  -1   3  -4 251.554 20.2333   5
   1   3   4 190.904 30.4990  11
   1  -3   5 829.182 64.1363  11
  -1  -3  -5 987.634 60.8186   2
  -1   3  -5 895.234 48.9143  10
  -1  -3  -5 930.799 49.5711  11
   1   3   5 766.765 52.4291  11
  -1  -3  -5 914.963 51.1202   7
  -1  -3  -6 34.3759 40.6417   7
  -1  -3  -6 109.794 55.3070   2
   1   3   6 41.0346 44.6734  11
   1  -3   6 39.6677 52.3047  11
   1   3   7 1834.71 96.8027  11
   1  -3   7 2179.49 107.349  11
  -1  -3  -7 2180.86 107.963   2
  -1   3  -7 2092.85 113.195   3
   1   3   8 2.93315 65.0154  11
  -1   3  -8-11.6216 77.1484   3
  -1  -3  -8-65.3513 72.2375   2
   1  -3   8 42.1552 76.1899  11
  -1   3  -9 1809.54 121.612   3
  -1  -3  -9 1661.98 113.536   2
   1  -3   9 1592.65 115.566  11
   1  -3  10 75.9708 97.1004  11
  -1   3 -10 42.4717 97.8244   3
  -1  -4  10 120.988 93.0975  11
  -1   4  10 102.429 101.036  10
  -1   4   9 177.985 90.7998  10
  -1   4   9 48.9082 77.7069   5
  -1   4   9 44.1020 75.2625  11
  -1  -4   9 93.9510 84.6889  11
   1   4  -9 3.87897 77.2758   3
  -1   4   8 814.375 80.6561  11
  -1   4   8 970.733 84.6640   5
  -1  -4   8 754.939 86.1681  11
  -1   4   8 810.119 91.8097  10
   1   4  -8 712.735 85.9839   3
  -1  -4   7 137.528 64.3741  11
  -1  -4   7 255.224 56.4076  10
  -1   4   7 198.424 72.7116  10
   1   4  -7 185.804 64.8255   3
  -1   4   7 210.261 66.0091  11
  -1   4   7 209.287 64.0830   5
  -1   4   6 7363.24 254.683   5
   1   4  -6 7509.98 255.415   3
  -1  -4   6 7550.26 254.098  11
  -1   4   6 7122.35 255.284  10
  -1   4   6 7942.87 251.570  11
  -1  -4   6 7050.33 246.104  10
   1   4  -5 311.821 52.9519   3
  -1   4   5 332.014 46.9108  11
  -1   4   5 377.250 55.9881   5
  -1   4   5 363.931 56.3371  10
   1  -4  -5 413.225 38.7818   2
  -1  -4   5 312.533 48.4502  11
  -1   4   4 2041.85 75.1364   2
  -1   4   4 2229.93 92.6782   5
  -1   4   4 2084.99 78.8544   1
  -1  -4   4 1998.88 87.1962  11
  -1  -4   4 2219.93 84.8920   3
   1  -4  -4 2086.91 78.0097   2
  -1   4   3 755.997 31.3295   8
  -1  -4   3 701.678 41.7827   3
   1  -4  -3 781.162 35.1048   2
  -1   4   3 716.913 50.7184   5
  -1  -4   3 706.789 43.9278  11
   1   4  -3 706.951 39.8134  11
  -1   4   3 730.271 33.0114   2
  -1  -4   3 738.762 32.9473   4
  -1   4   3 731.810 37.1705   1
   1  -4  -3 866.463 42.1200   9
  -1  -4   3 735.774 36.5512   9
   1  -4  -3 718.670 40.2783   1
   1   4  -3 788.116 48.0295   3
   1  -4  -2 8500.02 269.062   3
   1   4  -2 8517.85 269.751   6
  -1   4   2 8723.36 278.198   5
  -1   4   2 8725.59 276.105   9
   1  -4  -2 8410.43 273.933   9
   1  -4  -2 8747.98 269.818   2
   1   4  -2 8882.21 277.543   3
  -1  -4   2 8975.29 273.800  11
  -1  -4   2 8594.04 274.926   3
  -1   4   2 8765.52 272.249   1
   1  -4  -2 8907.58 273.185   1
  -1  -4   1 2442.04 80.4037  11
   1  -4  -1 2416.23 82.5850   1
  -1   4   1 2399.30 86.3283   5
   1   4  -1 2374.39 87.1920   3
   1  -4  -1 2375.33 79.5034   3
  -1   4   1 2381.25 83.1786   9
  -1  -4   1 2535.37 85.4663   3
   1   4  -1 2523.38 86.5697   8
  -1   4   1 2332.30 80.3727   3
  -1   4   0 96569.7 2736.35   3
   1   4   0 98113.7 2738.46   8
  -1   4   0 96719.7 2736.35   5
   1  -4   0 96628.3 2735.29   3
  -1  -4   0 96390.5 2738.65   2
  -1  -4   0 95960.5 2730.46  11
   1  -4   1 1699.10 59.6882   4
  -1   4  -1 1794.39 66.8664   3
  -1  -4  -1 1713.64 66.3488   2
  -1  -4  -1 1750.52 63.8037   8
   1   4   1 1754.53 64.8052   2
   1  -4   1 1787.61 64.4241   3
  -1  -4  -2 3780.07 126.766  10
   1   4   2 3674.31 119.056  11
  -1  -4  -2 3805.65 129.451   2
   1   4   2 3973.32 127.500   2
  -1   4  -2 3827.87 127.600  11
  -1  -4  -2 3917.90 125.961   8
  -1   4  -2 3722.38 131.320   3
   1  -4   3 161.113 26.5826   2
  -1   4  -3 32.3862 25.6931  11
  -1   4  -3 26.3208 19.6353  10
   1   4   3 35.2155 25.9322   2
   1   4   3 55.7422 19.6701  11
  -1  -4  -3 76.5101 33.8929   2
  -1  -4  -3 69.7835 27.0586  10
   1  -4   3 75.0562 36.0007  11
  -1  -4  -3 45.0097 17.0533  11
  -1   4  -3 66.8126 11.7893   4
  -1  -4  -3 93.1846 27.4857   5
  -1   4  -3 36.0733 37.6311   3
  -1  -4  -4 16475.6 513.720   2
  -1   4  -4 16450.6 506.122  10
  -1   4  -4 16390.0 518.394   3
   1   4   4 15778.5 506.384  11
   1  -4   4 16875.2 516.015  11
  -1   4  -5 894.511 69.7543   3
   1   4   5 763.788 49.7311  11
  -1  -4  -5 696.027 61.2573   2
  -1  -4  -5 787.791 49.9362   7
   1  -4   5 692.275 62.0973  11
   1   4   6 10542.7 343.905  11
   1  -4   6 10478.5 352.529  11
  -1   4  -6 11177.6 359.287   3
  -1  -4  -6 10720.4 352.331   2
  -1   4  -7 78.6732 71.2664   3
  -1  -4  -7-27.1632 65.4607   2
   1  -4   7 15.9379 69.9004  11
  -1   4  -8 301.025 86.0752   3
  -1  -4  -8 239.748 73.7766   2
   1  -4   8 435.460 84.9526  11
   1  -4   9-77.7860 88.2481  11
  -1  -4  -9 23.6038 81.3380   2
  -1   4  -9 13.3275 92.5802   3
  -1   4 -10 454.092 105.581   3
   1  -4  10 314.152 98.7027  11
  -1  -5  10 99.5734 92.1414  11
  -1   5  10 76.5441 97.9755  10
  -1   5   9 715.373 99.0730  10
  -1   5   9 483.144 90.1069   5
  -1  -5   9 538.626 94.1653  11
   1   5  -9 484.571 92.7728   3
  -1   5   8 260.341 79.3994   5
  -1   5   8 40.1895 64.4330  11
  -1  -5   8 109.544 74.7806  11
  -1   5   8 27.4778 80.5488  10
   1   5  -8 3.68926 71.1497   3
  -1   5   7 24.2938 71.0496  10
  -1  -5   7 3.08407 63.2558  11
  -1   5   7 19.1051 68.7520   5
   1   5  -7-59.3680 63.1665   3
  -1   5   7 53.8064 61.0086  11
   1   5  -6 1460.38 86.3831   3
  -1   5   6 1271.67 74.9446  11
  -1   5   6 1175.29 86.1362  10
  -1  -5   6 1322.07 80.6130  11
  -1   5   6 1379.07 84.2476   5
  -1   5   5 2176.16 103.045  10
  -1  -5   5 2321.17 100.760  11
   1  -5  -5 2457.91 90.4503   2
  -1   5   5 2233.30 103.852   5
   1   5  -5 2245.50 103.792   3
   1   5  -4 19178.2 595.816   3
  -1   5   4 18348.4 596.235   5
   1  -5  -4 19178.0 585.626   2
  -1   5   4 18976.5 585.977   1
  -1  -5   4 18646.0 591.395  11
  -1   5   3 4529.91 146.986   1
  -1   5   3 4344.08 157.646   5
   1   5  -3 4797.00 158.339   3
   1   5  -3 4443.41 149.607  11
  -1  -5   3 4493.19 143.080   4
   1  -5  -3 4481.42 150.836   9
  -1  -5   3 4497.23 152.153   3
   1  -5  -3 4505.22 149.368   1
  -1  -5   3 4459.08 144.759   9
  -1   5   3 4472.07 144.389   8
  -1  -5   3 4352.98 152.186  11
  -1   5   3 4346.12 144.265   2
   1  -5  -3 4685.03 146.816   2
  -1   5   2 10371.8 318.574   1
   1  -5  -2 10204.3 319.558   1
   1  -5  -2 10372.4 317.123   3
   1  -5  -2 10024.7 317.374   2
   1   5  -2 9932.35 318.696  11
  -1  -5   2 10558.1 323.107   3
   1   5  -2 9944.39 325.833   3
  -1   5   2 9887.17 325.781   5
   1  -5  -2 10146.2 322.731   5
   1  -5  -2 10356.4 320.511   9
  -1  -5   2 10203.3 319.623  11
  -1  -5   1 110.355 18.3316  11
   1  -5  -1 70.0551 18.2781   3
  -1   5   1 103.079 22.0437   3
  -1   5   1 101.877 22.4576   9
   1  -5  -1 114.212 22.1278   1
   1   5  -1 128.785 31.5232   3
  -1   5   1 129.447 28.9227   5
   1   5  -1 105.188 30.4270   8
  -1   5   0 3451.10 97.1670   5
  -1  -5   0 3261.94 87.7192  11
   1   5   0 3690.52 101.971   8
  -1  -5   0 3309.31 87.2638   1
  -1   5   0 3396.25 98.0602   3
   1  -5   0 3148.32 94.7602   3
  -1   5   0 3401.50 91.8590   9
  -1  -5   0 3441.65 101.346   2
  -1   5  -1 7059.95 225.220   3
  -1  -5  -1 6647.84 221.396   8
  -1  -5  -1 7035.25 220.158  10
  -1   5  -1 7070.89 218.439   5
   1  -5   1 6801.73 217.783   4
  -1  -5  -1 7154.52 225.390   2
   1   5   1 7136.18 224.333   8
   1  -5   1 6829.98 222.508   3
  -1  -5  -2 12637.2 374.952   8
  -1  -5  -2 11792.6 374.813  10
  -1   5  -2 11706.9 379.882   3
  -1  -5  -2 11919.5 376.231   5
  -1   5  -2 11783.7 375.947  11
  -1  -5  -2 12411.3 378.983   2
   1   5   2 12214.1 376.192   2
  -1   5  -2 12044.5 367.675   6
   1   5   2 11864.8 366.231  11
  -1   5  -2 12021.3 367.930   5
   1   5   2 11879.0 365.977   1
   1  -5   3 10076.9 337.729  11
  -1   5  -3 10571.0 334.412  11
  -1   5  -3 10742.7 327.263  10
   1   5   3 9750.46 325.913  11
  -1  -5  -3 10912.6 337.866   2
  -1  -5  -3 11075.4 331.743   8
   1   5   3 11174.0 334.486   2
  -1   5  -3 10869.1 341.290   3
  -1  -5  -3 10566.2 334.026  10
  -1  -5  -4 5079.21 183.023   2
   1  -5   4 5266.64 185.095  11
  -1   5  -4 5654.56 190.172   3
  -1  -5  -4 5610.85 175.515   8
   1   5   4 5105.71 172.397  11
  -1   5  -5 890.068 75.4283   3
   1   5   5 792.259 49.4602  11
   1  -5   5 799.823 68.2959  11
  -1  -5  -5 951.352 62.7970   2
  -1   5  -6 455.987 75.4114   3
   1  -5   6 368.617 66.3864  11
  -1  -5  -6 425.031 61.5797   2
  -1   5  -7 374.738 80.5334   3
  -1  -5  -7 346.911 71.7175   2
   1  -5   7 334.170 74.9133  11
   1  -5   8 946.228 92.6454  11
  -1   5  -8 690.202 98.2846   3
  -1  -5  -8 782.870 90.2440   2
  -1   5  -9 348.461 95.4106   3
   1  -5   9 277.021 94.6440  11
   1  -5  10 46.4391 100.003  11
  -1   5 -10 70.4248 98.9985   3
  -1  -6  10 44.5913 92.6761  11
  -1   6  10 122.964 104.606  10
  -1  -6   9-55.5413 84.5615  11
   1   6  -9-42.7094 90.9279   3
  -1   6   9-62.6217 99.8430  10
  -1   6   8 286.561 84.0567   5
   1   6  -8 245.397 84.1130   3
  -1  -6   8 264.614 76.7628  11
  -1   6   8 267.431 86.8278  10
   1   6  -7 2995.16 131.610   3
  -1   6   7 2586.52 131.737  10
  -1  -6   7 2524.90 126.191  11
  -1   6   7 2690.25 129.266   5
  -1   6   6 1197.56 86.8454  10
  -1   6   6 1198.54 73.0066  11
  -1  -6   6 1193.15 82.4949  11
   1   6  -6 1159.48 82.0289   3
  -1   6   6 1206.69 83.5839   5
   1   6  -5 2574.31 115.491   3
  -1  -6   5 2639.94 107.545  11
  -1   6   5 2450.72 112.659   5
  -1   6   5 2384.47 111.422  10
  -1  -6   4 664.177 51.2070  11
   1   6  -4 573.924 61.5320   3
  -1   6   4 617.467 63.4398   5
   1  -6  -4 558.264 40.8143   2
  -1   6   4 669.134 56.6850  10
   1  -6  -4 641.016 45.6782   1
  -1   6   3 9525.64 294.138   1
   1   6  -3 9769.21 296.629  11
  -1   6   3 9512.69 305.372   5
   1  -6  -3 9121.91 293.882   2
  -1  -6   3 9000.25 298.136  11
   1   6  -3 9305.78 289.540   6
   1  -6  -3 9391.28 292.293   3
   1  -6  -3 8966.84 294.592   1
  -1  -6   3 9301.26 289.974   9
   1   6  -3 9603.56 305.615   3
  -1   6   3 9243.65 293.129   8
   1  -6  -3 9313.31 297.442   9
  -1   6   2 4848.66 166.869   5
   1  -6  -2 4852.99 161.621   5
   1  -6  -2 4805.32 157.191   2
  -1  -6   2 4750.27 158.221  11
  -1  -6   2 4838.57 162.174   3
   1  -6  -2 4724.97 157.657   1
   1   6  -2 4802.23 156.729  11
   1  -6  -2 4946.37 156.048   3
   1  -6  -2 4752.94 158.750   9
   1   6  -2 4759.87 166.331   3
  -1  -6   1 42791.9 1317.94  11
   1  -6  -1 43101.9 1319.74   3
  -1   6   1 42559.4 1324.74   5
   1  -6  -1 43949.1 1322.50   5
   1   6  -1 42925.9 1317.37  11
   1   6  -1 45599.6 1327.93   3
   1  -6  -1 43551.9 1320.54   1
  -1   6   1 42081.8 1321.10   3
  -1   6   0 1711.95 67.1718   5
  -1   6   0 1687.57 59.7494   9
   1  -6   0 1524.24 63.8874   3
  -1  -6   0 1762.28 72.4694   2
  -1   6   0 1692.61 67.6519   3
  -1  -6   0 1867.53 69.6469   3
   1   6   0 1765.73 72.5157   8
  -1   6  -1 10863.8 336.599   3
  -1  -6  -1 10394.7 332.224   5
  -1   6  -1 10801.1 329.019   5
  -1  -6  -1 10920.1 336.763   2
  -1   6  -1 10506.6 332.791  11
  -1  -6  -1 10993.4 334.364   3
  -1   6  -1 9945.58 324.012   9
  -1  -6  -1 10858.9 329.655  10
   1  -6   1 10719.2 332.986   3
   1   6   1 10937.0 335.683   8
  -1  -6  -2 58.5074 26.2115   8
   1   6   2 25.5804 26.9506   2
   1  -6   2 12.5220 27.8053   3
  -1   6  -2 29.3533 38.4723   3
  -1   6  -2 18.3038 26.5264  11
  -1   6  -2 42.0297 16.2607   5
  -1  -6  -2 24.7991 28.8453   5
  -1  -6  -2 56.2733 36.8204   2
  -1  -6  -2 38.4736 23.9169  10
   1  -6   2 54.8592 15.9863   4
  -1  -6  -3 3186.46 109.648   8
  -1  -6  -3 3217.27 117.305   2
   1   6   3 3015.84 100.623  11
  -1   6  -3 3290.06 122.426   3
   1  -6   4 2715.70 116.292  11
  -1  -6  -4 2975.28 104.447   8
  -1  -6  -4 2949.38 115.490   2
  -1  -6  -5 10362.9 337.396   2
   1  -6   5 9958.33 337.738  11
  -1   6  -5 10480.4 344.134   3
   1  -6   6 789.677 74.3311  11
  -1   6  -6 774.702 83.3357   3
  -1  -6  -6 821.220 71.0274   2
   1  -6   7 1867.23 110.236  11
  -1   6  -7 2044.57 120.545   3
  -1  -6  -7 2156.46 110.719   2
   1  -6   8-57.8825 84.3650  11
  -1   6  -8 78.7825 88.4432   3
  -1  -6  -8 159.746 75.5054   2
   1  -6   9 42.5415 90.1985  11
  -1   6  -9 42.9927 97.4972   3
  -1  -7   9 94.6142 86.1755  11
  -1   7   9-18.3858 97.0812  10
   1   7  -8 860.841 99.6287   3
  -1  -7   8 1033.48 93.4704  11
  -1   7   8 837.977 98.9859   5
  -1   7   8 1032.23 105.339  10
  -1   7   7 123.137 76.4852   5
  -1  -7   7 65.3054 68.6973  11
   1   7  -7 119.943 76.2654   3
  -1   7   7 244.666 76.7999  10
  -1   7   6 422.491 73.6345   5
  -1   7   6 473.765 75.3737  10
   1   7  -6 551.872 73.9246   3
  -1  -7   6 443.733 67.3721  11
  -1   7   5 445.722 65.3173   5
   1   7  -5 361.855 66.5634   3
  -1  -7   5 377.224 59.8182  11
  -1   7   5 432.207 64.9807  10
  -1   7   4 8973.38 300.515  10
  -1   7   4 9163.96 305.987   5
   1  -7  -4 9442.14 292.791   2
  -1  -7   4 9275.14 299.969  11
   1   7  -4 8776.08 306.884   3
   1  -7  -4 9023.28 293.148   1
  -1   7   3 891.223 63.6859   5
   1  -7  -3 861.893 46.1392   2
  -1   7   3 771.720 45.3911   8
  -1  -7   3 785.131 50.2081  11
   1   7  -3 687.731 63.9799   3
  -1   7   3 811.046 55.2836  10
   1  -7  -3 803.463 44.7276   1
   1   7  -3 846.031 45.7597  11
  -1   7   2 13900.2 448.686   5
   1  -7  -2 13634.7 439.408   1
   1  -7  -2 14400.8 439.170   3
   1  -7  -2 13946.8 440.527   2
   1  -7  -2 14131.6 440.093   9
   1   7  -2 14112.3 438.863  11
   1   7  -2 14470.1 450.545   3
  -1  -7   2 14345.5 440.941  11
  -1   7   1 3107.52 108.543   3
  -1   7   1 3121.36 112.962   5
   1   7  -1 3119.00 100.738  11
   1  -7  -1 3071.05 107.195   5
   1   7  -1 2775.99 115.360   3
   1  -7  -1 2814.43 104.462   3
  -1  -7   1 3055.13 102.487  11
  -1   7   0 399.326 36.0295   5
   1  -7   0 348.809 31.3811   3
  -1  -7   0 344.408 31.2122   5
  -1  -7   0 400.490 38.0394   3
  -1  -7   0 344.500 44.0307   2
  -1   7   0 369.754 40.0762   3
  -1  -7   0 374.603 25.0178  10
   1   7   0 347.725 43.3477   8
  -1  -7  -1 80.3756 28.0839   5
   1   7   1 77.7037 37.7043   8
  -1  -7  -1 58.3987 39.8457   2
  -1   7  -1 33.1886 26.6335  11
  -1   7  -1 59.5086 26.9775   5
  -1  -7  -1 38.9385 22.7073  10
  -1   7  -1 61.2289 38.6795   3
  -1   7  -1 34.6397 12.6258   9
  -1   7  -2 29339.0 902.505   5
  -1  -7  -2 30319.0 914.624   2
  -1   7  -2 30541.1 910.217  11
  -1   7  -2 28968.8 916.401   3
  -1  -7  -2 28875.2 907.559  10
   1   7   2 29383.4 912.573   8
  -1   7  -3 30.2432 52.6791   3
  -1  -7  -3-10.4818 44.6247   2
  -1  -7  -4 11542.9 379.496   2
  -1   7  -4 11950.9 385.507   3
   1  -7   5-39.1098 57.8644  11
  -1  -7  -5 32.8059 53.1562   2
  -1   7  -5 26.0470 66.9038   3
  -1   7  -6 147.223 75.8585   3
  -1  -7  -6 102.404 61.2161   2
   1  -7   6 119.778 67.8111  11
  -1  -7  -7-57.5198 69.5414   2
   1  -7   7-77.8082 77.4318  11
  -1   7  -7 94.4937 85.8782   3
   1  -7   8 532.037 89.7122  11
  -1   7  -8 420.686 99.4089   3
   1  -7   9-78.3452 92.3282  11
  -1   7  -9 108.123 100.551   3
   1   8  -9-88.9852 100.214   3
  -1  -8   9-58.2954 92.7900  11
  -1   8   9 70.9711 95.6483  10
  -1   8   8 87.3932 88.5200   5
  -1  -8   8 101.756 81.3672  11
  -1   8   8 77.0434 90.0883  10
   1   8  -8 64.9256 93.2288   3
  -1   8   7 1868.45 119.857   5
  -1  -8   7 1811.16 109.413  11
   1   8  -7 1872.39 117.539   3
  -1   8   7 1775.34 112.641  10
  -1   8   6 699.337 86.2889   5
  -1  -8   6 724.527 72.2270  11
   1   8  -6 587.047 84.9332   3
  -1   8   6 638.703 80.4041  10
  -1   8   5 1143.71 81.1494  10
  -1   8   5 1059.04 85.6571   5
  -1  -8   5 1119.31 75.0376  11
   1   8  -5 1083.67 86.4453   3
  -1   8   4 68.5828 58.7933   5
   1   8  -4-27.3561 62.2655   3
  -1  -8   4 4.33127 48.8142  11
  -1   8   4-4.85378 49.4665  10
  -1   8   3 1630.43 71.9685   8
  -1   8   3 1723.08 89.3486   5
   1  -8  -3 1725.22 72.2378   2
   1   8  -3 1680.09 90.8148   3
  -1  -8   3 1804.42 76.6926  11
   1  -8  -3 1665.92 68.9160   1
  -1   8   3 1478.70 76.6060  10
  -1   8   2 5990.87 206.130   5
   1  -8  -2 5990.44 198.111   2
  -1  -8   2 6179.93 196.731  11
   1  -8  -2 6001.86 194.741   9
   1   8  -2 6129.58 209.508   3
   1  -8  -2 5878.00 194.560   1
   1  -8  -2 5920.26 194.333   3
  -1   8   2 5767.29 197.751  10
   1  -8  -1 16449.0 506.021   3
   1   8  -1 16686.1 516.269   3
  -1  -8   1 15558.4 503.045   5
  -1   8   1 16767.6 512.471   5
   1  -8  -1 15917.8 507.924   5
  -1  -8   1 16535.4 503.475  11
   1   8  -1 16690.6 515.648   8
  -1   8   1 16481.9 509.122   3
  -1   8   1 15889.9 503.929  10
  -1   8   0 2829.81 104.560   3
  -1   8   0 2648.07 100.931   5
   1  -8   0 2562.99 96.6664   3
  -1  -8   0 2631.52 95.2392   5
   1   8   0 2832.14 107.421   8
  -1  -8   0 2612.77 107.988   2
  -1   8  -1 6646.80 216.132   5
  -1   8  -1 6788.11 219.698  11
  -1   8  -1 6805.54 226.068   3
   1   8   1 6681.67 225.277   8
  -1  -8  -1 6621.86 226.609   2
  -1  -8  -2 200.086 48.3247   2
  -1  -8  -2 238.436 30.0271  10
  -1   8  -2 176.184 49.9488   3
   1   8   2 152.720 45.4414   8
  -1  -8  -3 1617.69 81.5851   2
  -1   8  -3 1630.59 89.7394   3
  -1  -8  -4 4296.79 162.813   2
  -1   8  -4 4549.74 171.536   3
  -1  -8  -5 3803.55 152.039   2
  -1   8  -5 4204.69 164.978   3
  -1  -8  -6 2230.63 108.098   2
  -1   8  -6 2110.39 121.664   3
   1  -8   6 2097.93 113.397  11
   1  -8   7 841.152 90.2348  11
  -1  -8  -7 629.958 83.1620   2
  -1   8  -7 735.987 95.9078   3
   1  -8   8 125.982 85.2206  11
  -1   8  -8-9.38780 97.0087   3
   1  -8   9 71.3147 96.1371  11
  -1   8  -9 5.07755 103.890   3
  -1  -9   9 477.096 100.504  11
  -1   9   9 169.742 103.234  10
   1   9  -9 511.922 109.608   3
  -1   9   8 293.196 92.8798  10
  -1  -9   8 313.651 84.0704  11
   1   9  -8 205.843 95.8050   3
  -1   9   7-8.19741 88.3485   5
   1   9  -7-21.2729 89.0360   3
  -1  -9   7-97.1554 79.0517  11
  -1   9   7 129.515 84.5976  10
  -1   9   6 45.3380 75.6773   5
  -1   9   6 45.0591 72.5324  10
   1   9  -6 86.5655 81.6388   3
  -1  -9   6 134.978 68.0401  11
   1   9  -5 2654.12 129.811   3
  -1   9   5 2520.74 125.186   5
  -1   9   5 2666.75 121.348  10
  -1  -9   5 2649.17 116.661  11
  -1  -9   4 1392.70 78.0209  11
  -1   9   4 1338.54 81.9594  10
   1   9  -4 1470.52 93.6518   3
  -1   9   4 1458.30 91.8396   5
  -1   9   3 7021.52 248.589   5
   1  -9  -3 7269.95 239.081   2
  -1   9   3 7235.57 239.725   8
  -1   9   3 6822.14 242.833  10
   1   9  -3 7295.08 254.997   3
  -1  -9   3 7862.26 242.994  11
  -1   9   2 195.852 39.4079  10
  -1   9   2 254.006 54.8252   5
  -1  -9   2 230.272 39.9439  11
   1  -9  -2 243.059 41.9863   2
   1   9  -2 205.592 58.1232   3
  -1   9   1 18.5395 45.6910   5
   1  -9  -1 39.7666 32.6278   1
   1   9  -1 38.5671 52.8930   3
   1   9  -1 98.8815 51.8526   8
  -1   9   1 95.8398 41.9751   3
  -1  -9   0 4242.36 156.992   2
   1   9   0 4213.40 156.375   8
  -1   9   0 4160.20 147.880   5
  -1   9   0 4347.57 155.185   3
  -1   9  -1 2964.73 109.207   5
  -1  -9  -1 3001.37 121.845   2
   1   9   1 3055.70 119.593   8
  -1   9  -1 3153.32 122.902   3
  -1  -9  -2 7599.33 266.905   2
   1   9   2 8450.07 266.161   8
  -1   9  -2 7749.10 271.044   3
  -1  -9  -3 5389.67 191.167   2
  -1   9  -3 5346.26 198.010   3
  -1  -9  -4 2004.03 99.8494   2
  -1   9  -4 1923.16 108.576   3
  -1   9  -5 716.033 83.7368   3
  -1  -9  -5 556.655 69.0887   2
  -1   9  -6-4.09522 82.9487   3
  -1  -9  -6 54.5120 65.3225   2
  -1   9  -7 71.8644 93.3335   3
   1  -9   7 157.317 80.9062  11
  -1   9  -8 323.191 102.398   3
   1  -9   8 151.701 88.8691  11
   1  -9   9 18.3674 95.8547  11
  -1   9  -9 200.573 106.332   3
  -1 -10   8 294.086 91.7010  11
  -1  10   8 373.503 100.993  10
   1  10  -8 393.032 100.455   3
  -1  10   7-12.9327 90.6635   5
  -1 -10   7-112.906 80.7079  11
  -1  10   7 12.0472 84.4586  10
   1  10  -7-113.820 95.2378   3
  -1  10   6 2132.12 129.291   5
   1  10  -6 2131.84 129.476   3
  -1  10   6 2382.70 125.055  10
  -1 -10   6 2382.61 119.206  11
  -1  10   5 58.5984 73.2315   5
  -1 -10   5 28.5915 62.2934  11
  -1  10   5-34.0792 63.7877  10
   1  10  -5 112.437 78.4324   3
  -1 -10   4 1075.26 75.2072  11
  -1  10   4 976.576 74.1650  10
   1  10  -4 1024.90 89.1041   3
  -1  10   3 363.831 66.2570   5
   1  10  -3 390.421 74.0610   3
  -1  10   3 322.863 53.1962  10
  -1  10   3 269.930 49.3595   8
  -1  10   2 2464.47 112.409   5
   1 -10  -2 2436.75 101.860   2
   1  10  -2 2542.58 121.716   3
  -1  10   1-18.1334 49.6782   5
   1  10  -1 96.9847 58.8694   3
  -1  10   1-2.13256 46.6882   3
   1  10  -1 2.73789 44.0188   8
  -1  10   0 11631.0 377.688   5
  -1  10   0 11961.9 384.269   3
  -1 -10   0 12173.9 387.841   2
   1  10   0 11565.3 385.352   8
  -1  10  -1-42.5472 52.8194   3
  -1 -10  -1 16.3215 57.7385   2
   1  10   1 70.6229 54.4910   8
   1  10   2 1034.35 72.7429   8
  -1  10  -2 1197.54 79.3252   3
  -1 -10  -2 1041.74 74.7298   2
  -1 -10  -3 903.029 70.3880   2
  -1  10  -3 828.698 79.2993   3
  -1 -10  -4 3598.03 148.777   2
  -1  10  -4 3896.41 159.334   3
  -1 -10  -5 395.830 71.0865   2
  -1  10  -5 137.681 82.9760   3
  -1 -10  -6 2581.41 126.922   2
  -1  10  -6 2810.71 146.225   3
  -1  10  -7 126.370 96.1917   3
  -1  10  -8-15.2398 102.954   3
  -1  11   8 119.629 96.5255  10
   1  11  -8 15.2357 103.782   3
  -1 -11   8-4.20987 88.3193  11
  -1 -11   7-7.65428 83.6668  11
   1  11  -7 118.805 95.2164   3
  -1  11   7 78.2375 84.1598  10
  -1  11   6 206.285 88.3152   5
  -1 -11   6 192.905 76.1956  11
  -1  11   6 50.9062 76.6730  10
   1  11  -6 142.146 90.8738   3
  -1  11   5 1878.65 117.507   5
   1  11  -5 2181.99 124.739   3
  -1  11   5 2020.37 108.920  10
  -1  11   4 851.363 87.6544   5
   1  11  -4 898.408 94.2196   3
  -1  11   3 3911.81 161.602   5
   1  11  -3 4009.40 169.089   3
   1  11  -2 156.345 70.3578   3
   1 -11  -2 60.9026 52.2265   2
  -1  11   2 138.369 60.3329   5
  -1  11   2 12.3373 53.9562   8
  -1  11   1 86.1305 55.2999   5
   1  11  -1 111.509 63.3726   8
   1  11  -1 119.021 64.4772   3
  -1 -11   0 295.390 67.4708   2
  -1  11   0 281.841 61.6234   3
   1  11   0 240.969 69.1636   8
  -1 -11  -1 8238.06 277.541   2
  -1  11  -1 8139.52 275.473   3
   1  11   1 7772.34 274.554   8
  -1  11  -2 190.492 65.5601   3
  -1 -11  -2 211.722 64.8562   2
   1  11   2 167.456 60.5669   8
  -1 -11  -3 6391.01 223.511   2
  -1  11  -3 5930.62 229.223   3
  -1 -11  -4 104.380 64.4098   2
  -1  11  -4 50.5472 78.3885   3
  -1  11  -5 222.106 88.9391   3
  -1 -11  -5 180.107 68.9772   2
  -1  11  -6 4.52458 92.6276   3
  -1  11  -7 377.938 102.804   3
  -1  11  -8-142.985 110.710   3
  -1  12   7 235.818 91.1899  10
   1  12  -7 359.237 106.260   3
   1  12  -6 508.536 101.299   3
  -1  12   5 635.335 94.5824   5
   1  12  -5 875.833 103.576   3
  -1  12   4 48.6252 78.7623   5
   1  12  -4 71.9294 85.7696   3
  -1  12   3 57.6100 74.6053   5
   1  12  -3 28.2920 81.0838   3
   1  12  -2 1835.32 105.080   8
  -1  12   2 1680.57 97.1871   5
   1  12  -2 1460.72 104.741   3
  -1  12   2 1552.81 93.1299   8
  -1  12   1 600.832 66.2747   5
   1  12  -1 500.247 77.5595   3
   1 -12  -1 571.078 70.5984   2
   1  12  -1 603.734 76.6228   8
   1  12   0 2213.35 112.898   8
  -1  12   0 2212.66 110.013   3
  -1 -12   0 2240.42 117.072   2
  -1  12  -1 102.019 70.7350   3
  -1 -12  -1 79.8057 67.0010   2
   1  12   1 51.9194 67.1566   8
  -1 -12  -2 88.2613 70.6301   2
  -1  12  -2 48.8675 70.6996   3
   1  12   2 116.456 64.4904   8
  -1 -12  -3 414.338 75.1657   2
  -1  12  -3 342.228 79.6532   3
  -1 -12  -4 450.956 75.4800   2
  -1  12  -4 321.965 89.6409   3
  -1  12  -5 800.254 104.580   3
  -1 -12  -5 896.773 87.6546   2
  -1  12  -6 343.454 99.1158   3
  -1  12  -7 92.6791 105.839   3
   1  13  -7 5.26826 106.087   3
   1  13  -6 39.8796 100.260   3
   1  13  -5-4.76378 97.9497   3
   1  13  -4 1905.56 126.395   3
   1  13  -3-107.568 90.9583   3
   1  13  -2 2573.47 132.991   8
   1  13  -2 2492.65 131.406   3
  -1  13   2 2393.47 120.313   8
   1 -13  -1-28.0900 70.7895   2
   1  13  -1-62.8280 76.8374   3
   1  13  -1-3.60670 76.3352   8
   1  13   0 52.2630 72.9608   8
  -1 -13   0-91.2577 78.9557   2
  -1  13   0 86.2847 66.4399   3
   1  13   1 39.9452 71.4773   8
  -1 -13  -1-32.7514 74.8317   2
  -1  13  -1 102.112 72.2279   3
  -1 -13  -2 3383.87 148.971   2
  -1  13  -2 3585.40 152.284   3
   1  13   2 3116.12 143.507   8
  -1 -13  -3 3.60344 74.2754   2
  -1  13  -3 20.2883 85.8235   3
  -1 -13  -4 1481.66 105.163   2
  -1  13  -4 1465.04 114.386   3
  -1  13  -5 164.607 94.9597   3
  -1  13  -6 208.611 103.900   3
  -1  13  -7-27.0306 114.748   3
   1  14  -6 47.5848 106.410   3
   1  14  -5 362.193 107.383   3
   1  14  -4-4.98915 102.074   3
   1  14  -3 643.455 103.981   3
   1  14  -3 798.169 100.883   8
  -1  14   2-82.1507 74.1833   8
   1  14  -2-34.0393 85.8486   3
   1  14  -2 89.1648 83.1806   8
   1  14  -1 2667.96 136.816   8
  -1 -14   0 83.0211 90.3386   2
  -1  14   0 13.6689 73.9599   3
   1  14   0 49.1166 83.0845   8
  -1 -14  -1 811.905 97.4469   2
  -1  14  -1 794.896 88.1666   3
   1  14   1 566.987 88.3083   8
  -1 -14  -2 241.966 86.7971   2
   1  14   2 250.387 78.6345   8
  -1  14  -2 181.717 85.2983   3
  -1 -14  -3 376.961 84.6865   2
  -1  14  -3 325.160 93.4897   3
  -1 -14  -4 60.8159 84.1363   2
  -1  14  -4 60.1790 92.0252   3
  -1  14  -5 895.739 113.829   3
  -1  14  -6-57.7105 110.068   3
   1  15  -5-196.714 111.885   3
   1  15  -4 489.666 113.633   3
   1  15  -3 221.771 101.442   3
   1  15  -3 293.828 93.0535   8
   1  15  -2 345.109 94.0527   8
   1  15  -2 436.454 99.2082   3
  -1 -15   1 27.2964 92.5308   2
   1  15  -1 97.3172 90.3126   8
  -1  15   1 122.807 82.2032   8
  -1 -15   0 67.1868 91.5352   2
   1  15   0 24.5816 88.7179   8
  -1 -15  -1 90.1901 91.5052   2
  -1  15  -1 99.2160 80.5182   3
   1  15   1 50.6333 82.1742   8
  -1 -15  -2 779.388 102.400   2
  -1  15  -2 672.784 101.011   3
   1  15   2 432.646 89.1829   8
  -1 -15  -3 271.464 90.7567   2
  -1  15  -3 148.195 94.1962   3
  -1  15  -4 141.459 99.5783   3
  -1  15  -5 269.349 110.372   3
   1  16  -4 26.7985 106.637   3
   1  16  -4 168.529 109.848   8
   1  16  -3 152.462 102.141   3
   1  16  -3-182.186 106.723   8
   1  16  -2 482.249 108.108   3
   1  16  -2 503.046 104.323   8
   1  16  -1 185.557 96.3414   8
  -1 -16   1-78.7141 103.682   2
  -1  16   1 188.615 86.5880   8
  -1 -16   0 797.037 115.417   2
   1  16   0 546.970 98.6860   8
  -1 -16  -1 27.6953 100.310   2
   1  16   1 112.971 87.5460   8
  -1  16  -1 100.292 91.8689   3
  -1  16  -2 45.2899 99.5860   3
  -1 -16  -2-124.756 94.5732   2
   1  16   2-4.06797 85.4901   8
  -1  16  -3-98.8163 103.069   3
  -1  16  -4 349.697 110.671   3
   1  17  -2 34.7380 103.233   8
  -1 -17   2 21.2686 111.674   2
  -1 -17   1-5.29361 114.431   2
   1  17  -1 149.943 106.301   8
  -1  17   1-21.9149 97.6218   8
  -1 -17   0 77.8210 113.145   2
   1  17   0 50.9678 98.8577   8
  -1  17   0-84.2406 102.457   8
   1  17   1 364.908 96.5762   8
  -1 -17  -1 302.221 109.887   2
   1  17   2-100.327 96.5616   8
  -1 -17  -2-204.698 107.105   2
  -1  17  -2 75.3986 101.833   3
  -2   0  10 134.273 87.2047  10
  -2   0  10 183.991 91.3711  11
  -2   0   9 78.5781 79.6760  10
  -2   0   9 54.4247 81.9115  11
  -2   0   8 1995.77 117.362  10
  -2   0   8 2335.54 121.603  11
  -2   0   7-38.1709 53.9776   5
  -2   0   7-31.8115 66.2619  11
  -2   0   6 4984.96 180.705   5
  -2   0   6 5323.75 189.348  11
   2   0  -5-17.5789 31.2271   3
  -2   0   5-38.9091 39.8552   5
   2   0  -5-9.89962 31.1028   4
  -2   0   5 9.00730 47.1265   9
  -2   0   4 1672.38 63.0270   2
   2   0  -4 1701.32 64.5983   3
   2   0  -4 1786.09 70.5844   4
  -2   0   4 1652.55 77.5476   9
   2   0  -3 41.2333 26.1486   4
   2   0  -3 63.4076 32.4497   1
   2   0  -3 30.9855 17.0322   3
  -2   0   2 15948.0 495.149   3
   2   0  -2 15916.7 502.089   1
  -2   0   2 17015.9 503.910   4
  -2   0   2 16284.4 495.501   8
   2   0  -2 15976.7 495.048   3
  -2   0   2 16369.6 500.509   1
  -2   0   1 13.7652 12.1372   2
  -2   0   1 2.31119 23.3028   4
  -2   0   1 35.3405 18.0330   1
   2   0  -1 8.24988 10.7175   2
   2   0  -1-8.58811 21.4240   1
   2   0   0 72066.6 2238.85   6
  -2   0   0 73871.9 2235.12   2
   2   0   0 74159.5 2234.83   2
  -2   0   0 72853.2 2237.96   6
  -2   0  -1-2.27357 21.9271   7
  -2   0  -1 16.9504 20.4008   2
   2   0   1 6.30683 17.3669   2
   2   0   2 4.62709 21.9028   2
  -2   0  -2 33.5016 27.1899   7
  -2   0  -2 2.65630 26.4177   2
  -2   0  -3 6.69806 33.6299   7
  -2   0  -3 36.4610 24.4010  11
   2   0   3 95.7670 23.8378   2
  -2   0  -4 30434.1 957.838  11
  -2   0  -4 31510.9 964.277   2
  -2   0  -4 31610.7 962.349   7
  -2   0  -5 10.0575 51.5901   2
   2   0   5 75.8481 45.9474  11
  -2   0  -6 9701.07 328.085   2
   2   0   6 9823.18 325.173  11
  -2   0  -7-13.4534 66.3197   2
   2   0   7-36.3016 64.1383  11
   2   0   8-55.1796 73.2655  11
  -2   0  -8-68.9421 77.4480   2
   2   0   9 3.88020 79.4876  11
  -2   0  -9-52.0762 90.3293   2
   2   0  10 693.547 101.624  11
  -2  -1  10 121.731 87.2101  10
  -2   1  10 66.6615 88.5228  11
  -2  -1  10 33.9834 90.3070  11
  -2   1  10 134.321 93.5415  10
  -2  -1   9 478.772 91.5488  11
  -2   1   9 627.546 93.7014  11
  -2   1   9 634.611 88.5280  10
  -2  -1   9 462.652 85.1017  10
  -2  -1   8-32.8353 69.2256  10
  -2   1   8 179.448 71.4654  10
  -2  -1   8 53.8613 74.8027  11
  -2   1   8 23.2054 83.5706  11
  -2  -1   7 573.454 82.1874  11
  -2   1   7 498.516 65.5573   5
  -2   1   7 503.469 71.2113  11
  -2  -1   6 618.332 63.8837  11
  -2   1   6 558.362 65.6261  11
  -2   1   6 520.125 57.2646   5
  -2  -1   6 669.114 54.4592   5
   2   1  -6 521.501 50.4822   3
  -2   1   5 17008.2 528.182   5
  -2  -1   5 16636.6 524.938   5
   2   1  -5 16616.0 522.003   3
   2   1  -5 16841.4 521.995   4
  -2  -1   5 16819.1 528.766   9
  -2  -1   5 17100.1 529.784  11
   2  -1  -5 16445.1 518.710   3
  -2   1   5 16489.2 530.113   9
   2   1  -4 8284.11 265.244   3
   2  -1  -4 8611.05 269.559   4
   2   1  -4 8432.15 267.008   4
   2  -1  -4 8842.50 273.168   1
   2  -1  -4 7921.87 261.153   3
  -2  -1   4 8229.64 271.628   9
  -2   1   4 8192.35 274.592   9
  -2   1   4 8778.01 260.944   2
   2   1  -4 8157.34 259.321   8
  -2   1   3 10714.6 332.601   7
  -2   1   3 10912.6 334.467   2
  -2  -1   3 11158.4 342.098   1
  -2  -1   3 11175.4 345.440   4
   2   1  -3 10900.1 338.782   3
  -2   1   3 10474.3 346.433   9
   2   1  -3 11242.8 345.105   1
   2  -1  -3 10612.5 334.420   3
   2  -1  -3 11028.8 344.689   1
  -2  -1   3 11210.8 338.761   3
  -2  -1   3 10992.2 345.779   9
  -2   1   3 11020.4 341.932   1
  -2  -1   2 4494.24 151.589   1
  -2  -1   2 4619.36 152.229   6
  -2   1   2 4814.80 157.418   4
   2  -1  -2 4752.14 154.229   4
  -2  -1   2 4791.85 155.047   4
   2   1  -2 4613.91 148.805   3
  -2  -1   2 4646.88 148.200   8
  -2  -1   2 4678.85 148.522   3
   2   1  -2 4543.95 153.129   1
   2  -1  -2 4667.56 154.799   1
  -2   1   2 4678.98 146.216   7
   2   1  -1 10392.0 318.397   6
   2  -1  -1 10298.1 318.359   1
  -2  -1   1 10676.3 316.939   6
  -2  -1   1 10263.2 315.634   1
  -2   1   1 9809.00 309.818   2
   2  -1  -1 9920.73 309.894   2
  -2  -1   1 9895.58 313.207   2
  -2   1   1 10029.6 318.931   4
  -2  -1   1 10032.6 313.237   3
   2   1  -1 10631.7 316.745   1
  -2   1   1 10501.1 314.105   7
   2  -1   0 8247.35 256.539   6
   2   1   0 8383.59 256.834   6
  -2   1   0 7778.80 251.261   2
   2   1   0 7838.08 254.008   1
  -2  -1   0 8496.32 253.880   2
   2   1   0 8330.03 253.007   2
   2  -1   0 7843.50 250.850   2
  -2   1   0 7808.51 254.697   6
  -2   1   0 8457.58 255.198   7
   2  -1   1 63294.0 1902.33   6
   2  -1   1 62138.9 1900.49   2
  -2  -1  -1 62522.8 1902.70   2
   2   1   1 61550.4 1901.48   2
  -2   1  -1 62395.2 1904.05   7
   2  -1   1 62298.0 1902.21   7
  -2  -1  -2 1121.81 51.5808   2
  -2   1  -2 1187.64 50.9163   2
   2  -1   2 1028.91 47.0258   2
   2   1   2 1066.98 46.8866   2
  -2  -1  -2 1015.40 44.4515  11
  -2   1  -2 1079.72 52.7813   7
  -2  -1  -2 961.006 49.3104   7
  -2   1  -3 23376.5 741.781   2
  -2  -1  -3 24397.6 741.686   2
   2  -1   3 24589.9 739.098   2
  -2   1  -3 24146.7 738.206  11
  -2   1  -3 23177.1 741.094   7
  -2  -1  -3 23317.1 740.491   7
   2  -1   3 24034.0 738.716   7
  -2  -1  -3 23889.6 736.072  11
  -2   1  -4 1342.59 70.5154   2
  -2  -1  -4 1299.02 69.4997   2
  -2  -1  -4 1236.70 56.2425  11
  -2  -1  -4 1219.79 66.5701   7
   2   1   5 48.5315 44.0235  11
  -2  -1  -5 59.9100 50.7221   2
   2  -1   5 82.5602 47.3576  11
  -2   1  -5 154.223 52.9804   2
  -2  -1  -5 98.7882 43.3802   7
   2  -1   6 125.622 58.5447  11
  -2  -1  -6 163.651 60.7681   2
  -2   1  -6 227.598 62.0728   2
   2   1   6 192.327 56.2064  11
  -2  -1  -7 1695.44 103.717   2
  -2   1  -7 1691.54 104.081   2
   2  -1   7 1656.76 99.5543  11
   2   1   7 1678.91 96.4938  11
  -2   1  -8-3.93357 82.5805   2
   2  -1   8 292.068 77.2528  11
  -2  -1  -8 139.976 81.3445   2
   2   1   8 242.753 74.8648  11
  -2  -1  -9 634.937 97.5438   2
   2  -1   9 467.654 91.9177  11
   2   1   9 608.286 87.3573  11
  -2  -1 -10 195.890 101.284   2
   2  -1  10 190.495 93.1700  11
  -2  -2  10-129.475 92.6768  11
  -2   2  10-62.2644 92.7070  11
  -2   2  10 35.7356 92.7667  10
  -2  -2   9 685.803 91.1994  11
  -2   2   9 517.044 90.8287  10
  -2   2   9 400.611 91.7953  11
  -2  -2   9 487.342 82.5373  10
  -2  -2   8 566.626 81.2394  11
  -2   2   8 508.386 74.8519   5
  -2  -2   8 413.828 75.7635  10
  -2   2   8 605.326 87.0725  11
  -2   2   8 655.769 88.4915  10
  -2   2   7 3537.66 143.832  11
  -2   2   7 3187.19 140.814   5
  -2  -2   7 3666.23 149.855  11
  -2   2   6 2446.82 111.959  11
  -2   2   6 2645.60 110.549   5
   2   2  -6 2493.07 102.515   3
  -2  -2   6 2394.89 99.1954   5
  -2  -2   6 2579.06 116.560  11
  -2  -2   5 2788.82 110.639   9
  -2   2   5 2911.90 115.065   5
  -2  -2   5 2756.85 114.370  11
   2   2  -5 2966.16 107.606   3
  -2   2   5 2641.81 116.082   9
  -2  -2   4 844.062 55.5178  11
  -2   2   4 907.209 60.0255   9
  -2   2   4 884.821 58.8126   5
   2   2  -4 779.006 47.1879   3
   2  -2  -4 895.675 54.9797   1
   2  -2  -4 826.734 36.3987   3
  -2  -2   4 949.612 43.8887   3
  -2  -2   4 839.455 52.6158   9
   2   2  -4 877.972 40.3183   8
  -2   2   3 3019.51 97.9296   1
   2   2  -3 2672.70 95.8612   3
  -2  -2   3 2762.17 95.8961   6
  -2   2   3 2714.17 85.8954   2
  -2   2   3 2944.23 104.321   9
   2  -2  -3 2608.23 86.1927   3
   2  -2  -3 2782.53 100.477   4
  -2  -2   3 2935.63 95.4919   3
   2  -2  -3 2578.89 101.043   1
  -2  -2   3 2851.83 96.5794   1
   2   2  -3 2811.15 92.7635   8
  -2   2   2 19693.8 618.818   1
   2   2  -2 20181.0 619.302   1
   2   2  -2 19996.9 617.746   3
  -2  -2   2 20434.7 617.359   3
  -2  -2   2 19609.7 618.122   6
  -2  -2   2 19756.1 617.892   1
  -2  -2   2 20120.4 616.147   8
   2  -2  -2 20649.4 621.501   1
  -2  -2   1 23216.4 713.258   1
   2  -2  -1 23637.6 716.999   1
   2  -2  -1 22759.1 707.721   2
  -2   2   1 23293.4 718.142   4
   2  -2  -1 23121.5 716.520   4
  -2  -2   1 23817.8 713.712   2
  -2  -2   1 23610.0 713.616   3
   2   2  -1 23344.0 716.268   6
   2   2  -1 22482.0 713.743   1
  -2  -2   1 24006.7 713.416   8
   2  -2  -1 23550.8 711.909   7
   2  -2   0 8687.58 273.616   2
  -2   2   0 8825.18 274.534   2
   2   2   0 8686.75 275.771   1
  -2  -2   0 9075.93 277.855   2
  -2   2   0 8750.84 277.947   6
   2   2   0 9072.15 276.830   2
  -2   2   0 8812.75 279.245   4
   2  -2   0 8852.27 276.994   7
   2  -2   1 751.823 37.2490   6
  -2   2  -1 747.526 35.3958   6
  -2   2  -1 752.405 38.4679   2
   2  -2   1 756.938 35.1701   2
  -2  -2  -1 751.846 41.0041   2
   2   2   1 748.230 37.5155   2
   2  -2   1 747.682 37.9082   7
  -2  -2  -2-5.94413 29.0335   2
  -2  -2  -2 19.2846 18.8237  11
  -2   2  -2 63.4922 31.8079   2
   2  -2   2 48.3688 23.3776   2
   2  -2   2-11.4282 21.5873   6
  -2   2  -3 9562.16 301.288  11
  -2   2  -3 9388.20 305.472   2
  -2  -2  -3 9081.57 296.758  11
   2  -2   3 9312.88 301.123   2
   2  -2   3 9699.46 301.880   7
  -2  -2  -3 9866.39 305.658   2
  -2  -2  -4 2486.10 97.9501   2
  -2  -2  -4 2195.72 83.2804  11
  -2   2  -4 2309.87 86.2285  10
  -2   2  -4 2289.08 98.4529   2
  -2  -2  -4 2138.04 92.9048   7
  -2   2  -5 11979.6 390.044   2
  -2  -2  -5 12468.7 388.550   2
   2  -2   5 11284.1 385.815  11
   2   2   5 11956.4 382.177  11
  -2  -2  -5 11974.5 384.258   7
   2   2   6 1225.27 74.8230  11
  -2   2  -6 1196.86 84.2223   2
  -2  -2  -6 1210.58 82.7635   2
   2  -2   6 1279.37 80.3806  11
  -2  -2  -6 1177.44 74.2065   7
   2   2   7 413.818 61.8256  11
  -2   2  -7 488.259 77.9680   2
   2  -2   7 288.982 70.6802  11
  -2  -2  -7 490.624 77.1632   2
   2  -2   8 7.33687 76.4939  11
   2   2   8 15.9714 70.2351  11
  -2  -2  -8-19.0241 79.3379   2
  -2  -2  -9 450.033 94.8579   2
   2  -2   9 410.374 93.9325  11
  -2  -2 -10 80.1064 100.265   2
   2  -2  10 45.3771 99.1424  11
  -2   3  10 115.317 101.540  10
  -2  -3  10 69.1040 93.0072  11
  -2   3  10 166.551 93.5317  11
  -2  -3   9 62.4010 82.1955  11
  -2   3   9 80.4377 89.0928  11
  -2   3   9 125.118 86.1129  10
  -2   3   8 17.6940 76.9415  11
  -2   3   8 150.749 78.9823  10
  -2   3   8 115.780 72.6389   5
  -2  -3   8-3.50502 72.5786  11
  -2  -3   8 30.2188 63.7530  10
  -2   3   7 51.4883 66.7218   5
   2   3  -7 76.7823 57.0930   3
  -2  -3   7 72.2523 65.5629  11
  -2   3   7 2.97270 64.1689  11
  -2   3   6 6693.17 245.747   5
   2   3  -6 6846.38 239.725   3
   2  -3  -5 668.132 61.0222   1
  -2   3   5 661.016 63.6960   5
  -2  -3   5 613.768 50.7602   9
  -2  -3   5 630.060 57.1889  11
   2   3  -5 658.174 52.6956   3
  -2  -3   4 16925.3 524.392   6
   2  -3  -4 16411.5 531.044   1
  -2   3   4 17121.1 534.753   5
  -2  -3   4 17084.2 527.318   4
   2   3  -4 16741.9 524.245   8
  -2  -3   4 17533.3 531.662  11
  -2   3   4 16966.3 534.135   9
  -2  -3   4 16834.7 526.549   3
   2   3  -4 17135.0 529.191   3
  -2  -3   4 16390.9 528.689   9
  -2  -3   3-14.3472 20.9330   6
  -2   3   3-1.84101 37.3956   9
  -2   3   3 33.3412 39.8363   5
   2  -3  -3 143.493 30.2493   4
  -2  -3   3 57.0057 30.1954   4
   2   3  -3 39.4405 25.6019   8
  -2  -3   3 16.0490 24.0491   1
  -2   3   3 35.5015 24.9493   1
   2   3  -3 13.9246 30.5340   3
   2  -3  -3 73.3180 32.7192   1
  -2  -3   3 26.3401 22.2835   3
   2   3  -2 2093.68 77.2771   6
  -2   3   2 2140.20 76.4641   1
   2   3  -2 1956.03 77.5953   3
  -2  -3   2 2183.28 75.7328   3
   2   3  -2 1963.84 75.4788   8
  -2  -3   2 2064.26 74.1105   1
  -2   3   2 2072.55 81.5205   9
   2  -3  -2 2075.39 69.5194   7
   2  -3  -2 2030.77 79.3742   1
   2  -3  -1 5173.66 163.085   7
   2   3  -1 5108.45 167.474   6
   2  -3  -1 5047.23 158.021   2
   2  -3  -1 5262.06 168.295   1
   2  -3  -1 5017.28 166.913   4
  -2  -3   1 5106.37 165.876   2
  -2  -3   1 5599.95 166.827   3
  -2   3   1 4938.44 158.354   3
   2   3  -1 4960.22 163.033   1
  -2  -3   1 5377.62 165.134   8
  -2  -3   1 4964.07 162.344   1
   2  -3   0 11644.7 359.013   2
  -2  -3   0 11930.2 363.904   2
  -2   3   0 11598.1 364.677   4
   2  -3   0 11753.0 363.118   4
   2   3   0 11634.3 362.572   2
  -2   3   0 11555.2 360.131   3
  -2  -3   0 11779.2 362.863   8
   2  -3   0 11396.8 362.287   7
   2   3   0 11413.0 359.240   1
  -2   3  -1 3853.80 130.269   6
   2  -3   1 3968.56 131.160   2
  -2  -3  -1 3901.58 135.432   2
   2   3   1 4143.93 133.503   2
  -2   3  -1 3899.84 132.089   4
   2  -3   1 4164.76 134.038   7
   2  -3   2 59878.0 1866.25   6
  -2   3  -2 62595.7 1872.28   2
   2  -3   2 60302.8 1868.91   2
  -2  -3  -2 62690.0 1872.45   2
  -2  -3  -2 61395.2 1864.62  11
  -2   3  -3 2838.67 110.075   2
   2  -3   3 2800.59 97.1567   6
   2  -3   3 2813.09 103.273   2
  -2  -3  -3 2805.62 96.9737  11
  -2  -3  -3 2987.06 109.292   2
  -2  -3  -4 7555.48 247.896   2
  -2  -3  -4 7091.18 235.461  11
  -2   3  -4 7277.95 238.291  10
  -2  -3  -5 32.2140 46.8168   7
   2   3   5 63.1420 40.3970  11
  -2   3  -5-25.5178 57.5038   2
  -2  -3  -5-5.15253 54.3362   2
   2   3   6 1841.21 87.3280  11
  -2  -3  -6 1734.84 98.1390   2
   2  -3   6 1693.72 98.6707  11
  -2  -3  -6 1755.56 86.8389   7
   2  -3   7 305.091 76.4722  11
  -2  -3  -7 280.641 71.0176   2
  -2  -3  -8 3241.81 154.480   2
   2  -3   8 3346.44 151.269  11
   2  -3   9 104.987 89.0578  11
  -2  -3  -9 132.054 93.3344   2
  -2   3  -9-18.4303 91.1181   3
   2  -3  10 92.9846 96.9709  11
  -2  -3 -10 145.858 98.4276   2
  -2   3 -10 300.378 106.141   3
  -2  -4  10 21.7627 92.3890  11
  -2   4  10-171.991 90.2904  11
  -2   4   9 517.073 94.4735  11
  -2   4   9 580.987 87.4670   5
  -2   4   9 622.156 101.056  10
  -2  -4   9 596.821 91.4297  11
  -2   4   8 298.617 85.4331  10
  -2   4   8 98.7578 70.9170   5
  -2  -4   8 290.211 75.5278  11
  -2   4   8 213.494 75.2425  11
  -2   4   7 7569.76 263.511   5
  -2   4   7 7683.27 262.587  11
  -2  -4   7 7525.49 263.896  11
   2   4  -7 7280.67 259.632   3
  -2  -4   6 2113.05 107.460  11
   2   4  -6 2204.84 99.6709   3
  -2   4   6 2039.22 105.277   5
   2   4  -5 2448.82 109.114   3
  -2   4   5 2784.94 117.363   5
  -2  -4   5 2639.25 104.635   9
  -2   4   4 3609.25 135.400   9
  -2   4   4 3949.51 137.896   5
  -2  -4   4 3395.58 123.438   4
   2   4  -4 3542.91 129.561   3
   2  -4  -4 3518.91 129.895   1
  -2  -4   4 3490.25 126.374   3
  -2  -4   4 3473.88 126.073   9
   2   4  -4 3577.15 125.092   8
  -2  -4   4 3666.24 130.759  11
  -2  -4   3 12918.9 385.476  11
  -2  -4   3 12620.9 383.747   3
  -2   4   3 12147.4 382.912   1
   2  -4  -3 12276.0 373.029   2
  -2   4   3 11880.2 390.127   5
  -2  -4   3 12967.7 382.818   4
   2  -4  -3 11751.3 372.814   3
   2   4  -3 12477.2 385.999   3
  -2  -4   3 12158.1 381.618   1
  -2   4   3 12208.1 389.661   9
   2  -4  -3 11428.5 384.918   1
   2   4  -3 12443.3 384.011   8
   2   4  -2 618.632 37.9781   6
  -2   4   2 558.109 35.0288   1
   2  -4  -2 506.449 21.7129   2
   2  -4  -2 633.501 40.1843   4
  -2  -4   2 686.341 37.9883   3
   2   4  -2 539.631 36.9928   8
   2  -4  -2 559.522 21.8210   3
  -2  -4   2 552.542 31.5911   1
   2   4  -2 586.882 40.5795   3
   2  -4  -2 615.506 42.1780   1
  -2   4   2 519.630 43.9193   9
   2  -4  -1 40314.3 1255.34   1
   2  -4  -1 40575.8 1254.39   4
  -2  -4   1 41511.3 1254.91   2
  -2  -4   1 42392.4 1254.60   3
   2   4  -1 41243.3 1250.25   1
  -2   4   1 39823.9 1247.48   3
  -2  -4   1 42148.1 1253.15   8
  -2  -4   1 40570.1 1249.43   1
   2   4  -1 41142.7 1254.75   8
   2  -4   0 623.163 30.3708   2
  -2  -4   0 578.275 27.1174   1
  -2  -4   0 591.894 40.4917   2
   2  -4   0 671.464 35.9708   4
  -2  -4   0 608.753 36.5221   3
   2   4   0 601.933 27.5569   1
  -2  -4   0 589.644 34.7857   8
  -2   4  -1 8336.62 253.229   6
   2  -4   1 8800.25 254.894   2
   2   4   1 8320.25 248.883   1
  -2  -4  -1 8704.11 260.001   2
  -2   4  -1 8551.65 255.479   4
   2   4   1 9139.84 257.254   2
  -2   4  -1 8360.70 257.111   3
  -2  -4  -2 267.075 41.5012   2
  -2   4  -2 301.935 39.0004   3
  -2   4  -2 270.224 27.8402   4
  -2  -4  -2 235.644 20.1623  11
   2  -4   2 309.597 30.5335   2
   2  -4   3 7130.33 214.653   6
  -2  -4  -3 7070.56 227.370   2
  -2  -4  -4 1348.25 74.1718   2
  -2  -4  -5 5837.66 204.520   2
   2   4   5 5471.86 191.657  11
  -2  -4  -5 5883.24 197.261   7
  -2  -4  -6 448.585 60.1671   7
  -2  -4  -6 491.311 73.6476   2
  -2   4  -7 693.791 87.1324   3
   2  -4   7 628.139 81.5532  11
  -2   4  -8 124.677 85.0522   3
  -2  -4  -8-81.0002 78.2211   2
   2  -4   8-15.5273 78.7716  11
  -2   4  -9 169.045 98.3311   3
   2  -4   9 267.099 94.7587  11
  -2  -4  -9 154.721 91.6798   2
  -2  -5  10 174.517 96.8372  11
  -2   5  10 200.095 104.815  10
  -2   5   9-11.7579 81.9739   5
  -2   5   9 4.13516 87.5170  11
  -2  -5   9-12.0262 86.9942  11
  -2   5   9-89.7293 92.1940  10
  -2  -5   8 609.004 86.3591  11
  -2   5   8 628.781 87.5979  10
   2   5  -8 546.357 81.1007   3
  -2   5   8 580.567 88.9053   5
  -2   5   8 532.316 80.6291  11
  -2   5   7 917.225 82.1480  11
  -2   5   7 1001.00 90.9303   5
  -2   5   7 933.698 89.3349  10
  -2  -5   7 1021.66 81.6100  11
   2   5  -7 890.730 80.0939   3
   2   5  -6 160.334 60.1503   3
  -2   5   6 124.573 65.4587   5
  -2  -5   6 147.996 58.3935  11
  -2   5   5 3855.94 152.740   5
   2   5  -5 3696.21 144.891   3
  -2  -5   5 4010.39 146.158  11
   2  -5  -5 3888.56 142.600   1
  -2  -5   5 3698.45 136.613   9
  -2   5   4 6527.95 218.569   5
  -2  -5   4 6234.28 202.744   4
   2   5  -4 6106.48 213.091   3
  -2  -5   4 5933.67 204.521   9
   2  -5  -4 5882.55 209.292   1
   2   5  -4 6323.09 208.172   8
   2   5  -3 5698.33 185.633   6
  -2   5   3 5596.16 187.041   1
   2  -5  -3 5725.38 178.151   2
   2   5  -3 5368.17 192.290   3
  -2  -5   3 5564.14 185.464   1
  -2  -5   3 5638.35 188.472   3
  -2   5   3 5741.04 198.640   5
   2  -5  -3 5580.46 190.846   1
   2   5  -3 5987.87 190.532   8
  -2   5   3 5609.65 194.404   9
  -2  -5   3 5934.95 190.743  11
   2  -5  -2 4013.06 137.123   1
   2   5  -2 4041.43 133.138   6
  -2   5   2 3920.25 141.326   5
   2  -5  -2 3747.66 124.053   2
  -2  -5   2 4036.11 132.062  11
   2   5  -2 3750.85 137.991   3
   2  -5  -2 3688.55 123.832   3
  -2  -5   2 4072.20 129.582   1
  -2   5   2 4139.36 138.597   9
  -2  -5   2 4313.34 136.006   3
   2   5  -2 4028.14 137.690   8
   2  -5  -1 3106.90 108.131   1
   2   5  -1 2970.05 108.201   8
   2  -5  -1 2986.05 106.072   4
  -2  -5   1 3028.80 109.658   2
  -2  -5   1 3137.12 106.958   3
  -2   5   1 2968.96 99.0105   3
   2  -5  -1 2828.63 97.6724   3
  -2  -5   1 2963.14 98.5207   1
  -2   5   0 11433.5 366.919   3
  -2  -5   0 11351.8 361.520   1
  -2  -5   0 11975.9 372.824   2
   2  -5   0 11831.8 368.036   4
  -2  -5   0 12667.3 371.141   3
   2   5   0 11838.0 361.574   1
   2   5   1 8303.66 256.129   1
   2  -5   1 8158.98 264.125   2
  -2  -5  -1 8416.05 270.354   2
  -2  -5  -1 8439.10 265.826   8
  -2   5  -2 24111.2 754.945   6
   2  -5   2 24660.0 760.708   2
  -2  -5  -2 25696.0 766.108   2
  -2   5  -2 24948.3 756.897   4
  -2  -5  -2 23738.3 751.146  11
  -2   5  -2 25527.7 765.667   3
  -2  -5  -2 26436.6 761.492   8
  -2   5  -3 4719.51 153.996   4
  -2   5  -3 4762.51 169.630   3
  -2  -5  -3 4849.23 168.605   2
  -2  -5  -4 3885.55 143.533   2
  -2   5  -4 3637.20 146.050   3
  -2   5  -5 382.489 68.3040   3
  -2  -5  -5 354.277 62.9295   2
  -2   5  -6 870.848 88.0334   3
  -2  -5  -6 725.921 66.3684   7
  -2  -5  -6 798.086 78.9074   2
  -2  -5  -7 3015.78 137.673   2
  -2   5  -7 2930.80 144.419   3
  -2   5  -8 834.605 103.074   3
  -2  -5  -8 748.140 92.7029   2
  -2   5  -9 447.202 103.613   3
  -2  -5  -9 342.230 95.7304   2
  -2   6  10 276.173 106.069  10
  -2   6  10 231.983 97.9994   5
  -2   6   9 33.1427 84.2818   5
  -2  -6   9-4.08599 89.3060  11
  -2   6   9-4.60963 98.0099  10
  -2  -6   8 2082.97 122.740  11
  -2   6   8 2358.59 129.118   5
  -2   6   8 2064.37 118.137  11
   2   6  -8 2186.78 121.648   3
  -2   6   8 2104.80 130.069  10
  -2   6   7 11.2345 75.0200   5
  -2  -6   7 28.9157 69.3318  11
  -2   6   7 23.4452 66.2949  11
  -2   6   7-59.7176 75.6903  10
   2   6  -7 16.6753 69.7099   3
  -2   6   6 3404.81 149.206   5
  -2  -6   6 3257.78 137.667  11
   2   6  -6 3331.28 141.431   3
  -2   6   5 479.634 70.0025   5
   2  -6  -5 477.189 56.1715   1
  -2  -6   5 457.159 58.7125  11
   2   6  -5 454.365 63.7372   3
  -2  -6   4-4.07393 45.1991  11
  -2   6   4 16.6313 54.3214   5
   2  -6  -4-1.93024 43.7317   1
  -2  -6   4 2.83486 32.3422   9
   2   6  -4 46.3658 51.2820   3
   2   6  -4 4.09405 41.5924   8
   2   6  -3 2761.75 99.9755   6
   2  -6  -3 2799.17 105.900   1
  -2  -6   3 2940.46 106.913  11
  -2   6   3 2885.60 118.016   5
   2   6  -3 2627.69 112.865   3
  -2  -6   3 2542.11 99.3342   1
  -2   6   3 2836.77 111.679   9
  -2   6   3 2837.40 102.444   1
   2  -6  -2 8655.98 274.379   1
   2   6  -2 8389.10 271.046   6
  -2   6   2 8486.19 279.593   5
   2  -6  -2 8027.16 264.360   2
  -2  -6   2 9510.65 272.819  11
   2   6  -2 8437.86 277.539   3
  -2  -6   2 8370.86 267.052   1
  -2   6   2 8226.83 274.673   9
   2   6  -2 8635.77 276.282   8
   2  -6  -1 1352.93 53.8920   3
  -2   6   1 1497.49 67.3074   5
   2  -6  -1 1392.94 62.4489   4
  -2  -6   1 1510.34 55.9040  11
  -2   6   1 1374.03 56.5761   3
  -2   6   1 1400.78 62.6091   9
  -2  -6   1 1371.07 52.5595   1
   2   6  -1 1554.05 69.5127   8
  -2  -6   0 8703.76 279.165  11
  -2  -6   0 9012.34 279.243   1
  -2   6   0 8891.66 289.934   5
   2  -6   0 9106.95 287.331   4
  -2  -6   0 9835.84 294.689   2
  -2   6   0 9297.86 287.806   3
   2  -6   0 8926.10 284.966   3
   2   6   0 9632.46 293.677   8
  -2  -6  -1 359.341 46.0481   2
   2  -6   1 325.225 28.5951   4
  -2   6  -1 268.762 36.9521   3
  -2  -6  -2 6.27847 42.9517   2
  -2  -6  -3 196.846 50.8106   2
  -2   6  -3 198.153 52.9132   3
  -2  -6  -4 6180.24 218.251   2
  -2   6  -4 6261.02 220.915   3
  -2   6  -5 644.654 78.6627   3
  -2  -6  -5 763.517 72.5304   2
  -2  -6  -6 2759.20 130.075   2
  -2   6  -6 2913.64 138.568   3
  -2   6  -7 96.0736 83.1389   3
  -2  -6  -7 112.926 74.9264   2
  -2   6  -8 88.0754 95.0540   3
  -2  -6  -8 181.133 84.0239   2
  -2  -6  -9 195.825 95.8795   2
  -2   6  -9 76.0155 100.745   3
  -2   7   9 897.981 106.667   5
  -2  -7   9 609.311 101.907  11
  -2   7   9 665.493 108.162  10
  -2   7   8 57.7836 87.8088   5
  -2  -7   8 22.3450 76.9066  11
  -2   7   8 55.6053 86.3012  10
   2   7  -8-47.1540 78.1545   3
  -2   7   7 55.1831 86.4420   5
  -2   7   7-57.4374 77.9589  10
  -2  -7   7-82.0615 72.3795  11
   2   7  -7-47.0105 70.9261   3
  -2   7   6 40.1422 74.5546   5
  -2  -7   6 142.996 64.8523  11
  -2   7   6 181.618 69.1795  10
   2   7  -6 75.7501 68.3062   3
  -2   7   5 9120.89 309.723   5
  -2  -7   5 8965.53 300.529  11
   2   7  -5 8694.48 305.520   3
   2  -7  -5 9229.89 297.648   1
   2  -7  -4 317.044 45.2108   1
  -2   7   4 300.193 65.9752   5
   2   7  -4 359.956 58.3964   3
  -2  -7   4 365.562 51.4562  11
   2   7  -4 412.024 52.7727   8
   2   7  -3 14074.9 442.221   6
  -2   7   3 14256.4 455.793   5
   2   7  -3 14368.3 451.858   8
   2  -7  -3 14225.7 447.988   1
  -2  -7   3 13969.2 445.674  11
   2   7  -3 14079.2 453.869   3
   2  -7  -2 44.0470 38.9074   1
  -2   7   2 9.26194 48.4854   5
   2  -7  -2 14.4196 25.6361   2
  -2   7   2 10.9230 39.2856   9
  -2  -7   2 10.2241 29.8557  11
   2   7  -2-63.8729 46.5545   3
   2   7  -2-38.8148 45.5294   8
  -2   7   1-85.7574 41.3102   5
  -2  -7   1 6.16709 22.4955  11
  -2   7   1 5.16898 30.5621   3
  -2   7   1 8.79523 32.6819   9
   2   7  -1 8.27409 43.0809   8
  -2   7   0 783.796 50.1750   5
   2  -7   0 837.441 45.3078   4
  -2  -7   0 883.128 61.9221   2
  -2   7   0 879.829 50.9403   3
   2  -7   0 760.311 43.1890   3
  -2   7   0 841.315 43.2369   9
   2   7   0 837.626 58.6277   8
  -2   7  -1 28979.9 887.011   5
  -2  -7  -1 29396.0 895.207   2
   2  -7   1 27807.7 884.547   4
  -2   7  -1 29673.0 891.922   3
  -2  -7  -2 933.314 63.4909   2
  -2   7  -2 798.916 43.4876   5
  -2   7  -2 901.212 60.2343   3
  -2  -7  -3 13816.6 450.070   2
  -2   7  -3 14193.1 451.546   3
  -2  -7  -4-2.72110 56.3978   2
  -2  -7  -5-11.8421 61.2878   2
  -2   7  -5-24.5094 71.2328   3
  -2  -7  -6 55.7030 70.7950   2
  -2   7  -6 7.90210 76.7475   3
  -2  -7  -7 1242.59 96.5523   2
  -2   7  -7 1342.95 110.518   3
  -2  -7  -8 55.7058 83.2779   2
  -2   7  -8 24.0425 92.4267   3
  -2  -7  -9 476.505 98.8988   2
  -2   7  -9 508.982 114.488   3
  -2   8   9 269.612 97.1090   5
  -2  -8   9 130.431 93.6942  11
  -2   8   9 126.710 105.508  10
   2   8  -9 247.748 100.178   3
  -2   8   8 626.889 104.680   5
  -2  -8   8 626.047 93.7721  11
  -2   8   8 515.728 99.0059  10
   2   8  -8 688.545 95.6256   3
  -2   8   7 512.689 87.6940  10
  -2   8   7 391.975 88.9489   5
  -2  -8   7 425.471 80.0536  11
   2   8  -7 483.200 84.8200   3
  -2   8   6 1861.48 115.247   5
  -2  -8   6 1847.63 102.058  11
   2   8  -6 1790.52 107.177   3
  -2   8   6 1878.97 107.405  10
  -2   8   5-35.3624 70.6573   5
   2  -8  -5-2.27977 51.0162   1
  -2  -8   5 71.1351 53.1994  11
   2   8  -5-3.27545 67.8058   3
  -2   8   4 212.589 69.3694   5
  -2  -8   4 129.658 48.2308  11
   2   8  -4 126.547 64.7632   3
   2  -8  -4 154.522 46.1846   1
   2   8  -4 208.787 59.5387   8
   2  -8  -3 723.110 54.2281   1
  -2   8   3 665.186 69.3156   5
  -2  -8   3 722.719 52.3265  11
   2   8  -3 741.727 71.1758   3
   2   8  -3 816.681 65.1028   8
   2  -8  -2 7015.80 231.157   1
  -2   8   2 7024.39 237.332   5
  -2  -8   2 6849.19 225.061  11
   2   8  -2 6940.91 238.190   3
  -2   8   2 6855.76 230.556   9
   2   8  -2 7092.33 237.243   8
   2   8  -1 831.945 63.0854   8
  -2   8   1 769.049 61.2660   5
  -2  -8   1 782.494 64.2595   2
  -2   8   1 782.580 49.7424   3
  -2   8   1 830.418 50.0980   9
  -2   8   0 9490.75 296.639   5
   2  -8   0 8938.87 291.884   4
  -2   8   0 8615.80 288.672   9
  -2  -8   0 9821.85 304.934   2
  -2   8   0 9493.10 295.862   3
   2   8   0 9013.40 301.096   8
  -2  -8  -1 156.494 55.1420   2
  -2   8  -1 219.805 37.1112   5
  -2   8  -1 301.787 44.9851   3
  -2   8  -2 149.663 52.2147   3
  -2  -8  -2 71.5079 52.9421   2
  -2  -8  -3 656.085 65.1884   2
  -2   8  -3 780.113 71.7546   3
  -2  -8  -4 4047.70 157.942   2
  -2   8  -4 3943.11 159.616   3
  -2  -8  -5 1011.01 79.4233   2
  -2   8  -5 974.951 89.9953   3
  -2  -8  -6 1071.57 87.6456   2
  -2   8  -6 1084.33 98.6122   3
  -2  -8  -7 63.1908 79.0428   2
  -2   8  -7 13.5727 90.2872   3
  -2  -8  -8 136.487 86.3076   2
  -2   8  -8 88.8986 95.1882   3
  -2   8  -9 484.245 114.288   3
  -2   9   9 34.2729 101.027   5
  -2  -9   9 239.009 96.0011  11
  -2   9   9-59.9557 106.703  10
   2   9  -9 156.271 98.0752   3
  -2   9   8 55.5300 99.0890   5
  -2  -9   8 226.226 84.6544  11
  -2   9   8 227.702 95.0406  10
   2   9  -8 141.712 91.7597   3
  -2   9   7 291.848 92.0894   5
  -2  -9   7 241.531 75.1060  11
  -2   9   7 8.20939 87.9908  10
   2   9  -7 267.608 87.6492   3
  -2   9   6 186.918 85.8939   5
  -2  -9   6 106.978 65.8652  11
  -2   9   6 99.9212 73.5371  10
   2   9  -6 176.047 77.7219   3
  -2   9   5 539.431 84.0984   5
   2   9  -5 578.478 83.9841   3
  -2  -9   5 636.742 67.2697  11
  -2   9   5 594.060 73.2644  10
  -2   9   4 2991.91 133.714   5
  -2  -9   4 2958.13 116.382  11
   2   9  -4 2831.66 131.787   3
   2   9  -4 2656.71 124.789   8
  -2   9   3 196.611 63.2902   5
   2  -9  -3 209.791 46.1553   1
   2   9  -3 220.446 64.5590   3
   2   9  -3 228.086 61.8293   8
   2  -9  -2 702.857 54.1292   1
  -2   9   2 641.329 67.0818   5
   2   9  -2 664.028 71.8517   3
   2   9  -2 713.457 67.9650   8
  -2   9   1 753.754 62.8847   5
  -2  -9   1 794.799 69.6425   2
  -2   9   1 809.970 53.6206   3
   2   9  -1 802.919 67.2145   8
  -2   9   0 4584.82 158.747   5
  -2  -9   0 4481.55 167.936   2
  -2   9   0 4499.42 158.990   3
   2   9   0 4164.47 164.280   8
  -2  -9  -1 800.403 71.0897   2
   2   9   1 848.020 67.5479   8
  -2   9  -1 942.651 67.4630   3
  -2  -9  -2 10046.3 337.753   2
  -2   9  -2 10231.9 336.665   3
  -2  -9  -3 61.0384 60.5783   2
  -2   9  -3 91.2665 62.4389   3
  -2   9  -4 3187.14 139.406   3
  -2  -9  -4 3070.54 135.954   2
  -2  -9  -5 363.334 74.5402   2
  -2   9  -5 294.713 81.1074   3
  -2   9  -6 383.437 87.5214   3
  -2  -9  -6 229.899 77.1600   2
  -2   9  -7 754.667 102.555   3
  -2  -9  -7 568.196 91.1590   2
  -2  -9  -8 620.041 96.5628   2
  -2   9  -8 316.048 108.195   3
  -2  10   8-82.4603 98.9347   5
  -2 -10   8-51.8227 87.0385  11
  -2  10   8 134.690 98.1827  10
   2  10  -8-116.708 96.9384   3
  -2  10   7 2054.35 136.498   5
  -2 -10   7 2402.13 124.009  11
   2  10  -7 2035.37 132.202   3
  -2  10   7 2112.46 132.505  10
  -2 -10   6-59.4099 67.4768  11
  -2  10   6 8.38227 86.6020   5
   2  10  -6 65.8415 83.5061   3
  -2  10   6-33.2288 73.5776  10
   2  10  -5 1497.41 102.610   3
  -2  10   5 1395.45 104.658   5
  -2  10   5 1432.57 96.5575  10
   2  10  -5 1332.76 93.5212   8
  -2  10   4 309.559 74.5613   5
  -2  10   4 216.099 60.7411  10
   2  10  -4 259.078 67.9674   8
   2  10  -4 200.109 74.5722   3
  -2  10   3 2569.50 124.137   5
   2  10  -3 2832.62 129.476   3
   2  10  -3 2577.82 125.503   8
  -2  10   2 28.8351 62.2568   5
   2  10  -2 127.875 63.0799   3
   2  10  -2 41.7362 63.6363   8
  -2  10   1 12116.6 405.191   5
   2 -10  -1 13231.9 402.015   1
  -2 -10   1 12398.1 411.438   2
   2  10  -1 12041.9 409.363   8
  -2  10   0 159.859 48.2101   5
   2  10   0 111.960 57.9229   8
  -2 -10   0 229.104 67.8330   2
  -2  10   0 194.599 54.2374   3
  -2 -10  -1 2484.10 120.773   2
  -2  10  -1 2468.73 110.148   3
   2  10   1 2678.41 115.852   8
  -2 -10  -2 160.030 65.2360   2
  -2  10  -2 219.378 62.2824   3
  -2 -10  -3 1572.35 96.5422   2
  -2  10  -3 1388.06 97.1894   3
  -2 -10  -4 6.61788 67.3599   2
  -2  10  -4 14.6120 75.0648   3
  -2  10  -5 1703.69 114.168   3
  -2 -10  -5 1566.34 106.108   2
  -2 -10  -6 199.159 80.9998   2
  -2  10  -6 102.709 92.2830   3
  -2 -10  -7 77.3767 84.1724   2
  -2  10  -7 175.632 98.2449   3
  -2  10  -8-63.3689 107.244   3
  -2  11   8 10.1447 107.352   5
  -2  11   8 75.7418 100.946  10
   2  11  -8 4.95063 102.799   3
  -2  11   7 181.435 101.466   5
  -2  11   7-102.485 92.0018  10
   2  11  -7 83.9886 96.9518   3
  -2  11   6 674.927 99.7735   5
  -2  11   6 508.468 86.6624  10
   2  11  -6 713.637 100.553   3
  -2  11   5 117.450 81.8325   5
  -2  11   5 13.2215 69.1482  10
   2  11  -5-8.35375 85.3099   3
   2  11  -5 92.7802 76.2828   8
  -2  11   4 1966.36 118.223   5
   2  11  -4 2140.45 122.322   3
   2  11  -4 1865.50 111.856   8
   2  11  -3 11.0168 74.2915   3
  -2  11   3 211.957 75.0342   5
   2  11  -3 250.726 75.4627   8
  -2  11   2 131.833 67.1620   5
   2  11  -2 177.652 71.4242   3
   2  11  -2 140.289 69.1938   8
  -2  11   1 714.893 72.4759   5
  -2 -11   1 835.277 85.0763   2
   2  11  -1 747.631 78.9457   8
  -2 -11   0 2858.75 135.742   2
  -2  11   0 3177.83 125.978   3
   2  11   0 2990.29 133.873   8
  -2 -11  -1 2689.19 124.581   2
  -2  11  -1 2553.52 117.046   3
   2  11   1 2395.92 117.461   8
  -2 -11  -2 6477.20 222.313   2
  -2  11  -2 5524.86 217.976   3
  -2 -11  -3 1411.19 97.8520   2
  -2  11  -3 1581.96 101.044   3
  -2 -11  -4 155.372 74.8403   2
  -2  11  -4 329.046 85.7251   3
  -2  11  -5 42.7684 86.4062   3
  -2 -11  -5 25.3886 78.9743   2
  -2  11  -6 441.630 99.4989   3
  -2 -11  -6 456.820 84.7491   2
  -2 -11  -7 114.858 82.5922   2
  -2  11  -7 75.9262 101.710   3
  -2  12   7-79.7336 108.696   5
   2  12  -7 207.525 105.921   3
   2  12  -6 425.764 102.491   3
  -2  12   6 427.166 104.956   5
   2  12  -6 380.132 88.4976   8
  -2  12   5-38.3143 89.0406   5
   2  12  -5-76.7746 81.2448   8
   2  12  -5 45.9541 94.7255   3
  -2  12   4-19.3912 79.1121   5
   2  12  -4 188.599 90.0247   3
   2  12  -4 174.783 81.6086   8
  -2  12   3 324.548 80.8302   5
   2  12  -3 551.921 88.3045   3
   2  12  -3 389.922 83.8494   8
  -2  12   2 1564.73 97.5690   5
   2  12  -2 1447.80 106.146   3
   2  12  -2 1744.00 104.847   8
  -2  12   1 1239.72 84.7658   5
  -2 -12   1 1451.23 101.635   2
   2  12  -1 1503.49 98.2224   8
  -2 -12   0 1647.84 107.166   2
   2  12   0 1582.38 102.862   8
  -2 -12  -1 10.9540 77.2491   2
  -2  12  -1 85.8757 68.1488   3
   2  12   1 69.9046 70.4700   8
  -2 -12  -2 166.473 77.1335   2
  -2  12  -2 185.454 70.2617   3
  -2 -12  -3 955.750 94.0309   2
  -2  12  -3 990.546 97.7025   3
  -2 -12  -4 251.574 79.7272   2
  -2  12  -4 277.275 85.8328   3
  -2  12  -5 762.046 104.576   3
  -2 -12  -5 978.644 94.7125   2
  -2 -12  -6 118.341 87.5786   2
  -2  12  -6 224.248 99.8007   3
  -2  12  -7-84.3489 110.879   3
  -2  13   6-116.067 101.653   5
   2  13  -6 45.4161 99.1864   3
   2  13  -6-135.186 92.3613   8
   2  13  -5 1025.18 119.422   3
   2  13  -5 975.185 107.080   8
  -2  13   4 324.080 87.6056   5
   2  13  -4 373.966 98.5574   3
   2  13  -4 265.669 90.4974   8
  -2  13   3 1234.95 103.415   5
   2  13  -3 1198.98 107.496   3
   2  13  -3 1273.47 102.568   8
  -2  13   2 653.593 78.3953   5
   2  13  -2 675.602 92.7846   3
   2  13  -2 476.999 90.7555   8
  -2 -13   1 662.506 93.0279   2
   2  13  -1 493.791 84.8202   8
  -2 -13   0 149.949 84.6329   2
   2  13   0 3.60493 75.2884   8
  -2 -13  -1 3763.02 169.300   2
  -2  13  -1 4021.88 162.200   3
   2  13   1 3746.97 163.518   8
  -2 -13  -2 15.6658 83.9522   2
  -2  13  -2 61.4404 74.9629   3
  -2 -13  -3 1477.34 112.381   2
  -2  13  -3 1591.15 112.585   3
  -2 -13  -4 4.00561 85.6885   2
  -2  13  -4 149.805 88.1796   3
  -2  13  -5 37.8882 98.6430   3
  -2 -13  -5-93.0321 85.5603   2
  -2 -13  -6 203.648 86.6072   2
  -2  13  -6 40.7856 105.362   3
  -2  14   6 120.295 104.433   5
   2  14  -6-54.9322 116.699   3
   2  14  -6 193.137 98.2154   8
   2  14  -5 5.13547 105.920   3
  -2  14   5 93.8553 102.625   5
   2  14  -5-44.1733 95.6458   8
  -2  14   4 51.5586 94.5973   5
   2  14  -4 314.212 102.968   3
   2  14  -4 47.6474 90.5626   8
  -2  14   3-106.028 89.0022   5
   2  14  -3-4.55715 92.3899   3
   2  14  -3-118.606 91.6463   8
  -2 -14   2 1596.86 119.499   2
   2  14  -2 1398.39 112.314   8
  -2 -14   1 142.403 93.8252   2
   2  14  -1 31.9821 84.8393   8
  -2 -14   0 1300.68 114.727   2
   2  14   0 1460.18 108.080   8
   2  14   1 61.7822 84.5723   8
  -2 -14  -1 266.381 93.0932   2
  -2 -14  -2-88.5728 89.4187   2
  -2  14  -2 123.568 85.5477   3
  -2 -14  -3 67.2705 88.8333   2
  -2  14  -3 25.2899 85.7600   3
  -2 -14  -4 1332.22 117.038   2
  -2  14  -4 1305.60 116.185   3
  -2  14  -5-39.7573 102.814   3
  -2 -14  -5 55.7631 92.6172   2
  -2  15   5 250.673 107.877   5
   2  15  -5 305.500 112.225   3
   2  15  -5 295.730 101.549   8
  -2  15   4 44.6801 99.7007   5
   2  15  -4 347.723 108.046   3
   2  15  -4 50.7629 98.7731   8
   2  15  -3 472.411 106.795   3
   2  15  -3 331.678 101.806   8
  -2 -15   2 19.2936 99.8144   2
   2  15  -2 124.707 91.3224   8
  -2 -15   1-62.4977 97.8092   2
   2  15  -1 128.599 90.8308   8
  -2 -15   0 284.051 100.647   2
   2  15   0 162.338 91.8611   8
  -2 -15  -1 643.253 104.137   2
   2  15   1 512.785 93.4775   8
  -2 -15  -2 108.712 95.5270   2
  -2 -15  -3 157.076 96.3282   2
  -2  15  -3 181.685 97.6230   3
  -2 -15  -4 90.2161 95.4162   2
  -2  15  -4 144.341 101.468   3
   2  16  -3 214.648 108.687   3
   2  16  -3 233.225 106.531   8
  -2 -16   2 280.811 109.058   2
   2  16  -2 196.991 99.4012   8
  -2 -16   1 925.123 122.328   2
   2  16  -1 681.400 106.421   8
  -2 -16   0 39.9234 106.312   2
   2  16   0 97.7921 97.8674   8
  -2 -16  -1-102.921 106.117   2
   2  16   1 70.1958 92.1408   8
  -2 -16  -2 29.1894 105.515   2
  -2 -16  -3 128.922 103.165   2
  -2  16  -3 116.592 101.216   3
  -3   0  10 96.0311 94.4607  10
  -3   0  10-74.0879 104.641  11
  -3   0   9 1173.51 116.190  11
  -3   0   8-80.9514 85.6613  11
  -3   0   7 3741.43 156.220   5
  -3   0   7 4304.82 166.874  11
  -3   0   6 2.66746 56.2230   5
  -3   0   6 32.8976 60.5358   9
   3   0  -5 48.3030 54.4297   1
  -3   0   5-15.8672 54.9463   9
   3   0  -4 8.69049 46.2221   1
  -3   0   4-33.2058 50.6930   9
  -3   0   3 25966.6 803.865   4
  -3   0   3 25094.6 790.039   2
   3   0  -3 27162.7 802.676   1
  -3   0   3 26176.4 791.277   8
  -3   0   2-16.9764 27.1174   1
  -3   0   2-7.60654 25.9056   6
  -3   0   2 62.6815 18.1050   2
   3   0  -2 30.8036 35.6015   1
  -3   0   2-31.5829 38.9977   4
  -3   0   2 7.54429 15.0081   3
   3   0  -1 33540.2 995.228   1
  -3   0   1 32475.7 987.705   2
   3   0  -1 31543.9 987.014   2
  -3   0   0 24.8226 28.7382   7
   3   0   0-11.8883 33.1460   6
   3   0   0-13.6576 21.4384   2
  -3   0   0 6.35585 21.9687   2
   3   0   1 140.441 25.5351   2
  -3   0  -1 198.192 36.8328   7
   3   0   1 128.732 36.3498   6
  -3   0  -1 139.324 30.8953   2
  -3   0  -2-9.52113 39.1070   7
   3   0   2 11.4117 27.6896   2
  -3   0  -2 39.1487 38.1500   2
  -3   0  -3 23728.3 751.383   2
  -3   0  -3 24537.4 753.491   7
  -3   0  -4 103.945 51.5796   2
  -3   0  -4-52.0525 52.3083   7
  -3   0  -5 7392.99 248.579   2
  -3   0  -5 6806.90 245.195   7
  -3   0  -6 79.7852 70.3553   2
  -3   0  -7 86.2927 76.2757   2
  -3   0  -8 75.4617 86.1233   2
  -3   0  -9 376.120 99.7832   2
  -3  -1  10 207.774 102.066  11
  -3   1  10 203.139 99.9698  11
  -3   1  10 26.9700 90.9846  10
  -3  -1  10 198.865 93.6515  10
  -3  -1   9 157.020 97.1326  11
  -3   1   9 209.073 99.3304  11
  -3  -1   8 162.694 86.0717  11
  -3   1   8-53.0497 76.8552  11
  -3   1   7 358.705 67.8893   5
  -3   1   7 429.337 76.7362  11
  -3  -1   7 281.962 76.3509  11
  -3   1   6 3807.66 153.303   5
  -3  -1   6 4230.77 159.223  11
  -3   1   6 3646.88 157.779   9
  -3  -1   6 4164.91 158.441   9
   3  -1  -5 1439.21 83.1576   1
  -3  -1   5 1547.74 81.3238   9
  -3   1   5 1267.36 83.0656   9
  -3  -1   4 11204.6 368.601   4
   3   1  -4 11500.5 357.270   3
   3   1  -4 11723.5 367.984   1
   3  -1  -4 11230.3 368.203   1
  -3   1   4 11512.6 370.390   9
  -3  -1   4 11090.0 368.711   9
  -3  -1   3 2186.78 88.6871   6
  -3   1   3 2277.17 75.0769   2
  -3   1   3 2521.10 100.585   4
   3   1  -3 2267.09 82.0283   3
  -3  -1   3 2336.39 81.3368   3
   3   1  -3 2270.83 94.9217   1
  -3  -1   3 2474.03 81.8530   8
   3  -1  -3 2291.04 95.3469   1
  -3   1   3 2482.76 79.9217   7
  -3  -1   2 1323.09 57.6326   6
  -3  -1   2 1305.57 55.5353   1
  -3   1   2 1311.82 44.2572   2
  -3  -1   2 1292.91 50.2176   2
  -3   1   2 1273.71 51.4525   7
  -3  -1   2 1396.82 65.3594   4
  -3   1   2 1204.51 43.6995   3
  -3  -1   2 1196.03 48.7517   3
   3   1  -2 1220.39 61.4156   1
  -3  -1   2 1349.40 51.9478   8
   3  -1  -2 1226.94 65.0090   1
   3   1  -1 1273.56 56.9184   6
  -3  -1   1 1330.84 51.3035   6
   3  -1  -1 1225.30 54.6495   1
  -3   1   1 1223.58 38.6685   2
  -3  -1   1 1267.95 47.5274   1
  -3  -1   1 1227.37 43.8368   2
   3  -1  -1 1188.27 38.2873   2
  -3   1   1 1263.35 56.8594   4
   3   1  -1 1221.68 41.7367   2
  -3   1   1 1245.78 48.1948   7
   3   1  -1 1285.29 52.3302   1
   3  -1   0 9688.04 314.100   6
   3   1   0 10085.0 314.321   6
  -3   1   0 10016.2 311.046   6
  -3   1   0 9537.78 305.937   2
   3   1   0 9605.06 311.119   1
  -3  -1   0 9776.59 308.891   2
   3  -1   0 9870.04 305.617   2
   3   1   0 9715.74 307.175   2
  -3   1   0 9859.62 310.835   7
   3  -1   1 4282.29 145.183   6
   3   1   1 4413.94 147.360   6
  -3   1  -1 4078.26 141.309   2
  -3  -1  -1 4221.02 143.151   2
   3  -1   1 4038.06 138.830   2
   3   1   1 4240.92 140.145   2
  -3   1  -1 4128.49 145.462   7
   3  -1   2 17461.5 539.231   6
  -3   1  -2 17585.3 538.445   2
  -3  -1  -2 17005.3 539.583   2
   3  -1   2 16653.6 534.911   2
   3   1   2 17374.7 536.194   2
  -3   1  -2 17041.0 541.406   7
  -3  -1  -2 17392.7 540.604   7
  -3   1  -3 2391.61 103.809   2
  -3  -1  -3 2605.11 105.333   2
  -3  -1  -3 2602.87 96.6314  11
  -3   1  -3 2664.50 107.321   7
  -3  -1  -3 2652.92 106.307   7
  -3  -1  -4 83.2029 51.4894   7
  -3   1  -4 102.310 52.5312   2
  -3  -1  -4 122.530 51.0321   2
  -3  -1  -5-112.978 58.8943   7
  -3   1  -5 34.9944 59.5904   2
  -3  -1  -5 49.3749 60.8549   2
  -3   1  -6 3734.03 157.358   2
  -3  -1  -6 3943.51 158.653   2
  -3  -1  -6 3708.45 153.337   7
  -3   1  -7 1237.32 101.585   2
  -3  -1  -7 1494.54 103.576   2
  -3   1  -8 2012.79 126.824   2
  -3  -1  -8 1776.11 122.569   2
  -3   1  -9 138.186 98.5943   2
  -3  -1  -9 115.619 94.8148   2
  -3  -2  10 332.683 103.045  11
  -3   2  10 146.021 105.019  11
  -3   2  10 111.011 94.2205  10
  -3   2   9 509.125 100.658  11
  -3  -2   9 698.332 101.377  11
  -3   2   8 1473.42 110.185  11
  -3   2   8 1727.88 107.355   5
  -3  -2   8 1888.41 121.138  11
  -3   2   7 1460.00 94.1448   5
  -3  -2   7 1469.62 102.062  11
  -3  -2   7 1469.85 92.0791   9
  -3  -2   6 733.827 75.1773  11
  -3   2   6 783.530 71.5664   5
  -3   2   6 894.327 79.4625   9
  -3  -2   6 768.173 69.2349   9
   3  -2  -5 53.4236 51.9527   1
  -3  -2   5 12.4346 49.0038   9
  -3   2   5-25.6208 59.6117   9
  -3  -2   4 1810.00 85.2169   4
   3   2  -4 1846.40 74.3611   3
   3  -2  -4 1733.93 85.3755   1
  -3   2   4 1910.41 92.3630   9
  -3  -2   3 7271.20 235.057   6
   3   2  -3 7162.11 232.008   3
  -3  -2   3 7021.31 230.809   3
  -3  -2   3 6766.94 238.511   4
   3   2  -3 7540.21 239.590   1
   3  -2  -3 7402.75 241.148   1
  -3  -2   3 7545.30 230.885   8
  -3  -2   2 16662.3 508.939   1
  -3  -2   2 16674.8 511.082   6
  -3   2   2 16301.2 517.108   4
  -3  -2   2 14604.7 505.841   2
  -3  -2   2 16489.5 505.853   3
   3   2  -2 16360.0 511.150   1
  -3  -2   2 16979.6 506.752   8
  -3   2   2 16634.5 506.026   7
   3  -2  -2 16936.6 515.517   1
  -3   2   1 14457.9 466.790   6
   3   2  -1 15457.1 469.944   6
  -3   2   1 14600.0 464.467   7
  -3   2   1 14549.0 457.966   2
   3  -2  -1 15499.9 469.863   1
  -3  -2   1 14825.0 464.067   1
   3  -2  -1 14919.8 457.682   2
  -3  -2   1 14854.0 463.403   2
  -3   2   1 14790.1 470.680   4
  -3  -2   1 15444.8 463.267   3
   3   2  -1 15183.7 466.574   1
  -3   2   0 2681.99 95.5572   6
   3   2   0 2533.19 100.208   6
   3   2   0 2449.65 94.4334   1
  -3   2   0 2712.84 90.7664   2
   3  -2   0 2628.53 88.6871   2
  -3  -2   0 2699.55 95.6746   2
   3   2   0 2719.45 92.5585   2
  -3   2   0 2464.66 99.7599   4
  -3   2   0 2644.96 97.4330   7
   3  -2   0 2508.25 92.5590   7
   3  -2   1 571.307 37.9041   7
   3  -2   1 505.950 42.8111   6
   3   2   1 590.946 37.3352   2
   3  -2   1 584.021 35.7325   2
  -3   2  -1 601.407 39.7241   2
  -3  -2  -1 565.375 42.6708   2
  -3   2  -1 570.029 46.5631   7
   3  -2   2 4041.32 143.163   6
  -3   2  -2 4137.69 144.067   2
   3  -2   2 3962.40 139.609   2
  -3  -2  -2 4342.35 146.739   2
   3  -2   3 1296.13 63.2901   6
  -3  -2  -3 1204.42 71.6184   2
  -3  -2  -3 1271.73 60.0432  11
  -3  -2  -3 1435.64 73.5205   7
  -3   2  -4 7773.03 267.817   2
  -3  -2  -4 7994.30 268.846   2
  -3  -2  -4 8018.40 267.092   7
  -3   2  -5 3581.72 150.195   2
  -3  -2  -5 4014.45 152.829   2
  -3  -2  -5 3770.92 149.278   7
  -3   2  -6 1572.97 99.3883   2
  -3  -2  -6 1389.42 98.0440   2
  -3  -2  -6 1630.34 91.8909   7
  -3   2  -7 62.0952 79.3668   2
  -3  -2  -7 30.3192 80.7350   2
  -3  -2  -7 57.2179 68.5749   7
  -3   2  -8 244.873 91.4337   2
  -3  -2  -8 101.156 86.6000   2
  -3  -2  -9 361.458 101.047   2
  -3  -3  10-140.907 102.148  11
  -3   3  10 147.827 111.424  11
  -3   3  10-109.467 97.0820  10
  -3  -3   9 178.562 92.5531  11
  -3   3   9 215.660 95.9395  11
  -3   3   8 25.6895 76.8457   5
  -3   3   8 136.245 79.9969  11
  -3  -3   8 105.433 85.0033  11
  -3  -3   7 156.750 67.7444   9
  -3   3   7 99.9029 74.3606   5
  -3  -3   7 127.377 74.8969  11
  -3   3   6 36.5473 66.0117   9
  -3  -3   6 74.5013 65.2599  11
   3  -3  -6 11.8203 62.4131   1
  -3   3   6 227.726 69.6201   5
  -3  -3   6-37.8290 57.8378   9
  -3   3   5 8242.47 279.143   5
  -3  -3   5 8457.00 275.707  11
   3   3  -5 7869.76 265.087   3
  -3   3   5 7901.06 278.857   9
  -3  -3   5 8054.66 272.692   9
   3  -3  -5 8285.62 275.621   1
   3   3  -4 140.249 39.0668   3
  -3  -3   4 106.494 41.0719   4
   3  -3  -4 128.328 49.0126   1
  -3   3   4 211.120 53.8586   9
  -3  -3   3 5663.62 180.802   6
  -3  -3   3 5196.00 184.564   4
   3   3  -3 5183.73 179.819   3
   3   3  -3 5334.65 185.103   1
  -3  -3   3 5463.45 177.522   3
  -3   3   3 5464.40 190.681   9
   3  -3  -3 5656.09 188.166   1
   3   3  -2 32.7198 35.2576   6
  -3  -3   2-35.2175 30.9375   2
   3   3  -2 13.6615 32.1251   1
  -3  -3   2 9.64122 24.5026   3
   3  -3  -2-3.87937 40.2269   1
  -3  -3   2 19.8296 24.1557   8
  -3  -3   2 2.63571 26.2629   1
   3   3  -1 4523.62 161.592   6
   3  -3  -1 4479.76 163.004   1
  -3  -3   1 4619.56 154.560   1
   3  -3  -1 4849.85 148.326   2
  -3  -3   1 4717.36 157.623   2
  -3   3   1 4745.18 165.651   4
  -3  -3   1 4745.73 156.071   3
   3   3  -1 4782.77 157.229   1
  -3  -3   1 4529.95 156.061   8
   3  -3  -1 4700.34 154.318   7
   3   3   0 360.616 33.6016   1
   3  -3   0 416.325 33.3955   7
  -3   3   0 424.903 34.5582   6
  -3  -3   0 306.467 36.2801   2
   3  -3   0 437.268 27.6457   2
   3   3   0 390.346 33.1684   2
  -3   3   0 258.966 41.4358   4
  -3   3   0 350.259 29.6270   2
  -3   3  -1 33734.1 1012.08   2
  -3   3  -1 32806.2 1011.30   6
   3  -3   1 32855.3 1009.45   2
   3   3   1 32700.2 1009.91   1
  -3  -3  -1 31778.9 1014.65   2
   3   3   1 33782.0 1012.40   2
  -3   3  -1 32886.5 1014.02   4
   3  -3   1 32474.8 1012.69   7
   3  -3   2 739.501 46.2081   6
  -3   3  -2 579.986 49.2658   2
   3  -3   2 623.595 41.8899   2
  -3  -3  -2 625.757 53.5487   2
   3  -3   3 4467.38 155.255   6
  -3   3  -3 4509.27 163.069   2
  -3  -3  -3 4655.93 165.294   2
  -3  -3  -4 656.908 62.4605   7
   3  -3   4 504.416 45.4612   6
  -3   3  -4 670.261 63.1862   2
  -3  -3  -4 639.376 65.5254   2
  -3   3  -5 3561.36 149.187   2
  -3  -3  -5 3482.71 148.229   2
  -3  -3  -5 3698.51 143.883   7
  -3  -3  -6 318.181 65.5795   7
  -3   3  -6 346.959 75.5118   2
  -3  -3  -6 425.904 75.0629   2
  -3  -3  -7 3155.12 153.200   2
  -3  -3  -7 3428.05 143.830   7
  -3  -3  -8-17.0012 91.0482   2
  -3  -3  -9 275.846 100.558   2
  -3  -4  10 286.304 100.593  11
  -3   4  10 248.066 111.529  11
  -3   4  10 145.830 104.653  10
  -3  -4   9 196.170 90.1991  11
  -3   4   9 239.370 92.5787   5
  -3   4   9 209.051 94.8473  11
  -3   4   9 388.192 96.9612  10
  -3   4   8 1467.78 112.111  11
  -3   4   8 1675.43 111.565   5
  -3  -4   8 1736.56 111.995  11
  -3   4   7 493.773 86.2355   5
  -3  -4   7 639.452 67.9600   9
  -3  -4   7 718.876 90.3967  11
  -3   4   6 1644.47 102.780   5
  -3  -4   6 1627.61 95.9034  11
  -3  -4   6 1567.58 84.0800   9
  -3   4   6 1449.29 98.6697   9
  -3   4   5 40.4129 61.5499   5
  -3  -4   5 17.0175 46.2018   4
   3  -4  -5 164.801 57.6956   1
  -3  -4   5 103.011 56.9232  11
  -3   4   5 36.7840 62.9593   9
   3   4  -5 109.648 45.0055   3
  -3  -4   5 107.160 52.5400   9
  -3   4   4 5544.24 202.473   5
  -3  -4   4 5581.78 192.096   4
   3   4  -4 5881.62 192.869   3
   3  -4  -4 5541.87 196.816   1
  -3   4   4 5474.02 199.908   9
   3   4  -4 5643.59 187.732   8
   3   4  -3 1442.21 71.3039   3
   3   4  -3 1572.69 74.6054   1
  -3  -4   3 1549.34 64.7965   3
  -3   4   3 1579.47 81.9317   9
   3  -4  -3 1624.47 77.1128   1
   3  -4  -2 25196.1 794.995   1
   3   4  -2 25347.5 793.186   6
  -3  -4   2 25363.7 791.219   2
  -3  -4   2 24963.4 788.365   3
   3   4  -2 25128.8 789.759   1
  -3  -4   2 26161.5 788.957   8
   3  -4  -2 26466.6 785.301   7
  -3  -4   2 25296.6 787.908   1
   3   4  -1 779.185 51.7473   6
  -3  -4   1 812.546 40.0348   1
   3  -4  -1 759.113 32.0655   2
  -3  -4   1 792.554 48.3348   2
   3  -4  -1 878.384 48.4781   4
  -3   4   1 809.966 57.4130   4
  -3  -4   1 802.151 45.3518   3
  -3   4   1 698.566 33.6912   3
   3  -4  -1 722.714 53.2136   1
   3   4  -1 824.499 42.9586   1
  -3  -4   1 818.345 43.5074   8
   3  -4  -1 787.797 41.5956   7
  -3   4   0 23557.1 738.735   6
   3  -4   0 24094.2 733.459   2
  -3  -4   0 23534.7 741.134   2
  -3   4   0 24061.9 743.075   4
   3   4   0 23612.1 738.036   2
  -3   4   0 23500.4 735.407   3
   3   4   0 24108.0 735.338   1
   3  -4   0 24473.6 738.893   7
  -3  -4  -1 561.332 49.4643   2
  -3   4  -1 507.936 37.1409   6
   3   4   1 516.990 34.9897   1
  -3   4  -1 553.166 46.1096   4
   3  -4   1 475.243 34.3627   2
  -3   4  -2 275.223 39.5790   4
   3  -4   2 292.071 34.2756   2
  -3  -4  -2 290.368 49.2420   2
   3  -4   3 715.666 46.8472   6
  -3  -4  -3 672.666 61.3280   2
  -3  -4  -4 12204.0 398.837   2
  -3  -4  -5 1163.78 78.4766   7
  -3  -4  -5 1292.22 88.4984   2
  -3  -4  -6 3079.00 139.274   2
  -3  -4  -6 2831.10 131.701   7
  -3  -4  -7 274.580 72.9218   7
  -3  -4  -7 185.661 82.2171   2
  -3  -4  -8-94.1644 92.6676   2
  -3   4  -9-25.1226 103.266   3
  -3  -4  -9-103.132 98.2403   2
  -3   5   9 193.144 95.5237   5
  -3  -5   9 380.551 95.3011  11
  -3   5   9 121.948 96.4646  10
  -3   5   9 241.840 93.1873  11
  -3   5   8-4.12970 88.7678   5
  -3  -5   8 53.7951 82.5951  11
  -3   5   8 11.3438 83.0091  11
  -3   5   7 519.189 89.0076   5
  -3  -5   7 503.230 84.1216  11
  -3   5   6 32.4015 75.5813   5
   3  -5  -6 80.9327 65.2255   1
  -3  -5   6 155.689 57.0297   9
  -3  -5   6 12.9714 72.3244  11
   3   5  -6 152.612 56.1885   3
  -3   5   5 4745.43 183.263   5
  -3  -5   5 4892.97 176.161  11
   3   5  -5 4551.19 171.207   3
   3  -5  -5 4612.37 173.723   1
  -3   5   5 4790.21 181.907   9
  -3  -5   5 4813.36 170.652   9
  -3   5   4 593.874 68.6458   5
  -3  -5   4 613.715 51.6195   4
  -3  -5   4 702.227 57.4996  11
   3   5  -4 649.885 57.7094   3
  -3   5   4 477.672 66.3996   9
   3   5  -4 590.800 48.0872   8
   3  -5  -4 661.948 59.6000   1
   3   5  -3 698.836 51.0332   6
   3  -5  -3 595.889 58.2462   1
   3   5  -3 613.901 52.6311   3
  -3   5   3 725.907 60.1100   9
   3   5  -3 619.808 48.7555   8
   3   5  -2 256.426 40.7285   6
   3  -5  -2 251.793 47.7028   1
  -3  -5   2 321.436 41.1923   2
  -3  -5   2 254.433 30.2489   1
  -3  -5   1 6218.45 195.458   1
   3  -5  -1 5700.33 206.023   1
  -3  -5   1 6489.50 204.601   2
  -3   5   1 5858.06 192.076   3
   3   5  -1 5991.66 196.486   1
   3  -5  -1 6259.59 197.962   7
   3  -5   0 9159.87 290.953   2
  -3  -5   0 9758.59 301.018   2
  -3   5   0 8995.18 301.810   4
  -3   5   0 9239.62 293.607   3
   3   5   0 9273.89 290.713   1
   3  -5   0 9217.55 296.410   7
   3   5   1 9023.11 291.550   1
  -3   5  -1 9242.41 296.682   6
   3  -5   1 9704.23 296.143   2
  -3  -5  -1 9659.72 304.394   2
  -3   5  -1 9472.58 301.272   4
  -3   5  -1 9028.09 299.379   3
  -3  -5  -2 3064.36 120.683   2
  -3   5  -2 3014.67 111.044   4
  -3   5  -2 2873.63 116.635   3
  -3  -5  -3 1107.81 73.5196   2
  -3  -5  -4 51.1588 59.3559   2
  -3  -5  -5 702.750 78.3645   2
  -3   5  -6 1451.50 106.279   3
  -3  -5  -6 1681.93 104.741   2
  -3  -5  -6 1517.55 96.4490   7
  -3   5  -7 1318.59 111.022   3
  -3  -5  -7 1466.97 107.405   2
  -3   5  -8 263.294 99.8595   3
  -3  -5  -8 198.608 91.8485   2
  -3   5  -9 102.118 102.397   3
  -3  -5  -9 212.928 101.933   2
  -3   6   9 52.9342 91.1097  11
  -3   6   9 350.682 103.672   5
  -3  -6   9 327.608 93.7187  11
  -3   6   9 158.408 102.387  10
  -3   6   8 87.5367 91.0114   5
  -3  -6   8 68.1195 79.2208  11
  -3   6   8 41.3521 82.8154  11
  -3   6   7 924.974 99.4142   5
  -3  -6   7 985.350 89.6596  11
  -3   6   6 106.386 80.7547   5
   3  -6  -6 123.100 66.6770   1
  -3  -6   6-12.4726 63.4165  11
   3   6  -6 28.9244 60.0080   3
  -3   6   5 91.7831 71.7531   9
  -3   6   5 150.035 72.3463   5
  -3  -6   5-31.1449 60.8244  11
   3  -6  -5 72.3805 59.7087   1
   3   6  -5 93.3496 57.6245   3
   3   6  -5 67.5817 46.6579   8
  -3   6   4 18.9944 63.1383   5
  -3  -6   4 88.9886 43.9620   4
  -3  -6   4 31.6104 53.0851  11
   3   6  -4 59.3189 52.1050   3
  -3   6   4 72.3239 57.6618   9
   3   6  -4-4.15966 47.8954   8
   3  -6  -4-24.3555 52.1842   1
   3   6  -3 9553.28 312.859   6
  -3   6   3 9890.80 323.396   5
  -3  -6   3 9521.47 312.333  11
   3   6  -3 9208.25 316.559   3
  -3   6   3 9516.79 319.192   9
   3   6  -3 9817.32 314.916   8
   3  -6  -3 10239.8 317.915   1
   3  -6  -2 1144.92 66.4375   1
   3   6  -2 1106.76 64.1139   6
  -3  -6   2 1178.03 67.0721   2
  -3   6   2 1063.92 68.4453   9
   3   6  -2 1057.86 66.9273   8
   3  -6  -1 22731.2 719.254   1
  -3  -6   1 23286.3 718.989   2
  -3  -6   0 130.321 46.0668   2
   3   6   0 105.025 23.5797   1
  -3   6   0 67.3422 31.2595   3
  -3   6  -1 1603.35 67.6619   6
   3  -6   1 1650.57 68.4357   2
  -3  -6  -1 1761.00 83.0778   2
  -3   6  -1 1734.56 75.1990   3
  -3   6  -2 378.306 52.1676   3
  -3  -6  -2 341.148 56.6822   2
  -3   6  -2 396.197 44.9988   4
  -3  -6  -3 6964.06 248.824   2
  -3   6  -3 7457.84 248.983   3
  -3   6  -4 279.685 66.7878   3
  -3  -6  -4 360.589 65.6110   2
  -3  -6  -5 5701.08 208.530   2
  -3   6  -5 5390.77 211.763   3
  -3   6  -6 47.7946 77.8467   3
  -3  -6  -6 18.1179 62.5552   7
  -3  -6  -6 40.2113 75.8182   2
  -3   6  -7 224.961 90.9063   3
  -3  -6  -7 63.5389 85.1722   2
  -3   6  -8 198.603 99.4632   3
  -3  -6  -8 396.755 96.0420   2
  -3   6  -9-10.5168 112.576   3
  -3  -6  -9 460.145 107.016   2
  -3   7   9-67.6429 106.595   5
  -3  -7   9 164.482 90.2568  11
  -3   7   9 44.0556 101.160  10
  -3   7   8 106.220 97.6849   5
  -3  -7   8 183.179 85.4221  11
  -3   7   8 41.1694 94.3520  10
  -3   7   7-168.237 89.7883   5
  -3  -7   7 81.7698 71.6830  11
   3   7  -7 17.1679 73.6360   3
  -3   7   6 2951.15 148.299   5
  -3  -7   6 3260.09 135.391  11
   3   7  -6 2790.41 133.752   3
   3  -7  -6 2929.66 130.062   1
  -3   7   5 191.735 79.5059   5
  -3  -7   5 141.864 63.2450  11
   3  -7  -5 57.2542 60.5002   1
   3   7  -5 14.8422 63.6219   3
   3   7  -5 2.41749 56.3235   8
  -3   7   4 5572.50 201.260   5
  -3  -7   4 5793.02 193.287  11
   3   7  -4 5323.24 194.463   3
  -3   7   4 5205.20 195.443   9
   3  -7  -4 5037.68 189.777   1
   3   7  -4 4978.86 188.393   8
   3   7  -3 232.152 46.7887   6
  -3   7   3 174.777 62.9684   5
   3  -7  -3 285.608 53.5784   1
  -3  -7   3 223.596 47.2875  11
   3   7  -3 156.394 53.4207   3
  -3   7   3 176.608 54.1395   9
   3   7  -3 198.150 52.8218   8
   3   7  -2 365.528 47.3977   6
  -3   7   2 347.044 60.7595   5
   3  -7  -2 388.752 56.1556   1
  -3  -7   2 430.241 53.7802   2
  -3  -7   2 311.285 40.3419  11
  -3   7   2 339.160 51.2499   9
   3   7  -2 238.515 54.8059   8
   3  -7  -1 100.771 50.5975   1
  -3  -7   1 53.6636 50.1157   2
  -3   7   0 10332.0 330.700   3
  -3  -7   0 10461.2 341.092   2
  -3  -7  -1 109.427 55.1146   2
  -3   7  -1 114.935 43.0854   3
  -3  -7  -2 13545.5 438.505   2
  -3  -7  -3 94.9336 63.1447   2
  -3   7  -3 34.4007 57.4968   3
  -3  -7  -4 494.158 70.9233   2
  -3   7  -4 425.491 70.5831   3
  -3   7  -5 187.427 73.9325   3
  -3  -7  -5 37.3510 69.6342   2
  -3   7  -6 1446.24 112.528   3
  -3  -7  -6 1198.12 101.052   2
  -3   7  -7 249.710 92.5879   3
  -3  -7  -7 89.5996 85.1697   2
  -3  -7  -8 1170.88 110.711   2
  -3   7  -8 1017.51 120.748   3
  -3   8   9-40.1217 106.118   5
  -3  -8   9 166.669 95.4756  11
  -3   8   9 150.516 104.029  10
  -3   8   8-184.334 108.385   5
  -3  -8   8-11.5599 83.7662  11
  -3   8   8 60.7764 93.4802  10
  -3  -8   7 673.546 86.6098  11
   3   8  -7 639.673 89.2960   3
  -3   8   6-25.2894 85.7577   5
   3  -8  -6 54.8957 65.2687   1
  -3  -8   6 100.571 67.2764  11
   3   8  -6 13.9598 71.5924   3
  -3   8   5 146.853 82.9356   5
  -3  -8   5 216.999 56.5303  11
   3  -8  -5 191.576 62.7784   1
   3   8  -5 199.073 72.5604   3
   3   8  -5 264.133 61.8341   8
   3  -8  -4 197.833 53.9193   1
  -3   8   4 73.8020 72.9074   5
  -3  -8   4 45.8365 53.9469  11
   3   8  -4 157.168 59.8910   3
  -3   8   4 122.263 60.8057   9
   3   8  -4 189.953 60.7792   8
  -3   8   3 6266.57 227.072   5
   3   8  -3 5893.50 221.236   3
  -3   8   3 6396.94 222.032   9
   3   8  -3 6488.27 221.241   8
   3  -8  -3 6487.72 219.275   1
   3  -8  -2 3566.06 136.075   1
   3   8  -2 3345.88 130.795   6
  -3   8   2 3419.85 142.578   5
  -3  -8   2 3508.44 139.558   2
  -3   8   2 3472.27 133.175   9
   3   8  -2 3568.71 139.047   8
  -3   8   1 7737.46 256.027   5
   3  -8  -1 7622.99 257.069   1
  -3  -8   1 7756.51 260.294   2
  -3   8   1 7203.20 249.612   9
  -3   8   0 1613.65 81.7434   5
  -3   8   0 1595.58 75.5817   3
  -3  -8  -1 253.149 62.1748   2
  -3   8  -1 180.063 46.9486   3
  -3  -8  -2 271.927 61.3759   2
  -3   8  -2 160.319 55.4373   3
  -3  -8  -3 3792.14 152.851   2
  -3   8  -3 3623.74 149.610   3
  -3  -8  -4 1009.78 85.5407   2
  -3  -8  -5 1637.39 104.535   2
  -3   8  -5 1414.42 106.638   3
  -3  -8  -6 45.8057 78.0135   2
  -3   8  -6 56.6677 86.2496   3
  -3  -8  -7 104.429 93.1644   2
  -3   8  -7 62.2747 96.8082   3
  -3  -8  -8 177.978 96.4918   2
  -3   8  -8 5.19108 102.049   3
  -3   9   8-20.1785 103.807   5
  -3  -9   8-220.824 91.9625  11
  -3   9   8 123.475 100.112  10
  -3   9   7 57.4961 101.142   5
  -3  -9   7 108.871 75.9650  11
  -3   9   7 157.150 92.5867  10
   3   9  -7 40.0955 85.8367   3
   3   9  -6 133.108 78.4555   3
  -3   9   6-35.3969 90.1425   5
  -3  -9   6 46.4081 67.4188  11
   3   9  -5 1424.19 104.217   3
   3   9  -5 1559.31 97.4757   8
   3  -9  -4 28.9916 59.1960   1
  -3   9   4 73.7466 74.2073   5
   3   9  -4 29.7131 70.2392   3
   3   9  -4-32.6733 66.6087   8
  -3   9   3 1680.97 103.971   5
   3   9  -3 1592.13 98.5353   3
  -3   9   3 1627.48 92.0036   9
   3  -9  -3 1820.46 93.0482   1
  -3   9   2-5.99201 59.2707   5
   3  -9  -2-38.4944 53.9931   1
  -3  -9   2 35.8671 63.2185   2
  -3   9   2 23.3789 49.3619   9
   3   9  -2-46.1576 61.1954   8
  -3   9   1 1728.86 91.9322   5
   3  -9  -1 1748.21 89.7036   1
  -3  -9   1 1943.20 99.7701   2
   3   9  -1 1741.73 99.1583   8
  -3   9   0 2096.92 99.2312   5
  -3  -9   0 2323.52 111.096   2
  -3  -9  -1 5448.70 197.620   2
  -3   9  -1 5244.44 187.534   3
  -3  -9  -2 1625.62 97.1644   2
  -3   9  -2 1721.36 91.9809   3
  -3  -9  -3 1009.73 85.3515   2
  -3   9  -3 904.871 81.1035   3
  -3   9  -4 151.510 75.4715   3
  -3  -9  -4-20.9550 73.8947   2
  -3  -9  -5 470.001 85.5728   2
  -3   9  -5 792.765 93.5730   3
  -3  -9  -6 433.779 90.3829   2
  -3   9  -6 314.260 93.0108   3
  -3  -9  -7 1187.89 111.844   2
  -3   9  -7 924.300 117.540   3
  -3  -9  -8 4.52915 99.4255   2
  -3   9  -8 31.8805 105.328   3
  -3  10   8 592.768 114.193   5
  -3  10   8 398.306 103.645  10
   3  10  -8 503.376 104.288   3
  -3  10   7 129.222 100.677   5
   3  10  -7 34.4492 89.5371   3
  -3  10   7 17.6983 95.0113  10
  -3  10   6 287.053 95.4779   5
   3  10  -6 91.7635 90.4346   3
  -3  10   5 21.2062 87.1025   5
   3  10  -5 3.88092 78.7087   3
   3  10  -5 63.6058 74.4457   8
  -3  10   4 2041.64 125.797   5
   3  10  -4 2243.19 117.525   3
   3  10  -4 2213.51 114.700   8
  -3  10   3 24.6030 74.2568   5
   3 -10  -3 21.3636 60.9676   1
   3  10  -3 6.70153 69.4531   3
   3  10  -3 60.9999 70.1757   8
   3 -10  -2 8690.76 298.340   1
  -3  10   2 8352.93 301.253   5
  -3 -10   2 9496.81 306.455   2
   3  10  -2 8998.80 303.613   8
  -3  10   1 70.2404 60.9360   5
  -3 -10   1-60.2401 71.8535   2
   3 -10  -1 47.5184 59.8429   1
   3  10  -1-59.6815 67.4022   8
  -3  10   0 4410.46 164.044   5
  -3 -10   0 4332.20 175.174   2
  -3 -10  -1 420.531 75.4164   2
  -3 -10  -2 92.1703 72.4982   2
  -3  10  -2-67.0557 59.9831   3
  -3 -10  -3 67.3128 70.8445   2
  -3  10  -3 16.7359 69.9327   3
  -3 -10  -4 2396.21 129.888   2
  -3  10  -4 2630.49 130.125   3
  -3 -10  -5-50.7258 83.8242   2
  -3  10  -5 79.9202 84.0455   3
  -3 -10  -6 563.759 95.0291   2
  -3  10  -6 538.360 103.086   3
  -3 -10  -7 52.2125 91.5493   2
  -3  10  -7 15.1937 105.484   3
  -3  11   7 173.221 106.072   5
  -3  11   7 106.245 90.6802  10
   3  11  -7 170.961 97.2004   3
  -3  11   6 361.515 98.0808   5
   3  11  -6 212.558 90.9892   3
  -3  11   5 1300.80 113.829   5
   3  11  -5 1146.68 105.274   3
   3  11  -5 1185.46 98.8519   8
  -3  11   4 52.9846 86.4350   5
   3  11  -4 54.4738 79.6870   3
   3  11  -4 106.374 78.6252   8
  -3  11   3 413.910 85.1184   5
   3  11  -3 554.611 81.3422   3
   3  11  -3 646.478 81.7255   8
  -3  11   2-36.5585 65.4427   5
  -3 -11   2-47.3853 78.7032   2
   3  11  -2 140.675 73.6671   8
   3 -11  -1 811.970 75.2045   1
  -3  11   1 802.272 76.8880   5
  -3 -11   1 992.972 91.5413   2
   3  11  -1 717.497 85.8169   8
  -3 -11   0 305.639 78.4497   2
  -3 -11  -1 4589.39 184.426   2
  -3 -11  -2 40.4909 78.7673   2
  -3  11  -2 25.0255 65.0785   3
  -3 -11  -3 833.953 90.6087   2
  -3  11  -3 687.486 83.2497   3
  -3 -11  -4 422.582 87.8295   2
  -3  11  -4 461.719 89.0077   3
  -3  11  -5 428.604 95.1930   3
  -3 -11  -5 362.892 92.3324   2
  -3 -11  -6 492.896 95.9788   2
  -3  11  -6 246.486 104.816   3
  -3 -11  -7 508.722 102.830   2
  -3  11  -7 482.660 112.945   3
  -3  12   7 67.6158 110.501   5
   3  12  -7 252.998 112.617   3
  -3  12   6 39.7467 104.563   5
   3  12  -6 136.825 103.493   3
  -3  12   5-115.827 102.092   5
   3  12  -5-8.87792 95.5209   3
   3  12  -5 113.766 86.5834   8
  -3  12   4 235.366 90.8391   5
   3  12  -4 75.2883 87.3343   3
   3  12  -4 45.9473 81.3858   8
  -3  12   3 1640.16 109.005   5
   3  12  -3 1552.25 110.224   8
  -3  12   2 549.623 84.0655   5
  -3 -12   2 602.592 88.8366   2
   3  12  -2 404.260 83.0756   8
  -3 -12   1 3428.14 158.561   2
   3  12  -1 3510.35 156.067   8
  -3 -12   0 23.4698 81.0759   2
  -3 -12  -1 326.911 80.4861   2
  -3 -12  -2 928.416 99.9316   2
  -3 -12  -3 235.414 84.8763   2
  -3  12  -3 188.274 80.9145   3
  -3 -12  -4 729.188 99.0599   2
  -3  12  -4 600.280 97.2710   3
  -3  12  -5 406.214 102.614   3
  -3 -12  -5 215.518 91.8344   2
  -3 -12  -6 8.85386 95.5437   2
  -3  12  -6 105.376 104.393   3
  -3  13   6 266.610 111.929   5
   3  13  -6 213.973 106.006   3
   3  13  -6 331.506 98.2482   8
  -3  13   5 312.681 104.664   5
   3  13  -5 198.681 99.2800   3
   3  13  -5 166.268 93.3028   8
  -3  13   4 811.143 106.624   5
   3  13  -4 789.035 105.797   3
   3  13  -4 1051.26 104.763   8
  -3  13   3 186.224 89.4867   5
  -3 -13   3 236.232 95.1426   2
   3  13  -3 275.858 87.9746   8
  -3  13   2 14.7210 82.1138   5
  -3 -13   2 126.095 91.1731   2
   3  13  -2 51.8157 86.8956   8
  -3 -13   1 12.9660 90.8802   2
   3  13  -1-47.7963 80.9302   8
  -3 -13   0 936.012 101.564   2
  -3 -13  -1 382.155 89.7321   2
  -3 -13  -2 862.999 102.260   2
  -3 -13  -3 112.317 90.7587   2
  -3  13  -3 55.8235 81.2068   3
  -3 -13  -4 271.491 97.3376   2
  -3  13  -4-17.6010 90.1484   3
  -3  13  -5-162.770 97.0743   3
  -3 -13  -5-40.5713 96.6716   2
  -3  14   5 81.8794 101.562   5
   3  14  -5 135.357 103.184   3
   3  14  -5 234.840 96.1062   8
  -3  14   4-26.8154 94.2518   5
   3  14  -4 85.6809 101.967   3
   3  14  -4-70.1394 93.5296   8
  -3  14   3 823.691 101.935   5
  -3 -14   3 764.239 108.814   2
   3  14  -3 741.285 103.651   8
  -3 -14   2 235.253 99.5100   2
   3  14  -2 208.889 93.4677   8
  -3 -14   1 596.461 108.607   2
   3  14  -1 1051.72 105.182   8
  -3 -14   0 264.823 98.2487   2
  -3 -14  -1 22.5908 94.9489   2
  -3 -14  -2-4.59301 95.8307   2
  -3 -14  -3 959.727 112.736   2
  -3 -14  -4 46.9600 98.6649   2
  -3  14  -4 138.756 99.7366   3
  -3  15   4 461.365 100.358   5
   3  15  -4 302.704 105.405   8
  -3 -15   3 270.252 108.464   2
   3  15  -3 146.804 96.8278   8
  -3 -15   2 317.457 107.685   2
   3  15  -2 167.914 97.3098   8
  -3 -15   1 93.5973 101.664   2
   3  15  -1-72.5545 96.8053   8
  -3 -15   0 389.709 105.611   2
  -3 -15  -1 130.624 103.355   2
  -3 -15  -2 582.993 113.008   2
  -3 -15  -3 58.4253 100.186   2
  -3 -16   2 151.168 117.601   2
   3  16  -2 193.275 100.286   8
  -3 -16   1-115.644 115.286   2
   3  16  -1-28.6896 103.264   8
  -3 -16   0 79.0674 110.138   2
  -3 -16  -1 25.8848 110.266   2
  -4   0   9 64.8554 100.770  11
  -4   0   8 1012.63 104.506  11
  -4   0   7-54.3507 72.4008   5
  -4   0   7-15.2287 81.4229   9
   4   0  -6 593.121 79.1743   1
  -4   0   6 674.132 81.2683   9
   4   0  -5 41.1090 58.3841   1
  -4   0   5 66.8314 61.6617   9
  -4   0   4 3412.98 141.305   4
   4   0  -4 3405.11 137.803   1
   4   0  -3 63.9978 49.4132   1
  -4   0   3 20.7474 52.8437   4
  -4   0   2 6009.61 212.392   4
   4   0  -2 6357.62 209.472   1
  -4   0   2 5977.03 200.144   7
  -4   0   1 26.4644 36.0919   7
   4   0  -1-36.2788 44.8723   1
  -4   0   1-5.69576 26.8402   2
  -4   0   0 34.2665 40.2494   7
   4   0   0 5.12004 27.6339   2
  -4   0   0 23.8733 30.2129   2
   4   0   0-10.7324 43.9778   1
  -4   0  -1 8.64900 45.6282   7
   4   0   1 7.38776 30.5332   2
   4   0   1-42.3644 46.7805   6
  -4   0  -1 67.8211 38.6506   2
   4   0   2 8665.89 280.549   6
  -4   0  -2 8144.89 276.723   2
  -4   0  -2 8394.55 280.595   7
  -4   0  -3 93.8898 58.3622   7
   4   0   3 47.4274 49.5744   6
  -4   0  -3 29.4790 52.7087   2
  -4   0  -4 11896.4 396.800   2
  -4   0  -4 12346.3 400.284   7
  -4   0  -5-85.8740 70.2150   2
  -4   0  -5-52.6663 65.3696   7
  -4   0  -6 1062.97 95.2725   2
  -4   0  -7 12.5535 88.1435   2
  -4   0  -8 69.1800 93.2546   2
  -4   0  -9-15.1617 101.179   2
  -4  -1   9-32.3460 97.4083  11
  -4   1   9-87.7095 100.635  11
  -4   1   8 67.3448 80.9138   5
  -4  -1   8 136.985 88.1341  11
  -4   1   8 156.667 91.2436  11
  -4  -1   8 144.806 88.6656   9
  -4   1   7 814.762 88.7788   5
  -4  -1   7 1054.68 99.9455  11
  -4   1   7 995.184 98.8881   9
  -4  -1   7 1050.16 91.7607   9
  -4   1   6 1129.39 91.5259   9
  -4  -1   6 1039.59 92.1960   9
   4   1  -5 5802.71 208.866   1
   4  -1  -5 5516.03 208.858   1
  -4   1   5 5642.20 210.616   9
  -4  -1   5 5903.54 211.879   9
  -4  -1   4 619.268 67.7900   4
   4   1  -4 540.828 63.8979   1
   4  -1  -4 500.440 61.3407   1
   4  -1  -3 509.439 56.8150   1
  -4   1   3 339.708 60.9984   4
  -4  -1   3 359.709 57.5065   4
   4   1  -3 428.605 52.9080   1
  -4   1   2 210.540 34.8623   7
  -4  -1   2 211.168 30.5218   2
   4   1  -2 135.362 45.9220   1
  -4   1   2 104.278 50.6941   4
  -4  -1   2 200.708 53.2247   4
   4  -1  -2 182.880 48.8264   1
   4   1  -1 10861.7 337.284   1
   4   1  -1 10603.6 340.434   6
   4  -1  -1 10561.1 338.960   1
  -4   1   1 10007.1 325.401   2
  -4  -1   1 10521.2 329.228   2
  -4   1   1 10713.0 341.479   4
  -4   1   1 10218.2 332.832   7
   4  -1   0 9105.71 289.705   6
   4   1   0 8790.19 288.894   6
   4   1   0 8575.27 285.786   1
  -4   1   0 8314.78 277.033   2
  -4  -1   0 8921.27 280.373   2
   4  -1   0 8748.94 287.856   1
   4   1   0 8772.63 277.882   2
  -4   1   0 8752.46 284.166   7
   4  -1   1 19853.8 635.187   6
   4   1   1 19525.6 635.693   6
  -4   1  -1 19801.9 628.223   2
  -4  -1  -1 20940.5 630.955   2
   4  -1   1 19962.8 626.505   2
  -4   1  -1 20699.4 634.876   7
  -4  -1  -1 20655.4 634.137   7
   4  -1   2 2531.36 107.824   6
   4   1   2 2424.42 107.868   6
  -4  -1  -2 2595.90 106.244   2
  -4   1  -2 2641.08 110.259   7
  -4  -1  -2 2474.02 108.995   7
   4  -1   3 2344.66 97.7120   6
  -4   1  -3 2123.08 97.8407   2
  -4  -1  -3 2210.69 99.4648   2
  -4   1  -3 1985.75 103.503   7
  -4  -1  -3 2016.19 103.595   7
  -4  -1  -4 57.8264 64.5235   7
   4  -1   4 9.82534 53.0665   6
  -4   1  -4 37.0634 60.5837   2
  -4  -1  -4-55.4969 62.2119   2
  -4   1  -4-87.5519 61.9604   7
  -4  -1  -5 1419.17 98.7974   7
  -4   1  -5 1536.71 95.9683   2
  -4  -1  -5 1503.01 97.8017   2
  -4   1  -6 595.077 83.7254   2
  -4  -1  -6 708.122 88.5062   2
  -4  -1  -6 613.175 83.9998   7
  -4   1  -7 1134.66 107.477   2
  -4  -1  -7 1274.82 108.784   2
  -4   1  -8 171.297 98.1882   2
  -4  -1  -8 250.446 97.1533   2
  -4   1  -9-20.5399 104.766   2
  -4  -1  -9-161.446 108.540   2
  -4  -2   9 375.146 107.579  11
  -4   2   9 243.978 103.161  11
  -4   2   8 212.500 85.0706   5
  -4  -2   8 264.536 92.2051  11
  -4   2   8 441.297 94.4147  11
  -4  -2   8 462.261 89.2629   9
  -4   2   7 511.402 86.6014   5
  -4  -2   7 541.286 87.4549  11
  -4   2   7 560.468 91.6476   9
  -4  -2   7 685.897 83.8879   9
   4  -2  -6-43.7618 69.2590   1
  -4   2   6 32.9995 76.1339   9
  -4  -2   6-13.1901 65.8438   9
   4   2  -5 70.2801 62.7374   1
  -4  -2   5 55.2861 62.0196   4
   4  -2  -5 86.9652 61.8966   1
  -4   2   5-33.3252 67.1154   9
  -4  -2   5-18.3914 63.6933   9
  -4  -2   4 1274.13 78.8881   4
   4   2  -4 1150.58 77.1546   1
  -4   2   4 1252.93 85.6728   9
   4  -2  -4 1069.65 79.1126   1
  -4   2   3 3596.95 139.596   4
  -4  -2   3 3198.43 118.229   2
  -4  -2   3 3375.44 133.941   4
   4   2  -3 3562.88 131.940   1
   4  -2  -3 3589.76 136.770   1
  -4  -2   2 4354.33 152.392   2
  -4   2   2 4462.52 167.547   4
   4   2  -2 4561.08 162.043   1
  -4  -2   2 4550.55 153.502   8
  -4   2   2 4701.25 155.034   7
   4  -2  -2 4616.49 166.362   1
   4   2  -1 3226.43 127.650   6
   4  -2  -1 3198.52 126.889   1
  -4  -2   1 3245.71 115.722   2
  -4   2   1 3250.12 128.997   4
  -4   2   1 3247.49 119.655   7
   4   2  -1 3204.26 120.858   1
   4   2   0 83.6526 49.5468   6
   4   2   0 10.1469 28.9747   2
   4  -2   0 75.3724 47.7772   1
  -4   2   0 59.7879 47.1184   4
  -4   2   0 89.3597 29.0584   2
   4   2   0 88.8292 38.2577   1
  -4  -2   0 107.272 36.6536   2
  -4   2   0 39.7618 40.3922   7
   4  -2   1 1724.72 82.5068   6
   4   2   1 1738.34 84.4345   6
  -4   2  -1 1565.96 72.9837   2
  -4  -2  -1 1615.46 77.1200   2
   4  -2   1 1660.44 68.6897   2
   4   2   1 1754.56 79.1339   1
  -4   2  -1 1642.93 82.4732   7
   4  -2   2 6735.46 223.303   6
  -4   2  -2 6448.57 220.515   2
  -4  -2  -2 6431.92 224.056   2
  -4   2  -2 6825.18 227.273   7
  -4  -2  -2 6348.79 226.152   7
   4  -2   3 8725.43 279.856   6
  -4   2  -3 8054.74 280.529   2
  -4  -2  -3 8117.47 282.124   2
  -4  -2  -3 8653.94 284.961   7
   4  -2   4 5150.10 181.347   6
  -4   2  -4 4883.05 186.237   2
  -4  -2  -4 5077.28 189.464   2
  -4  -2  -4 5088.95 190.417   7
  -4   2  -5 3648.96 148.872   2
  -4  -2  -5 3398.84 151.224   2
  -4  -2  -5 3359.87 151.369   7
  -4   2  -6 426.813 82.1082   2
  -4  -2  -6 361.661 82.8668   2
  -4  -2  -6 414.450 83.0948   7
  -4   2  -7-92.4800 87.5437   2
  -4  -2  -7-186.654 89.3514   2
  -4  -2  -7-3.81651 81.1513   7
  -4   2  -8 4.72073 98.2805   2
  -4  -2  -8 348.901 100.300   2
  -4   3   9 64.8593 93.4139   5
  -4  -3   9-45.9091 109.582  11
  -4   3   9-65.0312 102.025  11
  -4   3   8 70.3265 88.1074   5
  -4  -3   8 120.938 92.5810  11
  -4  -3   8 99.0097 83.8722   9
  -4   3   7 31.3942 80.2899   5
  -4  -3   7 7.39250 78.9996  11
  -4   3   7 73.9711 81.1379   9
  -4  -3   7-28.1087 74.6644   9
  -4   3   6 4549.25 178.694   5
  -4  -3   6 4492.11 176.639  11
   4  -3  -6 4296.88 173.210   1
  -4   3   6 4271.02 182.228   9
  -4  -3   6 4135.46 171.246   9
  -4  -3   5 75.9374 59.8779   4
   4  -3  -5 106.187 64.6970   1
  -4   3   5 44.4357 67.1164   9
  -4  -3   5 74.6556 63.6080   9
  -4  -3   4 5571.88 201.859   4
   4   3  -4 5636.69 200.710   1
   4  -3  -4 5578.17 203.194   1
  -4   3   4 5780.89 209.474   9
   4  -3  -3 7.80726 55.6432   1
  -4  -3   3 73.8653 34.2564   2
  -4  -3   3 48.8421 55.6830   4
   4   3  -3 49.1634 48.6819   1
   4  -3  -2 1359.56 77.6184   1
   4   3  -2 1250.65 75.7555   6
  -4  -3   2 1204.94 61.6351   2
  -4   3   2 1266.72 79.0655   4
   4   3  -2 1423.65 70.3128   1
   4  -3  -1-4.87581 50.9320   1
   4   3  -1 46.3154 51.1094   6
  -4  -3   1 82.3899 36.7643   2
   4   3  -1 18.4023 41.6772   1
  -4  -3   1-13.1664 33.0212   3
   4   3   0 10832.0 342.382   1
   4   3   0 10919.3 350.704   6
  -4   3   0 10510.1 337.432   2
  -4  -3   0 10893.4 344.182   2
  -4   3   0 10370.4 347.931   4
  -4   3  -1 47.1457 46.7492   4
  -4   3  -1 62.4089 36.3227   2
   4   3   1 10.8328 38.6340   1
  -4  -3  -1 67.4497 47.0385   2
   4  -3   2 6827.18 232.725   6
  -4   3  -2 6775.50 230.680   2
  -4  -3  -2 7000.06 234.512   2
   4  -3   3 85.0648 45.7790   6
  -4   3  -3 89.7233 51.0060   2
  -4  -3  -3 29.8353 56.9717   2
  -4  -3  -4 106.596 62.9870   7
  -4   3  -4 119.528 60.3343   2
  -4  -3  -4 34.1581 62.6283   2
  -4  -3  -5 29.9791 68.9129   7
  -4   3  -5-70.6247 69.7888   2
  -4  -3  -5 20.8145 72.1194   2
  -4  -3  -6 1232.32 95.9555   7
  -4   3  -6 1345.64 104.007   2
  -4  -3  -6 1234.64 102.208   2
  -4   3  -7 186.502 89.7469   2
  -4  -3  -7 34.1910 90.4149   2
  -4  -3  -7 131.747 83.9300   7
  -4  -3  -8 362.133 104.214   2
  -4   4   9 473.367 101.807   5
  -4  -4   9 385.014 109.123  11
  -4   4   9 403.247 104.076  11
  -4   4   8 104.847 92.9200   5
  -4  -4   8 62.2502 91.7987  11
   4  -4  -7 852.040 92.8299   1
  -4   4   7 735.280 97.4028   5
  -4  -4   7 936.809 95.2452  11
  -4   4   7 648.408 96.5944   9
  -4  -4   7 683.381 84.6878   9
  -4   4   6-7.65365 79.1722   5
   4  -4  -6-71.1810 71.7786   1
  -4  -4   6 55.9852 73.5796  11
  -4   4   6 3.87250 76.1504   9
  -4  -4   6-56.2920 66.8410   9
  -4  -4   5 949.522 75.3273   4
   4  -4  -5 889.293 81.0552   1
  -4   4   5 880.003 86.4070   9
  -4  -4   5 933.092 80.3372   9
   4  -4  -4 31.0212 59.1101   1
   4   4  -4 25.5744 57.1684   1
  -4  -4   4 46.0769 53.9843   4
  -4  -4   4 124.690 43.1157   2
  -4   4   4 215.730 68.2031   9
  -4  -4   3 14860.0 460.649   2
   4   4  -3 14567.9 463.568   1
   4  -4  -3 14110.6 468.595   1
   4  -4  -2 584.099 60.7517   1
   4   4  -2 542.123 61.8600   6
  -4  -4   2 563.201 50.6469   2
   4   4  -2 604.486 49.1930   1
   4   4  -1 8650.58 274.876   6
   4  -4  -1 8080.07 274.848   1
  -4  -4   1 8284.55 268.066   2
  -4   4   1 7977.81 276.523   4
   4   4  -1 7930.46 265.732   1
  -4  -4   0 171.166 45.7261   2
   4   4   0 184.929 54.1072   6
   4   4   0 160.123 38.9828   1
  -4   4  -1 1312.33 64.3545   2
   4   4   1 1127.56 60.7693   1
  -4  -4  -1 1205.43 70.5848   2
  -4   4  -1 1191.78 73.3132   4
  -4   4  -2 849.320 64.4480   2
  -4   4  -2 920.424 65.7055   4
  -4  -4  -2 1001.84 71.7856   2
  -4   4  -3 15143.8 490.266   2
  -4  -4  -3 15381.6 492.530   2
  -4  -4  -4 1198.62 83.8380   7
  -4   4  -4 1028.42 83.4220   2
  -4  -4  -4 1247.48 87.2549   2
  -4   4  -5 3937.97 168.579   2
  -4  -4  -5 4346.63 171.955   2
  -4  -4  -5 3999.40 166.879   7
  -4  -4  -6 260.806 80.0557   7
  -4  -4  -6 176.192 83.6126   2
  -4  -4  -7 58.4763 85.9212   7
  -4  -4  -8 37.8407 100.461   2
  -4   5   9 200.902 101.553   5
  -4  -5   9-54.4119 101.649  11
  -4   5   9 91.8095 103.175  11
  -4   5   8 250.859 98.4612   5
  -4  -5   8 166.241 96.1896  11
  -4   5   7 638.822 96.6729   5
  -4  -5   7 656.646 93.7795  11
  -4   5   6 1275.73 106.571   5
   4  -5  -6 1192.82 95.9769   1
  -4  -5   6 1379.84 92.6199  11
  -4  -5   6 1265.16 88.3950   9
  -4   5   6 1274.39 105.469   9
  -4   5   5 2134.97 116.143   5
  -4  -5   5 1998.24 105.055  11
   4  -5  -5 1937.77 107.260   1
  -4   5   5 1889.76 112.382   9
  -4  -5   5 2008.35 102.362   9
   4  -5  -4 1043.54 81.0229   1
  -4  -5   4 1097.99 75.3712   4
  -4   5   4 915.423 84.6732   9
   4   5  -3 1283.81 79.0091   6
  -4  -5   3 1410.11 72.9139   2
  -4   5   3 1361.40 90.4461   9
   4  -5  -3 1270.79 81.6805   1
   4   5  -2-22.6643 50.8743   6
   4  -5  -2 10.6900 54.7466   1
  -4  -5   2-22.7142 46.1834   2
   4   5  -2 1.88063 40.9244   1
   4   5  -1 1327.90 77.0071   6
   4  -5  -1 1358.45 78.9490   1
  -4  -5   1 1225.23 71.6129   2
   4   5  -1 1298.46 63.9930   1
  -4  -5   0 4665.46 168.257   2
  -4   5   0 4602.84 172.073   4
   4   5   0 4698.62 158.794   1
  -4  -5  -1 2230.40 101.621   2
  -4   5  -1 2370.78 101.590   4
  -4   5  -1 2253.53 95.1582   3
  -4  -5  -2 3252.48 132.860   2
  -4   5  -2 3367.63 129.612   4
  -4  -5  -3 187.992 62.7143   2
  -4  -5  -4 100.992 68.4076   2
  -4  -5  -5 205.844 71.3021   7
  -4  -5  -5 196.509 78.4142   2
  -4  -5  -6 1740.08 117.447   2
  -4  -5  -6 1765.91 112.904   7
  -4  -5  -7 496.548 90.2570   7
  -4  -5  -7 332.424 95.7675   2
  -4   5  -8 408.704 109.779   3
  -4  -5  -8 419.327 105.356   2
  -4   6   9-150.034 106.398   5
  -4  -6   9 62.0004 95.4082  11
  -4   6   9 155.832 100.342  11
  -4   6   8 759.301 110.492   5
  -4  -6   8 704.367 103.179  11
  -4   6   7 22.5647 95.4623   5
  -4  -6   7 66.3963 95.0270  11
  -4   6   6-50.5001 82.9814   5
   4  -6  -6-10.4289 73.9189   1
  -4  -6   6 109.362 73.8528  11
  -4   6   6 77.1683 85.7588   9
  -4   6   5 92.8092 78.1665   5
  -4  -6   5 118.937 66.5077  11
  -4   6   5 62.7507 77.0605   9
   4  -6  -5 69.1479 66.1419   1
  -4   6   4 4038.66 171.963   5
  -4  -6   4 4082.38 155.912   4
   4   6  -4 4414.77 157.607   3
  -4  -6   4 4318.48 159.000  11
  -4   6   4 4151.62 167.237   9
   4  -6  -4 4152.27 166.130   1
   4   6  -3 591.648 65.8088   6
  -4  -6   3 739.904 61.8939   2
   4  -6  -3 725.314 69.3198   1
  -4   6   3 611.471 72.5905   9
   4  -6  -2 9161.82 321.934   1
   4   6  -2 9478.65 319.977   6
  -4  -6   2 9934.61 318.420   2
   4   6  -2 10008.4 313.945   1
   4   6  -1 568.074 61.4993   6
  -4  -6   1 630.780 59.2225   2
   4  -6  -1 533.509 65.3825   1
  -4  -6   0 91.2242 52.9772   2
  -4   6  -1 288.179 49.0630   3
  -4  -6  -1 255.906 60.4059   2
  -4   6  -1 367.656 58.1140   4
  -4  -6  -2 4250.62 167.062   2
  -4   6  -2 4357.42 161.067   4
  -4   6  -2 4538.92 163.175   3
  -4   6  -3-73.1473 57.4974   3
  -4  -6  -3 65.4717 66.5963   2
  -4  -6  -4 4014.26 161.982   2
  -4   6  -4 3737.30 161.828   3
  -4   6  -5-3.79521 79.2807   3
  -4  -6  -5 26.0346 76.9916   2
  -4  -6  -6 300.818 80.9161   7
  -4   6  -6 169.227 90.1396   3
  -4  -6  -6 230.725 89.9475   2
  -4  -6  -7 81.2598 83.8821   7
  -4   6  -7-79.0065 94.0126   3
  -4  -6  -7 92.8990 93.5715   2
  -4   6  -8 81.1048 105.338   3
  -4  -6  -8 57.6828 101.573   2
  -4   7   8 240.257 106.488   5
  -4  -7   8-110.775 88.0905  11
  -4   7   7 1163.36 116.253   5
   4  -7  -7 1330.80 102.872   1
  -4  -7   7 1383.23 107.988  11
  -4   7   6 202.443 87.7918   5
   4  -7  -6 62.9862 71.3168   1
  -4  -7   6 48.0761 80.5084  11
  -4   7   6 12.5076 86.0742   9
  -4   7   5 5663.84 221.665   5
  -4  -7   5 5676.42 209.430  11
   4   7  -5 5703.38 207.355   3
   4  -7  -5 5741.29 209.815   1
  -4   7   5 5523.23 218.566   9
   4  -7  -4 48.9600 63.3802   1
  -4   7   4 201.444 76.8273   5
  -4  -7   4 47.6018 56.8009  11
   4   7  -4-2.73514 55.8245   3
  -4   7   4 148.874 73.6980   9
   4   7  -3 1740.06 91.6292   6
  -4   7   3 1781.83 104.225   5
  -4  -7   3 1843.63 93.3438   2
  -4   7   3 1817.53 100.363   9
   4  -7  -3 1677.22 98.8056   1
   4   7  -2 83.6185 54.0819   6
  -4  -7   2 36.7367 57.2477   2
   4  -7  -2 26.2117 61.0767   1
   4   7  -1 1680.83 92.8051   6
   4  -7  -1 1879.53 96.1402   1
  -4  -7   1 1692.05 92.7794   2
  -4  -7   0 63.0026 57.8334   2
  -4  -7  -1 9127.65 307.702   2
  -4  -7  -2 181.956 66.2173   2
  -4   7  -2 247.659 57.6544   3
  -4   7  -3 1204.51 88.5436   3
  -4  -7  -3 1182.33 89.2461   2
  -4   7  -4 34.9517 72.8377   3
  -4  -7  -4-14.0942 72.7182   2
  -4  -7  -5 2037.34 122.638   2
  -4   7  -5 2208.53 126.685   3
  -4   7  -6 17.4340 89.1719   3
  -4  -7  -6-7.21848 80.0433   7
  -4  -7  -6-16.7533 89.0518   2
  -4   7  -7 1467.85 122.508   3
  -4  -7  -7 1525.83 120.851   2
  -4   8   8 78.0639 107.356   5
  -4  -8   8 60.3650 84.5432  11
  -4   8   7 161.920 99.6675   5
   4  -8  -7 77.7225 81.0294   1
  -4  -8   7 51.8490 81.2560  11
  -4   8   6 128.961 95.4061   5
   4  -8  -6-3.54382 72.9624   1
  -4  -8   6 13.5446 74.1373  11
  -4   8   5 97.5179 85.2895   5
   4   8  -5 160.066 72.8018   3
  -4   8   5 57.7200 81.3726   9
   4  -8  -5 136.823 67.0787   1
  -4   8   4 2422.57 131.552   5
  -4   8   4 2644.78 129.262   9
   4  -8  -4 2478.01 122.222   1
   4   8  -3 766.976 69.4256   6
  -4   8   3 844.936 87.9919   5
  -4  -8   3 947.285 79.9150   2
   4  -8  -3 711.424 78.1221   1
  -4   8   3 940.301 76.0845   9
   4   8  -2 3614.90 148.096   6
   4  -8  -2 3940.74 153.143   1
  -4   8   2 3931.06 159.894   5
  -4  -8   2 3844.15 153.748   2
  -4   8   2 3742.30 150.748   9
  -4  -8   1 319.178 69.1210   2
   4  -8  -1 254.750 66.6596   1
  -4  -8   0 1041.70 83.1103   2
  -4  -8  -1 1380.69 90.2451   2
  -4  -8  -2 1226.18 90.1741   2
  -4   8  -2 1273.01 79.6293   3
  -4   8  -3 1079.88 88.1207   3
  -4  -8  -3 1038.09 89.5559   2
  -4  -8  -4 1842.68 115.947   2
  -4   8  -4 1995.91 118.003   3
  -4  -8  -5 142.341 82.4116   2
  -4   8  -5 203.065 87.3450   3
  -4  -8  -6 77.0151 87.1849   2
  -4  -8  -7 116.225 100.805   2
  -4   8  -7 49.9666 102.324   3
  -4   9   8-32.5554 117.944   5
  -4   9   7 138.208 107.778   5
  -4   9   6 1503.84 123.838   5
   4   9  -6 1316.57 105.587   3
  -4   9   5 362.656 96.9423   5
   4   9  -5 435.633 75.8529   3
  -4   9   5 411.790 85.9461   9
   4  -9  -5 322.081 76.8789   1
  -4   9   4 1698.58 119.260   5
  -4   9   4 1809.14 109.859   9
   4  -9  -4 1890.32 102.305   1
   4   9  -4 1687.31 104.682   8
  -4   9   3 100.509 73.3065   5
  -4  -9   3 32.6846 70.8953   2
   4  -9  -3 63.5849 65.7814   1
  -4   9   3-43.9503 69.2212   9
   4   9  -2 59.8314 56.0479   6
  -4   9   2 185.564 68.5567   5
  -4  -9   2 73.9200 67.3478   2
   4  -9  -2 41.4371 64.2800   1
  -4  -9   1 849.161 79.8224   2
  -4   9   1 682.574 76.8089   5
   4  -9  -1 759.106 76.9603   1
  -4  -9   0 2556.59 123.862   2
  -4  -9  -1 418.994 76.5012   2
  -4  -9  -2 805.704 86.7171   2
  -4  -9  -3 69.4907 76.2779   2
  -4   9  -3 126.551 71.7676   3
  -4  -9  -4 3.91667 82.2139   2
  -4   9  -4 53.3696 76.6712   3
  -4  -9  -5 309.421 91.2470   2
  -4  -9  -6 784.588 100.604   2
  -4   9  -6 619.587 106.720   3
  -4  -9  -7 118.201 98.3297   2
  -4   9  -7 255.061 103.862   3
  -4  10   7 164.004 110.826   5
  -4  10   6-54.4648 99.4483   5
   4  10  -6 23.9085 83.3395   3
  -4  10   5 178.817 95.5700   5
   4  10  -5 90.0232 81.0358   3
   4 -10  -4 95.8229 67.4836   1
  -4  10   4-63.4627 85.7511   5
  -4 -10   4 10.7829 74.8653   2
  -4  10   4 14.1999 73.3150   9
   4  10  -4 82.5382 76.2365   8
  -4  10   3 3326.54 161.030   5
  -4 -10   3 3562.61 155.622   2
   4 -10  -3 3699.11 153.875   1
  -4  10   2 282.753 75.9097   5
  -4 -10   2 225.059 80.0617   2
   4 -10  -2 146.565 73.5355   1
   4 -10  -1 2968.78 135.352   1
  -4  10   1 2774.79 133.661   5
  -4 -10   1 3115.64 140.853   2
  -4 -10   0 137.918 73.5032   2
  -4 -10  -1 69.5356 76.4799   2
  -4 -10  -2-183.604 77.3875   2
  -4 -10  -3 3157.24 151.571   2
  -4  10  -4-102.482 77.2458   3
  -4 -10  -4 102.528 86.6928   2
  -4 -10  -5 1148.65 109.934   2
  -4  10  -5 1228.15 114.275   3
  -4 -10  -6 90.6024 96.1395   2
  -4  10  -6 101.031 100.058   3
  -4  11   6 809.311 116.130   5
   4  11  -6 469.139 100.989   3
  -4  11   5 28.5436 100.851   5
   4  11  -5 198.018 85.2887   3
   4  11  -5 81.7440 82.2065   8
  -4  11   4 531.462 100.813   5
  -4 -11   4 606.991 94.7094   2
   4  11  -4 803.016 94.4706   8
  -4  11   3 56.4821 86.6688   5
  -4 -11   3-50.7685 81.0887   2
   4 -11  -2 228.533 77.5906   1
  -4  11   2 301.648 82.3973   5
  -4 -11   2 466.655 83.7317   2
  -4 -11   1 61.4269 82.5677   2
  -4  11   1-9.95595 73.6771   5
   4 -11  -1-28.7197 74.7225   1
  -4 -11   0 1313.99 102.537   2
  -4 -11  -1 193.217 84.8639   2
  -4 -11  -2 764.636 95.2647   2
  -4 -11  -3-54.3023 88.4163   2
  -4  11  -4 296.651 89.9214   3
  -4 -11  -4 193.701 93.9680   2
  -4 -11  -5 221.942 97.1721   2
  -4  11  -5 59.2820 94.4345   3
  -4 -11  -6 445.521 103.612   2
  -4  11  -6 533.410 112.407   3
  -4  12   6-15.9468 107.798   5
   4  12  -6 13.6213 93.3572   3
  -4  12   5 29.5028 103.762   5
   4  12  -5-4.33319 87.5430   3
   4  12  -5-92.0818 87.2680   8
  -4  12   4 259.395 98.8177   5
  -4 -12   4 122.767 94.0170   2
   4  12  -4 202.336 89.1714   8
  -4  12   3 470.593 94.0283   5
  -4 -12   3 401.283 94.0140   2
  -4  12   2 900.606 92.6889   5
  -4 -12   2 861.092 101.996   2
  -4 -12   1 402.752 94.1442   2
  -4 -12   0-16.5402 86.9082   2
   4 -12   0-73.5186 78.4836   1
  -4 -12  -1 38.1477 90.7006   2
  -4 -12  -2 611.583 99.2298   2
  -4 -12  -3 519.907 101.650   2
  -4 -12  -4 591.650 106.714   2
  -4  12  -5-89.4130 101.332   3
  -4 -12  -5 4.72781 98.9477   2
  -4  13   5 315.600 105.645   5
   4  13  -5 291.369 97.3619   8
  -4  13   4-117.584 94.8951   5
  -4 -13   4-32.2437 99.1770   2
   4  13  -4 121.167 91.9027   8
  -4  13   3 163.896 95.8548   5
  -4 -13   3 231.944 97.8427   2
   4  13  -3 220.016 92.5696   8
  -4 -13   2 138.230 96.9605   2
  -4 -13   1 688.505 103.677   2
  -4 -13   0 453.517 97.5154   2
  -4 -13  -1 1429.17 121.106   2
  -4 -13  -2-128.521 100.563   2
  -4 -13  -3 122.320 98.4647   2
  -4 -13  -4 211.901 102.242   2
  -4  14   4 170.438 100.736   5
  -4 -14   4 244.860 108.540   2
   4  14  -4 271.550 101.436   8
  -4 -14   3 176.615 104.855   2
   4  14  -3 68.7649 98.4923   8
  -4 -14   2 512.108 106.546   2
  -4 -14   1 67.5523 101.838   2
  -4 -14   0-128.550 102.585   2
  -4 -14  -1 24.5236 103.072   2
  -4 -14  -2 112.199 102.933   2
  -4 -14  -3-119.676 102.276   2
  -4 -15   2-66.4609 109.220   2
  -4 -15   1 530.655 114.965   2
  -4 -15   0 243.749 106.019   2
  -4 -15  -1 621.196 118.684   2
  -5   0   9 444.119 113.742  11
  -5   0   8-120.229 94.1446   9
  -5   0   7 598.427 93.8410   9
   5   0  -6-3.77787 79.2602   1
  -5   0   6 95.7731 80.7315   9
   5   0  -5 781.037 81.9847   1
  -5   0   5 910.527 92.9044   9
  -5   0   4 20.5350 71.3732   4
   5   0  -4 46.1700 64.7291   1
   5   0  -3 8294.13 284.637   1
  -5   0   2-37.0544 44.7459   7
   5   0  -2-8.34585 59.2880   1
  -5   0   2 22.1271 63.6552   4
   5   0  -1 3335.46 136.439   1
  -5   0   1 3326.70 145.633   4
  -5   0   1 3453.40 130.504   7
  -5   0   0-24.3400 52.1450   7
   5   0   0-75.5999 60.6236   6
   5   0   0-11.1216 55.7773   1
  -5   0   0-8.80029 40.4078   2
  -5   0  -1 528.893 66.4562   7
   5   0   1 519.271 69.1508   6
   5   0   1 553.335 70.9369   1
  -5   0  -1 503.755 53.6085   2
  -5   0  -2 114.556 63.4320   7
   5   0   2-3.01936 60.1770   6
  -5   0  -2-2.43186 53.9683   2
   5   0   3 4968.41 189.660   6
  -5   0  -3 5019.32 186.972   2
  -5   0  -3 5124.29 195.494   7
   5   0   4 61.0402 62.1966   6
  -5   0  -4 110.831 69.8530   2
  -5   0  -4 10.8820 75.7058   7
   5   0   5 338.390 68.9414   6
  -5   0  -5 426.542 83.6359   2
  -5   0  -5 552.438 87.4052   7
  -5   0  -6-20.7102 84.2143   2
  -5   0  -7 497.138 103.677   2
  -5   0  -8-260.668 107.428   2
  -5  -1   9-104.354 108.027  11
  -5   1   9-10.0619 104.031  11
  -5   1   8 429.339 96.2637   5
  -5  -1   8 357.247 102.120  11
  -5   1   8 137.143 101.864   9
  -5  -1   8 149.257 97.5083   9
   5  -1  -7 62.4291 88.7984   1
  -5   1   7-101.295 88.1135   9
  -5  -1   7 87.9458 87.6413   9
   5  -1  -6 1521.52 109.204   1
  -5   1   6 1521.60 113.287   9
  -5  -1   6 1465.79 105.592   9
  -5  -1   5 14.3351 73.1425   4
   5   1  -5 40.4816 69.7956   1
   5  -1  -5 13.7106 70.8295   1
  -5   1   5 38.2271 75.7307   9
  -5   1   4 155.367 72.3399   4
  -5  -1   4 240.919 71.9472   4
   5   1  -4 153.794 67.1714   1
   5  -1  -4 140.884 68.0993   1
   5   1  -3 345.914 61.4559   1
   5  -1  -3 252.799 64.2176   1
  -5   1   3 362.411 72.5736   4
  -5  -1   3 386.710 72.1251   4
  -5   1   2 4641.64 177.544   4
  -5  -1   2 4511.60 178.980   4
   5   1  -2 4717.06 169.710   1
   5  -1  -2 4296.51 171.902   1
  -5   1   2 4527.74 160.224   7
   5   1  -1 3800.06 148.582   1
   5   1  -1 4089.72 153.295   6
   5  -1  -1 3703.63 149.650   1
  -5   1   1 3672.65 154.347   4
  -5   1   1 3823.15 142.738   7
  -5  -1   1 3678.04 142.307   7
   5   1   0 11253.4 375.696   6
   5   1   0 11532.2 371.062   1
   5  -1   0 10685.7 373.682   1
  -5  -1   0 11462.9 363.421   2
  -5   1   0 11496.0 369.435   7
  -5  -1   0 11359.2 369.661   7
   5  -1   1 2750.97 116.792   6
   5   1   1 2328.78 117.515   6
  -5   1  -1 2411.97 101.049   2
  -5  -1  -1 2461.30 105.169   2
  -5   1  -1 2471.30 112.545   7
  -5  -1  -1 2446.00 114.367   7
   5  -1   2 3248.28 134.090   6
   5   1   2 3259.76 133.386   6
  -5   1  -2 2898.34 123.379   2
  -5  -1  -2 3107.21 128.513   2
  -5   1  -2 3244.54 133.020   7
  -5  -1  -3-19.9766 66.6983   7
   5  -1   3 29.8938 59.8859   6
   5   1   3-64.5553 61.1796   6
  -5   1  -3 36.1017 60.6967   2
  -5  -1  -3 67.2198 59.4195   2
  -5   1  -3-36.2722 70.6765   7
  -5  -1  -4 592.885 82.7763   7
   5  -1   4 432.789 69.5477   6
   5   1   4 411.562 69.8248   6
  -5   1  -4 594.597 75.7462   2
  -5  -1  -4 412.980 76.0629   2
  -5   1  -4 441.342 81.8666   7
  -5   1  -5 362.025 79.0269   2
  -5  -1  -5 199.195 79.2644   2
  -5  -1  -5 245.000 84.1750   7
  -5   1  -6 1394.94 110.495   2
  -5  -1  -6 1534.48 114.520   2
  -5  -1  -6 1552.66 117.915   7
  -5   1  -7 269.160 100.904   2
  -5  -1  -7 305.392 98.9952   2
  -5   1  -8 371.921 110.167   2
  -5  -1  -8 187.489 105.037   2
  -5  -2   9 197.942 107.233  11
  -5   2   9 302.081 109.697  11
  -5   2   8 801.467 106.982   5
  -5  -2   8 627.307 103.485  11
  -5   2   8 676.485 113.813   9
  -5  -2   8 746.020 105.319   9
  -5   2   7 97.4780 87.3780   5
  -5   2   7 121.838 90.7638   9
  -5  -2   7 134.727 84.5899   9
   5  -2  -6-56.8917 76.4754   1
  -5   2   6 24.9975 81.3695   9
  -5  -2   6-7.53303 81.1436   9
   5   2  -5 799.654 83.5771   1
  -5  -2   5 683.422 85.3268   4
   5  -2  -5 848.814 85.0047   1
  -5   2   5 800.493 92.5739   9
   5   2  -4 2120.00 107.511   1
   5  -2  -4 2083.54 108.670   1
  -5   2   3 2371.77 122.332   4
  -5  -2   3 2630.65 121.990   4
   5   2  -3 2481.34 113.648   1
   5  -2  -3 2611.99 120.645   1
  -5   2   2 3683.38 153.494   4
   5   2  -2 3725.98 148.256   1
   5  -2  -2 3850.37 152.058   1
   5   2  -1 784.291 75.9905   6
  -5  -2   1 870.935 57.3945   2
  -5   2   1 682.495 72.9926   4
   5  -2  -1 760.447 73.1321   1
   5   2  -1 883.006 67.5182   1
  -5   2   1 855.128 63.5560   7
   5   2   0 30.4687 60.0434   6
   5  -2   0 51.2534 59.7332   1
   5   2   0 34.7971 54.7788   1
  -5   2   0-5.96988 64.1316   4
  -5  -2   0 38.9297 48.0590   2
  -5   2   0 46.8499 51.6428   7
   5   2   1 1491.53 93.5909   6
  -5   2  -1 1452.34 76.5834   2
  -5  -2  -1 1631.63 82.1242   2
   5   2   1 1784.73 88.0381   1
  -5   2  -1 1354.32 86.4091   7
  -5  -2  -1 1668.67 90.7393   7
   5  -2   2 3495.71 143.381   6
   5   2   2 3609.28 144.611   6
  -5   2  -2 3408.78 134.755   2
  -5  -2  -2 3343.02 139.831   2
  -5   2  -2 3272.18 143.085   7
  -5  -2  -2 3562.31 144.922   7
   5  -2   3 1766.10 95.5818   6
   5   2   3 1591.09 98.5315   6
  -5   2  -3 1539.36 92.8083   2
  -5  -2  -3 1661.23 97.2387   2
  -5  -2  -3 1700.87 103.423   7
  -5  -2  -4 1240.75 97.7336   7
   5  -2   4 1295.20 86.1013   6
  -5  -2  -4 1242.15 93.5739   2
  -5  -2  -5 151.168 82.3078   7
  -5   2  -5 94.1827 75.9601   2
  -5  -2  -5 64.9140 79.4909   2
  -5   2  -6-44.9510 85.2737   2
  -5  -2  -6-42.4280 87.4111   2
  -5  -2  -6-55.1490 91.4018   7
  -5   2  -7 159.758 96.4316   2
  -5  -2  -7 103.055 96.9671   2
  -5  -2  -7 66.4375 96.1721   7
  -5   3   8 60.0058 96.3818   5
  -5  -3   8 71.9339 94.8862  11
  -5   3   8 14.8775 104.661   9
  -5  -3   8 86.0518 93.0216   9
   5  -3  -7 883.449 103.993   1
  -5   3   7 506.733 101.838   5
  -5  -3   7 561.915 95.6141  11
  -5   3   7 632.058 106.030   9
  -5  -3   7 747.600 96.9538   9
   5  -3  -6 310.413 85.3949   1
  -5   3   6 428.201 90.4488   9
  -5  -3   6 395.335 83.0850   9
  -5  -3   5 1430.23 100.661   4
   5  -3  -5 1672.25 104.439   1
  -5   3   5 1484.55 108.150   9
   5  -3  -4 372.047 73.4620   1
  -5  -3   4 236.535 74.3217   4
   5   3  -4 332.986 71.6540   1
   5  -3  -3 134.859 65.5977   1
  -5   3   3 249.017 73.0758   4
  -5  -3   3 260.034 71.5881   4
   5   3  -3 177.859 59.0166   1
   5   3  -2 14.8689 52.6583   1
   5   3  -2 59.3722 64.7105   6
  -5   3   2 152.545 68.5097   4
   5  -3  -2 36.6013 62.7385   1
   5   3  -1 6864.70 251.485   6
   5  -3  -1 7404.43 251.126   1
  -5  -3   1 7144.11 238.478   2
   5   3  -1 7176.22 243.912   1
   5   3   0 175.371 63.5864   6
   5  -3   0 230.372 66.4670   1
  -5   3   0 145.090 63.8887   4
  -5  -3   0 105.391 49.2984   2
   5   3   0 218.619 53.5267   1
   5   3   1 8912.08 303.896   6
   5   3   1 9161.57 297.019   1
  -5  -3  -1 8779.13 297.149   2
  -5   3  -1 8762.56 302.387   4
   5   3   2 37.8713 64.6496   6
  -5   3  -2 4.69159 52.7933   2
  -5  -3  -2 5.52679 61.3831   2
   5   3   2-2.54287 56.5147   1
  -5  -3  -3 974.565 85.6915   7
   5  -3   3 876.873 76.9600   6
  -5   3  -3 826.875 70.9552   2
  -5  -3  -3 817.095 82.1914   2
  -5  -3  -4 65.5587 74.5503   7
  -5   3  -4 70.1855 64.8597   2
  -5  -3  -4 91.0767 76.6378   2
  -5  -3  -5 1626.17 113.259   7
  -5   3  -5 1556.38 108.710   2
  -5  -3  -5 1508.92 110.209   2
  -5  -3  -6 17.0414 88.5256   7
  -5   3  -6 186.393 88.5900   2
  -5  -3  -6 133.201 91.1564   2
  -5   3  -7 982.545 109.362   2
  -5  -3  -7 890.702 113.001   2
  -5  -3  -7 919.145 108.444   7
  -5   4   8 565.417 105.570   5
  -5  -4   8 467.842 99.6664  11
  -5   4   8 616.545 111.265   9
  -5   4   7 158.166 93.7058   5
   5  -4  -7 126.094 87.7064   1
  -5  -4   7 132.446 85.2616  11
  -5   4   7 348.516 102.855   9
  -5  -4   7 177.449 84.3044   9
  -5   4   6-42.9430 86.5874   5
   5  -4  -6 96.3685 82.7158   1
  -5   4   6 12.9915 89.1519   9
  -5  -4   6-103.055 77.7988   9
  -5  -4   5-58.6849 72.0536   4
  -5   4   5-52.0207 83.6078   9
   5  -4  -5-52.8673 73.4226   1
  -5  -4   4 3637.28 150.173   4
   5   4  -4 3699.86 149.613   1
  -5   4   4 3663.41 158.306   9
   5  -4  -4 3414.24 153.740   1
   5  -4  -3 309.517 72.1136   1
  -5  -4   3 353.466 74.2516   4
   5   4  -3 431.151 65.5378   1
   5  -4  -2 3292.82 140.929   1
   5   4  -2 3357.08 142.118   6
  -5  -4   2 3193.41 124.582   2
  -5   4   2 3191.70 143.763   4
   5   4  -2 3185.74 127.622   1
  -5  -4   1 41.2403 49.4546   2
   5   4  -1-18.6955 64.1893   6
   5   4  -1 6.72621 49.4356   1
  -5   4   1 54.0494 66.4585   4
   5  -4  -1 22.1981 62.9484   1
  -5  -4   0 193.279 55.6514   2
   5   4   0 189.218 65.5891   6
  -5   4   0 147.753 64.3992   4
   5   4   0 112.688 50.4591   1
   5   4   1 1187.60 86.4026   6
  -5   4  -1 1142.75 84.1555   4
  -5  -4  -1 1044.71 75.7076   2
  -5   4  -2 4796.79 172.358   2
  -5  -4  -2 4398.63 178.040   2
  -5   4  -2 4931.43 177.550   4
  -5   4  -3 548.190 71.5381   2
  -5  -4  -3 677.872 77.0811   2
  -5   4  -4 2894.92 130.681   2
  -5  -4  -4 2783.99 139.090   2
  -5  -4  -4 2773.07 137.425   7
  -5  -4  -5 78.7106 82.8022   7
  -5   4  -5 75.3982 78.9890   2
  -5  -4  -5-107.208 86.3097   2
  -5  -4  -6-93.0233 87.7434   7
  -5   4  -6 29.4894 89.3120   2
  -5  -4  -6 60.5873 89.7500   2
  -5  -4  -7 13.6750 95.3365   7
  -5   5   8-64.9500 103.928   5
  -5  -5   8 50.4263 94.8969  11
  -5   5   7 913.964 113.585   5
   5  -5  -7 623.862 97.2951   1
  -5  -5   7 713.753 97.8767  11
  -5   5   7 502.454 109.228   9
  -5   5   6 393.990 97.9860   5
   5  -5  -6 355.454 85.2814   1
  -5  -5   6 365.344 84.8016  11
  -5   5   6 194.408 90.1932   9
  -5  -5   6 310.850 77.0201   9
  -5   5   5 1474.95 112.212   9
   5  -5  -5 1470.90 102.746   1
   5  -5  -4-65.1363 72.9372   1
  -5  -5   4-15.8449 66.1636   4
  -5   5   4 3.71252 79.3947   9
   5   5  -3 62.5525 59.5251   1
   5  -5  -3 53.0245 67.2729   1
   5   5  -2 1170.65 84.1232   6
   5  -5  -2 884.256 85.1752   1
  -5  -5   2 941.043 69.1897   2
   5   5  -2 1010.37 67.1192   1
   5   5  -1 3749.45 152.946   6
   5  -5  -1 3905.26 156.047   1
  -5  -5   1 3624.54 144.736   2
  -5   5   1 3858.73 160.377   4
   5   5   0 4862.48 184.012   6
  -5  -5   0 4683.10 176.661   2
  -5   5   0 4880.51 185.224   4
   5   5   1 2580.43 124.382   6
  -5  -5  -1 2610.99 115.949   2
  -5   5  -2 1222.51 81.4795   4
  -5  -5  -2 1152.67 86.9230   2
  -5  -5  -3 224.505 73.8843   2
  -5  -5  -4-43.1774 77.2073   7
  -5  -5  -4 241.597 82.8465   2
  -5  -5  -5 1233.01 106.487   7
  -5  -5  -5 1393.30 108.304   2
  -5  -5  -6 516.693 98.0014   7
  -5  -5  -6 382.248 98.5973   2
  -5  -5  -7 466.633 103.980   7
  -5  -5  -7 263.731 99.9868   2
   5  -6  -8-55.6579 102.810   1
  -5   6   8-119.200 107.810   5
  -5  -6   8 88.9361 99.2385  11
  -5   6   7 323.492 105.132   5
   5  -6  -7 289.712 95.3711   1
  -5  -6   7 223.926 92.6239  11
  -5   6   7 140.971 98.7914   9
  -5   6   6-18.2958 98.3276   5
  -5  -6   6 99.0669 77.6856  11
   5  -6  -6 35.3778 85.9303   1
  -5   6   6 76.5881 88.7834   9
  -5   6   5 43.1693 87.0524   5
  -5  -6   5 206.393 72.3109  11
  -5   6   5 102.456 84.0724   9
   5  -6  -5 65.5418 77.9842   1
   5  -6  -4 59.7809 73.6173   1
  -5  -6   4 33.5004 67.1377   4
  -5   6   4 120.327 81.9389   9
   5   6  -3 1271.35 93.2283   6
   5  -6  -3 1531.04 97.9113   1
   5   6  -2 124.689 69.0224   6
   5  -6  -2 223.101 68.0858   1
  -5  -6   2 112.443 55.8824   2
   5   6  -1 469.530 75.2160   6
  -5  -6   1 506.948 64.4279   2
   5  -6  -1 494.879 78.7541   1
  -5  -6   0 8.27829 59.2889   2
   5   6   0 96.4690 63.6674   6
  -5   6   0-13.1684 73.4057   4
   5  -6   0 51.8585 69.9855   1
  -5  -6  -1 976.781 79.0758   2
  -5   6  -1 1038.30 85.1628   4
  -5  -6  -2 362.296 73.1257   2
  -5  -6  -3 3273.32 146.011   2
  -5   6  -4 114.017 72.5588   3
  -5  -6  -4 225.122 84.8424   2
  -5  -6  -5 795.375 92.3889   7
  -5   6  -5 960.936 98.6102   3
  -5  -6  -5 620.409 100.527   2
  -5  -6  -6 29.4643 89.4006   7
  -5   6  -6-132.557 90.3529   3
  -5  -6  -6-13.4937 94.1922   2
  -5  -6  -7 35.6687 96.0208   7
  -5   6  -7 101.939 96.8229   3
  -5  -6  -7 72.3592 102.410   2
  -5   7   7-15.2907 103.955   5
   5  -7  -7 51.5625 88.9517   1
  -5  -7   7-93.2633 96.4369  11
  -5   7   7-44.5992 104.569   9
  -5   7   6 1741.13 128.595   5
   5  -7  -6 1714.67 115.008   1
  -5   7   6 1671.08 124.357   9
  -5  -7   6 1728.21 108.366  11
  -5   7   5 8.88486 89.4063   5
  -5   7   5 54.3853 86.1312   9
   5  -7  -5 40.8500 79.1034   1
   5  -7  -4 762.766 84.2937   1
  -5   7   4 802.974 96.8014   5
  -5   7   4 592.943 89.6714   9
   5   7  -3 209.785 70.3440   6
  -5  -7   3 76.7532 62.2756   2
   5  -7  -3 194.351 75.3380   1
  -5   7   3 98.6182 72.5868   9
   5  -7  -2 3026.50 138.372   1
   5   7  -2 2969.49 132.742   6
  -5  -7   2 2967.88 129.214   2
   5   7  -1 504.678 73.2928   6
  -5  -7   1 520.694 69.6250   2
   5  -7  -1 547.604 81.5424   1
   5   7   0 5749.32 217.633   6
   5  -7   0 6039.73 224.600   1
  -5  -7   0 6007.77 214.666   2
  -5  -7  -1 475.021 72.9686   2
  -5   7  -1 385.790 74.7411   4
  -5  -7  -2 713.188 81.4127   2
  -5  -7  -3 7.23182 76.5246   2
  -5   7  -4 1046.50 91.4411   3
  -5  -7  -4 906.977 99.1759   2
  -5   7  -5 85.8218 86.8431   3
  -5  -7  -5-50.6668 88.5183   2
  -5   7  -6 909.744 108.036   3
  -5  -7  -6 831.650 104.977   7
  -5  -7  -6 1041.61 113.421   2
  -5   8   7 21.0856 112.726   5
   5  -8  -7 199.375 94.2359   1
  -5   8   6-9.92526 100.000   5
   5  -8  -6 64.5736 83.8033   1
  -5   8   6 4.62816 100.547   9
  -5   8   5 96.9770 90.4037   5
  -5   8   5 80.7095 91.2395   9
   5  -8  -5 204.816 82.1772   1
   5  -8  -4 55.5071 75.6179   1
  -5   8   4 38.8419 91.4451   5
  -5   8   4-23.0701 83.4876   9
   5   8  -3 1208.17 91.5276   6
  -5  -8   3 1283.98 89.7730   2
   5  -8  -3 1345.31 100.305   1
  -5   8   3 1425.51 98.3899   9
   5   8  -2 118.002 68.9679   6
  -5  -8   2 27.9784 67.3610   2
   5  -8  -2 222.902 77.8154   1
   5   8  -1 180.136 67.0709   6
  -5  -8   1 80.0887 66.9066   2
   5  -8  -1 196.793 81.1423   1
  -5  -8   0-32.5506 69.4102   2
   5  -8   0 7.53266 78.2050   1
  -5  -8  -1 1022.25 88.0820   2
  -5  -8  -2 388.265 81.9232   2
  -5  -8  -3 2593.35 136.107   2
  -5  -8  -4 206.247 87.2478   2
  -5   8  -5 222.440 93.2695   3
  -5  -8  -5 303.067 95.4766   2
  -5   8  -6-14.0585 93.1436   3
  -5  -8  -6 54.5013 89.8618   7
  -5  -8  -6 42.2781 100.401   2
  -5   9   7 576.762 120.464   5
  -5   9   6 169.779 109.189   5
   5  -9  -6 81.8219 91.6105   1
  -5   9   6 103.330 95.6129   9
  -5   9   5 542.693 105.829   5
  -5   9   5 525.394 95.3780   9
   5  -9  -5 270.383 87.5424   1
   5  -9  -4-11.4205 85.2302   1
  -5   9   4-31.2995 89.8074   5
  -5  -9   4 38.5439 77.0033   2
  -5   9   4 11.7455 80.5509   9
  -5  -9   3 23.9283 72.3022   2
  -5   9   3 4.16196 88.4926   5
   5  -9  -3 102.224 78.5195   1
  -5   9   3-60.2080 75.0419   9
   5   9  -2 36.2225 68.1709   6
  -5  -9   2 126.747 74.3404   2
   5  -9  -2-64.7503 79.1858   1
  -5   9   2-15.6560 84.7495   5
   5   9  -1 2007.00 108.704   6
   5  -9  -1 2116.50 118.625   1
  -5  -9   1 2075.42 116.696   2
  -5  -9   0 81.6044 77.3743   2
  -5  -9  -1 1633.18 107.181   2
  -5  -9  -2-3.84494 81.2764   2
  -5  -9  -3-39.9724 83.2084   2
  -5  -9  -4 143.645 90.6583   2
  -5  -9  -5 282.946 97.4060   2
  -5  -9  -6 192.344 99.6606   2
  -5   9  -6 318.340 100.147   3
  -5  10   6 21.2343 107.177   5
  -5  10   5 24.8244 105.718   5
  -5  10   5 30.3142 91.7416   9
   5 -10  -5 189.024 89.1217   1
   5 -10  -4 1219.83 105.050   1
  -5  10   4 1028.60 115.493   5
  -5 -10   4 1119.50 100.175   2
  -5 -10   3-11.1493 81.7160   2
  -5  10   3 64.3504 85.8854   5
   5 -10  -3-39.2238 80.1487   1
  -5 -10   2 1466.07 102.916   2
   5 -10  -2 1467.13 110.827   1
  -5  10   2 1197.77 110.732   5
   5  10  -1-40.9915 74.6624   6
  -5 -10   1-11.2907 80.0223   2
   5 -10  -1-44.6664 86.2871   1
  -5  10   1 37.1501 78.8981   5
  -5 -10   0 168.325 81.7807   2
  -5 -10  -1 290.070 86.2658   2
  -5 -10  -2 1931.17 122.662   2
  -5 -10  -3 46.5754 85.6039   2
  -5 -10  -4 797.856 106.809   2
  -5 -10  -5-51.3454 98.1606   2
  -5  11   5 446.269 114.202   5
  -5  11   4-143.077 100.688   5
  -5 -11   4-70.0007 92.8204   2
  -5 -11   3-4.01578 88.2025   2
  -5  11   3-102.226 90.0770   5
   5 -11  -3 93.1370 86.6451   1
   5 -11  -2-61.8215 85.9461   1
  -5 -11   2-108.511 92.2565   2
  -5  11   2 73.9513 87.1057   5
   5 -11  -1 521.068 97.2924   1
   5  11  -1 617.590 81.4388   6
  -5 -11   1 669.541 93.6651   2
  -5 -11   0 428.362 92.8038   2
  -5 -11  -1 792.229 100.420   2
  -5 -11  -2 52.2379 91.2757   2
  -5 -11  -3 13.3985 94.4090   2
  -5 -11  -4 42.4168 98.6961   2
  -5  12   4 456.390 110.543   5
  -5 -12   4 522.724 100.301   2
  -5 -12   3 289.258 93.5056   2
  -5  12   3 191.639 96.1089   5
  -5 -12   2 198.744 95.1901   2
   5 -12  -1 325.946 91.6098   1
  -5 -12   1 74.0883 93.6658   2
  -5 -12   0 17.8111 96.2628   2
   5 -12   0-112.428 95.3531   1
  -5 -12  -1 274.620 97.1255   2
  -5 -12  -2 417.025 102.338   2
  -5 -12  -3 284.583 103.913   2
  -5  13   3-79.2942 98.0352   5
  -5 -13   3-36.9987 99.6494   2
  -5 -13   2 32.3585 99.4221   2
  -5 -13   1 65.2298 99.8270   2
  -5 -13   0 745.866 111.428   2
  -5 -13  -1 196.359 101.531   2
  -5 -13  -2 206.094 106.194   2
   6   0  -7 115.053 95.6758   1
  -6   0   7 107.396 98.4148   9
   6   0  -6 96.7748 88.5907   1
  -6   0   6 204.384 88.3057   9
  -6   0   5-51.5116 89.9744   4
   6   0  -5-193.448 83.7725   1
  -6   0   4 3325.51 158.216   4
   6   0  -4 3344.90 151.611   1
   6   0  -3-27.5986 75.4058   1
  -6   0   2 3132.74 144.976   4
   6   0  -2 2751.19 136.174   1
  -6   0   1-73.7956 58.6016   7
  -6   0   1-60.0898 85.0902   4
   6   0  -1-10.1110 71.0514   1
  -6   0   0 225.589 67.3603   7
   6   0   0 241.351 75.4004   1
  -6   0  -1-26.3585 67.3722   7
   6   0   1-52.2282 79.2775   6
   6   0   1-3.58482 72.1456   1
   6   0   2 2763.32 136.559   6
  -6   0  -2 2936.33 137.974   7
   6   0   3 88.0135 73.8519   6
  -6   0  -3 32.0657 71.1180   2
  -6   0  -3-46.9935 79.5223   7
   6   0   4 1256.55 99.9613   6
  -6   0  -4 1098.61 101.235   2
  -6   0  -4 1404.72 112.895   7
  -6   0  -5-98.0522 90.7109   2
  -6   0  -5 22.3568 94.1383   7
  -6   0  -6-54.3169 95.8077   2
  -6   1   7 388.993 101.788   9
  -6  -1   7 485.457 102.071   9
   6   1  -6 167.411 90.0850   1
   6  -1  -6-21.1542 87.9258   1
  -6   1   6-8.99912 92.9392   9
  -6  -1   6 134.384 87.6443   9
  -6  -1   5 385.997 94.7287   4
   6   1  -5 425.254 88.3023   1
   6  -1  -5 333.361 87.3751   1
  -6   1   4 45.8389 87.6364   4
  -6  -1   4 114.097 86.0530   4
   6   1  -4 108.875 72.4271   1
   6  -1  -4 167.761 79.5201   1
   6   1  -3 720.366 81.5615   1
   6  -1  -3 539.490 82.2209   1
  -6   1   3 717.119 91.4484   4
  -6  -1   3 806.809 91.5637   4
   6   1  -2 724.504 81.7649   1
  -6   1   2 713.964 91.9427   4
  -6  -1   2 774.048 96.4289   4
   6  -1  -2 861.491 86.6499   1
   6  -1  -1 3427.25 151.537   1
  -6   1   1 3488.97 157.384   4
  -6   1   1 3374.47 140.177   7
  -6  -1   1 3312.31 140.737   7
   6   1  -1 3486.22 149.199   1
  -6   1   0 660.654 74.1141   7
  -6  -1   0 780.882 77.9141   7
   6   1   0 764.272 86.6897   6
   6   1   0 763.754 79.5641   1
  -6   1   0 860.584 91.3275   4
   6  -1   0 815.770 86.5297   1
  -6  -1  -1 1011.12 87.1724   7
   6  -1   1 982.133 91.8525   6
   6   1   1 984.343 92.3848   6
   6   1   1 995.494 90.3295   1
   6  -1   1 1084.69 96.1115   1
  -6   1  -1 1139.70 89.1167   7
   6   1   2 49.6165 74.5230   1
  -6  -1  -2 54.4466 75.4150   7
   6  -1   2 44.3136 72.2692   6
   6   1   2 140.333 75.3186   6
  -6  -1  -2 90.2101 65.3749   2
  -6   1  -2 148.992 74.7266   7
  -6  -1  -3 553.580 91.6133   7
   6  -1   3 497.489 84.8573   6
   6   1   3 681.678 86.7536   6
  -6   1  -3 578.287 73.0311   2
  -6  -1  -3 436.506 80.1677   2
  -6   1  -3 622.296 88.8388   7
  -6  -1  -4 471.653 98.6992   7
   6  -1   4 521.766 84.6064   6
   6   1   4 558.742 85.8133   6
  -6   1  -4 685.602 84.5506   2
   6   1   5 1778.45 107.935   6
  -6   1  -5 1656.03 115.232   2
  -6  -1  -5 1659.01 120.591   2
  -6  -1  -5 1901.38 130.839   7
  -6   1  -6 155.986 97.2389   2
  -6  -1  -6 238.757 99.3926   2
  -6  -1  -6 232.622 104.405   7
   6  -2  -7 37.1165 99.1843   1
  -6   2   7 227.122 106.452   9
  -6  -2   7-8.78207 93.9815   9
   6  -2  -6 192.051 90.4620   1
  -6   2   6-18.5472 98.1628   9
  -6  -2   6 65.5622 86.4527   9
  -6  -2   5 1088.12 106.794   4
   6   2  -5 1312.77 101.240   1
   6  -2  -5 1309.21 106.555   1
  -6   2   5 1434.57 112.359   9
   6  -2  -4 764.234 87.9565   1
  -6   2   4 821.665 98.4744   4
   6   2  -4 586.300 81.4940   1
  -6   2   3 2373.60 127.130   4
  -6  -2   3 2272.75 128.407   4
   6   2  -3 2209.52 116.499   1
   6  -2  -3 1955.65 120.325   1
   6   2  -2 112.487 65.1583   1
  -6  -2   2 33.8395 87.8616   4
   6  -2  -2 64.2465 73.0624   1
  -6  -2   1 444.453 68.2276   7
   6   2  -1 541.514 84.5632   6
   6  -2  -1 489.237 78.2916   1
  -6   2   1 580.477 86.6204   4
   6   2  -1 615.455 72.0413   1
  -6   2   1 369.277 65.4329   7
  -6  -2   0 654.087 74.9511   7
   6   2   0 659.790 77.6194   1
   6   2   0 574.288 83.9836   6
   6  -2   0 579.528 86.9809   1
  -6   2   0 490.052 86.4245   4
  -6   2   0 505.472 70.0204   7
  -6  -2  -1 688.978 83.3785   7
   6   2   1 708.181 84.7008   6
  -6   2  -1 847.793 87.3581   4
  -6  -2  -1 643.686 68.8686   2
  -6   2  -1 766.455 78.8822   7
   6   2   1 573.268 81.0123   1
   6  -2   2 1827.81 110.860   6
   6   2   2 1957.25 110.107   6
  -6  -2  -2 1624.75 101.734   2
  -6  -2  -2 1672.84 110.234   7
  -6  -2  -3 1048.84 101.319   7
   6  -2   3 994.092 93.3283   6
   6   2   3 1043.06 94.8609   6
  -6  -2  -3 1111.03 91.5524   2
  -6  -2  -4 284.993 93.4462   7
   6   2   4 275.017 80.3618   6
  -6   2  -4 314.295 78.2239   2
  -6  -2  -4 223.906 83.5016   2
  -6  -2  -5 96.7640 98.3782   7
   6   2   5-7.39004 78.5318   6
  -6   2  -5 78.8412 81.5675   2
  -6   2  -6 39.7133 93.3931   2
  -6  -2  -6 69.5625 99.3491   2
  -6  -2  -6 14.3949 100.722   7
   6  -3  -7 13.8902 95.7886   1
  -6   3   7-106.217 102.443   9
  -6  -3   7 33.8848 90.3701   9
   6   3  -6 662.477 96.8242   1
  -6  -3   6 373.393 89.4989   4
   6  -3  -6 389.985 96.5621   1
  -6   3   6 758.269 106.427   9
  -6  -3   6 737.727 95.7116   9
   6   3  -5 72.1502 83.5905   1
  -6  -3   5-48.2501 80.1323   4
  -6   3   5-107.255 88.4731   9
   6  -3  -5-31.6541 79.6305   1
   6  -3  -4 152.152 79.9673   1
  -6  -3   4 36.3874 85.1940   4
   6   3  -4 38.1249 75.4964   1
   6  -3  -3 33.3387 80.2077   1
  -6   3   3-4.09269 83.8921   4
  -6  -3   3-116.890 85.3053   4
   6   3  -3 3.15921 68.9381   1
  -6   3   2 2614.47 133.508   4
   6   3  -2 2563.23 121.129   1
   6  -3  -2 2674.63 129.756   1
   6   3  -1-94.9093 76.1068   6
   6   3  -1 46.6940 64.4862   1
   6  -3  -1-62.9365 77.4799   1
   6   3   0 4151.22 159.491   1
   6   3   0 3999.51 170.318   6
   6  -3   0 4177.54 173.245   1
  -6   3   0 3927.78 170.381   4
  -6  -3  -1 34.0227 72.7563   7
   6   3   1-52.0315 75.9904   6
  -6   3  -1-39.3735 75.4862   4
  -6  -3  -1 11.2372 59.6275   2
   6  -3   1 88.5272 80.1628   1
  -6  -3  -2 99.3327 77.0368   7
   6   3   2 44.3370 72.6525   6
  -6   3  -2 195.882 72.2862   4
  -6  -3  -2 151.105 67.6167   2
  -6  -3  -3 126.533 82.1161   7
   6   3   3-18.4591 77.9613   6
  -6  -3  -3 52.9990 77.8280   2
  -6  -3  -4 1517.80 115.487   7
   6   3   4 1425.16 104.460   6
  -6   3  -4 1442.59 99.0918   2
  -6  -3  -4 1415.61 106.683   2
  -6  -3  -5-40.8790 93.8681   7
  -6   3  -5 74.7657 85.0280   2
  -6  -3  -5-200.707 93.7076   2
  -6  -3  -6 1047.71 119.802   7
  -6   3  -6 1137.36 110.540   2
  -6  -3  -6 939.863 117.466   2
  -6   4   7-104.080 104.029   5
   6  -4  -7 4.64085 98.5596   1
  -6  -4   7-22.0802 91.8060  11
  -6   4   7 15.4623 108.182   9
  -6  -4   7 32.8142 81.4175   9
   6  -4  -6 236.707 95.3438   1
  -6   4   6 43.1258 98.7089   9
  -6  -4   6 361.146 85.2176   9
  -6  -4   5 1058.42 99.9154   4
  -6   4   5 982.663 110.614   9
   6  -4  -5 950.598 101.639   1
   6  -4  -4 551.989 94.1518   1
   6   4  -4 766.266 83.3139   1
  -6  -4   4 529.972 94.3267   4
  -6  -4   3 2700.88 140.115   4
   6   4  -3 2463.14 118.849   1
   6  -4  -3 2573.35 132.362   1
   6   4  -2 168.527 77.1449   6
  -6   4   2 144.077 82.4915   4
   6  -4  -2 26.3674 79.0384   1
   6   4  -2 353.566 66.8836   1
   6   4  -1 41.5968 76.1980   6
  -6   4   1-3.78196 79.8983   4
   6  -4  -1-22.8677 74.6905   1
   6   4   0 101.663 76.2127   6
   6  -4   0 77.4743 77.8010   1
   6   4   1 1664.67 109.658   6
  -6  -4  -1 1528.41 94.7440   2
   6  -4   1 1761.72 111.833   1
  -6   4  -1 1678.32 108.037   4
  -6  -4  -2 22.0091 77.1302   7
   6   4   2-37.0680 72.9884   6
  -6   4  -2-3.45374 74.7389   4
  -6  -4  -2 22.6301 68.2180   2
   6   4   3 2034.09 117.364   6
  -6  -4  -3 2043.03 117.605   2
  -6  -4  -3 2048.13 123.710   7
  -6  -4  -4-84.5904 94.6934   7
  -6  -4  -4 71.8886 88.0051   2
  -6  -4  -5 18.0378 94.4509   7
  -6   4  -5 60.1567 85.2977   2
  -6  -4  -5 138.002 91.6134   2
  -6  -4  -6 116.097 102.390   7
  -6   4  -6 31.2041 93.7481   2
  -6  -4  -6 33.0258 97.2032   2
  -6   5   7 106.107 101.492   5
   6  -5  -7 144.386 100.413   1
  -6  -5   7 51.6989 92.4215  11
  -6   5   7 245.753 113.280   9
   6  -5  -6 108.743 94.1168   1
  -6   5   6 4.83621 103.080   9
  -6  -5   6 334.643 83.4373   9
  -6   5   5 95.2281 95.5538   9
   6  -5  -5 77.3567 83.6498   1
   6  -5  -4 75.3622 82.8115   1
   6   5  -4 97.9907 74.7574   1
  -6  -5   4 188.323 85.8741   4
  -6   5   4 34.3084 86.1319   9
   6  -5  -3 155.643 81.5707   1
  -6  -5   3 217.457 90.0013   4
   6   5  -2 854.315 92.0373   6
   6  -5  -2 950.370 97.3084   1
   6   5  -1 1597.65 104.586   6
  -6   5   1 1221.44 107.603   4
   6  -5  -1 1444.58 109.798   1
   6   5   0 1082.70 95.5925   6
  -6   5   0 837.076 92.5604   4
   6  -5   0 921.827 95.7114   1
  -6  -5   0 827.735 76.8741   2
   6   5   1 660.104 86.3661   6
  -6  -5  -1 765.143 79.4264   2
   6   5   2-71.7547 77.6054   6
  -6  -5  -2 107.189 73.2145   2
  -6  -5  -3 74.6276 82.0422   7
  -6  -5  -3 241.406 80.7840   2
  -6  -5  -4 505.900 95.4965   7
  -6  -5  -4 388.229 92.8443   2
  -6  -5  -5 301.280 96.9062   7
  -6  -5  -5 432.006 99.2633   2
  -6  -5  -6 229.076 103.253   7
  -6  -5  -6 137.535 104.990   2
   6  -6  -7 126.877 98.5903   1
  -6   6   6 263.747 107.985   5
   6  -6  -6 88.1961 92.3103   1
  -6   6   6 171.305 98.4966   9
  -6   6   5-54.4998 95.1049   9
   6  -6  -5 107.915 89.6728   1
  -6  -6   4 1899.38 118.018   4
  -6   6   4 2179.76 128.619   9
   6  -6  -4 1825.77 124.360   1
   6  -6  -3-3.99837 84.6185   1
   6  -6  -2 2085.29 122.895   1
   6   6  -2 2246.55 120.666   6
   6   6  -1-49.7140 77.3559   6
   6  -6  -1 97.0768 82.7050   1
  -6  -6   0 42.6749 68.1588   2
   6  -6   0 82.1013 83.5824   1
   6   6   0-3.79222 80.2731   6
  -6   6   0 108.680 82.1607   4
   6   6   1 484.706 80.6804   6
  -6  -6  -1 545.541 79.0167   2
   6   6   2 1994.60 117.251   6
  -6  -6  -2 1945.78 115.492   2
  -6  -6  -3 293.993 82.1414   2
  -6  -6  -4 511.905 95.4190   7
  -6  -6  -4 494.868 97.6342   2
  -6  -6  -5-4.49088 97.7795   7
  -6  -6  -5 40.6490 95.1388   2
  -6   7   6-117.433 106.645   5
   6  -7  -6-97.4871 94.5465   1
  -6   7   6-113.992 102.588   9
  -6   7   5 321.657 106.365   5
  -6   7   5-9.15036 93.4603   9
   6  -7  -5 135.133 89.8803   1
   6  -7  -4-12.4582 90.1949   1
  -6   7   4-135.841 93.1142   9
   6   7  -3 506.091 91.2810   6
   6  -7  -3 383.026 91.7047   1
   6  -7  -2 61.9262 83.0932   1
   6   7  -2 34.9043 80.9793   6
   6   7  -1 1646.30 109.604   6
  -6  -7   1 1508.10 100.027   2
   6  -7  -1 1558.08 116.696   1
  -6  -7   0 89.0945 73.5302   2
   6   7   0-87.8550 77.2163   6
   6  -7   0 8.47369 84.9315   1
   6   7   1 517.895 83.0174   6
  -6  -7  -1 551.927 80.4852   2
  -6  -7  -2-228.121 81.2844   2
  -6  -7  -3-15.6730 84.9341   2
  -6  -7  -4 117.950 91.8370   2
  -6  -7  -5 755.355 106.577   7
  -6  -7  -5 669.461 105.642   2
  -6   8   6 106.253 111.684   5
   6  -8  -6 179.906 94.1721   1
  -6   8   6-4.99163 105.806   9
   6  -8  -5 163.943 94.0627   1
  -6   8   5 304.701 109.614   5
  -6   8   5 207.149 99.6126   9
   6  -8  -4 870.010 104.846   1
  -6   8   4 934.236 115.973   5
  -6   8   4 897.097 103.088   9
   6   8  -3 592.508 89.1864   6
   6  -8  -3 544.271 98.3185   1
  -6   8   3 572.619 94.4755   9
   6  -8  -2 290.430 92.3389   1
   6   8  -2 263.736 82.9820   6
  -6  -8   1 106.259 73.4419   2
   6   8  -1 65.9006 81.9475   6
   6  -8  -1 116.846 89.3045   1
  -6  -8   0 375.236 80.8291   2
   6   8   0 349.212 82.4354   6
   6  -8   0 500.060 94.9028   1
  -6  -8  -1 202.398 82.9108   2
   6   8   1 492.410 86.3176   6
  -6  -8  -2 1088.47 101.817   2
  -6  -8  -3 318.895 89.3442   2
  -6  -8  -4 152.381 92.6845   2
   6  -9  -5 4.40793 90.5861   1
  -6   9   5 108.539 110.091   5
  -6   9   5 32.5668 104.224   9
   6  -9  -4 135.759 92.4954   1
  -6   9   4 4.89651 101.823   5
  -6   9   4 85.4175 93.8873   9
  -6   9   3 121.948 101.839   5
   6  -9  -3-65.8870 94.0936   1
   6   9  -2 424.801 89.0954   6
   6  -9  -2 287.828 97.6251   1
  -6  -9   2 281.224 86.8250   2
  -6  -9   1 512.070 86.5881   2
   6   9  -1 416.084 85.3149   6
   6  -9  -1 561.610 99.5308   1
  -6  -9   0 695.552 92.9103   2
   6   9   0 623.536 92.4784   6
   6  -9   0 659.980 103.852   1
  -6  -9  -1 413.480 90.7718   2
   6   9   1 118.807 84.2790   6
  -6  -9  -2-69.5007 87.9004   2
  -6  -9  -3 12.9696 93.2934   2
  -6  -9  -4 354.027 101.177   2
   6 -10  -4 44.9845 92.1053   1
  -6  10   4-161.509 107.757   5
  -6  10   3 485.901 108.159   5
   6 -10  -3 558.121 105.001   1
   6 -10  -2-123.975 93.4727   1
   6  10  -2-3.89667 82.2263   6
  -6 -10   2 87.7350 85.9625   2
  -6  10   2-31.7343 90.4639   5
  -6 -10   1-3.98595 85.7770   2
   6  10  -1 105.565 81.5809   6
   6 -10  -1-37.3484 97.5275   1
   6 -10   0-85.0999 94.5898   1
  -6 -10   0 53.1969 84.7637   2
   6  10   0 83.8999 82.2518   6
  -6 -10  -1 502.495 98.1677   2
  -6 -10  -2 151.919 92.7226   2
  -6 -10  -3 503.250 104.194   2
  -6  11   3-54.1881 101.729   5
   6 -11  -3 4.67890 94.2825   1
   6 -11  -2 361.560 106.001   1
  -6 -11   2 302.504 96.8732   2
  -6  11   2 353.699 104.148   5
   6  11  -1 82.7879 79.7105   6
  -6 -11   1 120.311 94.5949   2
   6 -11  -1-58.1538 102.214   1
   6  11   0 564.417 90.5499   6
   6 -11   0 703.886 111.462   1
  -6 -11  -1 99.0804 95.8671   2
   6 -11   1-98.3954 104.058   1
  -6 -11  -2-129.287 99.7180   2
   7   0  -6-120.852 98.7386   1
  -7   0   6-23.2902 96.6853   9
  -7   0   5 1094.90 122.147   4
   7   0  -5 1186.13 113.393   1
  -7   0   4 251.129 104.253   4
   7   0  -4 90.1769 84.2526   1
   7   0  -3 1298.18 110.542   1
   7   0  -2 31.9078 85.1477   1
  -7   0   2 4.86827 99.4786   4
  -7   0   1 72.9101 104.424   4
   7   0  -1 12.0985 88.7283   1
  -7   0   0-64.7127 77.3632   7
   7   0   0 78.5909 89.6108   1
  -7   0   0-4.78252 102.097   4
   7   0   1 2339.67 134.254   1
  -7   0  -1 2219.16 129.690   7
   7   0   2 74.0599 87.2900   6
   7   0   2-69.8170 97.0963   1
  -7   0  -2 159.020 87.8009   7
   7   0   3 1018.94 109.551   6
  -7   0  -3 1141.96 112.241   7
   7   0   4-58.8451 92.7388   6
  -7   0  -4-189.037 105.037   7
   7   1  -6 235.737 99.1241   1
   7  -1  -6 182.789 99.7014   1
  -7   1   6 139.023 98.7347   9
  -7  -1   6 195.619 92.5468   9
  -7  -1   5 54.9018 99.1356   4
   7   1  -5-12.9764 91.7021   1
   7  -1  -5-74.4308 92.3345   1
  -7   1   4 49.3344 102.439   4
  -7  -1   4 58.9386 105.033   4
   7   1  -4 8.03562 85.3297   1
   7  -1  -4-12.5400 90.4570   1
   7   1  -3 31.0304 84.6960   1
   7  -1  -3 20.6169 85.9919   1
  -7   1   3 181.456 96.2303   4
  -7  -1   3-44.6194 106.210   4
   7   1  -2 979.865 98.1768   1
   7  -1  -2 988.218 102.043   1
  -7   1   2 1000.75 111.742   4
  -7  -1   2 946.621 117.533   4
  -7   1   1 209.945 96.0642   4
  -7  -1   1-30.1043 102.980   4
   7   1  -1 170.504 84.0389   1
   7  -1  -1 125.099 86.4600   1
   7   1   0 729.347 95.5408   1
  -7  -1   0 536.561 88.3997   7
  -7   1   0 661.301 112.423   4
   7  -1   0 624.133 96.4335   1
  -7   1   0 741.346 89.4770   7
  -7  -1  -1-3.94885 85.1661   7
   7   1   1 70.2409 90.8778   6
   7  -1   1 13.1568 88.4270   1
  -7   1  -1-45.0051 97.3911   4
   7   1   1-32.7479 83.6974   1
  -7   1  -1-15.1990 82.1808   7
  -7  -1  -2 212.836 94.7278   7
   7   1   2-8.68447 87.9163   6
   7  -1   2 22.3093 92.5017   1
  -7   1  -2 73.5225 85.9127   7
  -7  -1  -3 187.686 97.4677   7
   7  -1   3 137.262 95.5638   6
   7   1   3 76.8002 89.3236   6
   7   1   4 656.477 97.2889   6
  -7  -1  -4 605.149 109.512   7
   7   2  -6 320.197 100.363   1
   7  -2  -6 183.386 100.720   1
  -7   2   6 293.896 106.313   9
  -7  -2   6 25.3943 91.2588   9
  -7  -2   5 180.692 105.149   4
   7   2  -5 154.049 94.3912   1
   7  -2  -5 272.179 96.8777   1
   7  -2  -4 1055.28 104.370   1
  -7   2   4 988.656 120.205   4
   7   2  -4 1002.55 104.126   1
   7  -2  -3 25.2815 91.2473   1
  -7   2   3 85.6047 97.7994   4
  -7  -2   3 95.6569 106.871   4
   7   2  -3 30.1158 82.0688   1
   7   2  -2 284.733 82.2458   1
  -7   2   2 175.349 97.2653   4
  -7  -2   2 216.138 107.135   4
   7  -2  -2 198.514 89.4891   1
  -7  -2   1 20.5944 75.6420   7
   7   2  -1-11.0571 79.3640   1
  -7   2   1 72.6116 95.9375   4
   7  -2  -1 90.0637 91.6672   1
  -7  -2   0 593.391 90.0997   7
   7   2   0 674.311 99.0688   6
  -7   2   0 463.208 97.8249   4
   7  -2   0 758.147 100.748   1
  -7  -2  -1 624.127 93.9798   7
   7   2   1 599.177 99.7297   6
  -7   2  -1 777.887 103.105   4
   7  -2   1 639.577 101.589   1
  -7  -2  -2 1380.81 114.983   7
   7   2   2 1183.63 112.011   6
  -7   2  -2 1438.48 115.794   4
  -7  -2  -3 259.565 99.7846   7
   7   2   3 214.446 91.1001   6
  -7  -2  -4 112.760 104.527   7
   7   2   4 189.727 91.8684   6
  -7  -3   6 42.6960 95.4236   4
   7  -3  -6 75.4598 98.8309   1
  -7   3   6-20.5631 105.126   9
  -7  -3   6 113.012 86.2800   9
   7   3  -5 182.273 92.9465   1
  -7  -3   5 114.003 103.464   4
  -7   3   5-4.94447 98.9009   9
   7  -3  -5 84.3626 92.0726   1
   7  -3  -4 56.3266 92.8940   1
  -7  -3   4 101.993 104.418   4
   7   3  -4 70.4674 81.1702   1
   7  -3  -3 236.781 92.7087   1
  -7   3   3 373.231 98.6529   4
  -7  -3   3 517.243 108.808   4
   7   3  -3 493.335 86.7579   1
   7   3  -2 102.044 76.5745   1
  -7   3   2 202.177 95.3166   4
  -7  -3   2 175.773 105.830   4
   7  -3  -2 233.604 91.8577   1
  -7  -3   1 1293.00 98.8857   7
   7  -3  -1 1232.67 110.324   1
  -7  -3   0 210.799 81.7417   7
   7   3   0 194.965 90.5168   6
  -7   3   0 449.217 96.7154   4
   7  -3   0 523.453 98.6047   1
  -7  -3  -1-20.1892 85.5055   7
   7   3   1 117.307 89.8780   6
  -7   3  -1 72.3220 88.0088   4
   7  -3   1 250.753 94.6549   1
  -7  -3  -2-150.360 94.4641   7
   7   3   2-25.9512 87.1021   6
   7  -3   2-59.6505 93.4116   1
  -7   3  -2 116.645 88.2721   4
  -7  -3  -3 364.212 100.384   7
   7   3   3 298.607 91.7535   6
  -7  -3  -3 226.638 89.0071   2
  -7  -3  -4-154.685 106.882   7
   7   3   4-105.008 87.9794   6
  -7  -3  -4 46.2323 92.5883   2
   7   4  -5-46.5155 91.7159   1
  -7  -4   5-22.7384 92.1100   4
  -7   4   5-10.0502 109.953   9
   7  -4  -5 184.954 96.0835   1
   7  -4  -4 598.995 99.5155   1
  -7  -4   4 454.458 108.357   4
   7  -4  -3 140.615 94.6379   1
  -7  -4   3-4.95325 105.826   4
  -7   4   2 4.66400 95.3036   4
   7  -4  -2-30.8609 91.4872   1
   7   4  -1-22.2887 89.7158   6
   7  -4  -1 40.2339 87.3171   1
  -7   4   1-138.445 95.5652   4
  -7  -4   0 832.073 93.3048   7
   7   4   0 825.691 104.069   6
   7  -4   0 770.617 103.609   1
  -7  -4  -1 165.768 88.5329   7
   7   4   1 295.388 90.4198   6
   7  -4   1 32.3514 95.4862   1
  -7   4  -1 88.2867 91.7473   4
  -7  -4  -2 1147.82 112.062   7
   7   4   2 1278.05 111.392   6
  -7   4  -2 1007.04 107.098   4
  -7  -4  -3 159.515 100.876   7
   7   4   3 208.236 86.3904   6
  -7  -4  -3 214.130 85.3476   2
  -7  -4  -4 451.732 105.600   7
  -7  -4  -4 314.788 97.2511   2
  -7   5   5 89.9087 101.618   9
   7  -5  -5-36.5858 94.8446   1
   7  -5  -4-45.1256 92.6128   1
  -7  -5   4 18.0851 95.2375   4
   7  -5  -3 318.699 95.7108   1
  -7  -5   3 281.836 101.154   4
  -7   5   2 226.433 101.719   4
   7  -5  -2 383.014 94.9352   1
   7   5  -1 739.627 101.558   6
   7  -5  -1 742.389 106.934   1
  -7   5   1 712.865 110.978   4
   7  -5   0 88.0865 97.8379   1
   7   5   0 4.37741 92.9806   6
  -7   5   0 265.736 90.4169   4
   7   5   1 270.919 88.7707   6
  -7   5  -1 196.896 86.4088   4
   7  -5   1 126.552 97.4573   1
  -7  -5  -2 12.9294 92.6382   7
   7   5   2 21.5407 87.9224   6
  -7  -5  -2 18.3868 79.0444   2
  -7  -5  -3 456.343 105.661   7
   7   5   3 373.622 94.7117   6
  -7  -5  -3 132.759 86.8034   2
  -7  -5  -4 210.929 104.338   7
  -7  -5  -4 208.900 94.4989   2
   7  -6  -5 381.556 102.855   1
   7  -6  -4 170.528 96.3055   1
  -7  -6   4 140.898 94.2723   4
  -7   6   4 87.0703 100.583   9
   7  -6  -3 349.107 97.3074   1
  -7  -6   3 67.7152 97.8967   4
   7   6  -2-103.840 98.3332   6
   7  -6  -2-64.5270 96.3740   1
   7   6  -1 289.400 94.2519   6
  -7   6   1 222.882 99.8184   4
   7  -6  -1 83.9273 94.5664   1
   7  -6   0 99.2222 99.3002   1
   7   6   0 4.39879 90.5118   6
  -7   6   0 44.7786 94.8871   4
   7   6   1 878.529 104.152   6
   7  -6   1 958.951 113.034   1
   7   6   2 243.242 91.2538   6
  -7  -6  -2 30.3905 86.2851   2
  -7  -6  -3 336.144 99.4478   7
   7   6   3 351.884 94.8495   6
  -7  -6  -3 386.088 90.9194   2
   7  -7  -4-202.131 103.424   1
  -7   7   4 113.432 100.269   9
   7  -7  -3 51.7293 97.3021   1
   7   7  -2 803.192 106.503   6
   7  -7  -2 755.983 110.804   1
   7   7  -1-128.904 92.8135   6
   7  -7  -1-109.760 100.825   1
   7   7   0 385.545 93.9410   6
   7  -7   0 492.886 104.928   1
   7   7   1 43.8955 90.2785   6
   7  -7   1 97.5162 99.7145   1
   7   7   2-44.0931 90.8328   6
  -7  -7  -2 87.0037 83.0604   2
   7  -8  -3 91.7231 104.088   1
  -7   8   3 185.292 98.5446   9
   7   8  -2-72.4660 96.7543   6
   7  -8  -2-24.3371 98.9710   1
   7   8  -1 110.902 91.7442   6
   7  -8  -1 235.325 103.452   1
   7   8   0 186.233 94.0129   6
   7  -8   0 252.839 106.521   1
   7   8   1 341.314 93.7175   6
   7  -8   1 309.757 103.918   1
  -7  -8  -1 609.778 94.4419   2
  -7  -8  -2 202.656 92.4618   2
   7   9  -1 512.401 97.1549   6
   7  -9  -1 418.839 108.917   1
   7   9   0 142.210 89.5450   6
   7  -9   0 51.0060 103.287   1
   8   0  -3 100.904 95.6461   1
  -8   0   3-57.6923 123.731   4
   8   0  -2 83.2147 100.362   1
  -8   0   2 109.429 119.258   4
  -8   0   1 186.950 118.767   4
   8   0  -1-131.743 100.040   1
  -8   0   0 735.857 127.217   4
   8   0   0 610.641 112.092   1
  -8   0  -1-63.3615 114.172   4
  -8   0  -1 203.228 92.6132   7
   8  -1  -3 260.661 104.665   1
  -8   1   3 409.094 121.940   4
   8   1  -3 217.608 95.4024   1
   8   1  -2 227.610 97.6584   1
   8  -1  -2 166.926 100.380   1
  -8  -1   2 271.948 122.109   4
   8   1  -1 275.244 99.3743   1
  -8   1   1 649.035 123.342   4
  -8  -1   1 432.743 129.355   4
   8  -1  -1 238.148 106.479   1
   8  -1   0 104.114 107.523   1
  -8   1   0 117.632 114.851   4
  -8  -1   0 124.284 116.853   4
  -8  -1  -1 178.008 95.4436   7
  -8   1  -1 20.7074 108.501   4
   8  -1   1 50.4348 108.810   1
   8  -2  -2-161.298 101.239   1
  -8   2   2-131.009 114.354   4
  -8  -2   2-5.97977 122.923   4
  -8  -2   1 190.605 127.129   4
   8  -2  -1 173.738 105.685   1
  -8  -2   0 293.615 95.0660   7
   8  -2   0 55.6304 108.133   1
  -8   2   0 223.753 108.544   4
  -8  -2  -1 525.196 106.314   7
   8   2   1 419.767 105.600   6
  -8   2  -1 256.391 109.838   4
   8  -2   1 401.151 108.830   1
  -8   3   2 555.593 118.778   4
  -8  -3   2 647.622 133.775   4
   8  -3  -2 676.905 116.542   1
  -8   3   1-203.662 111.816   4
  -8  -3   1 53.6445 122.722   4
   8  -3  -1-5.05018 107.393   1
  -8  -3   0 25.7203 92.7114   7
   8  -3   0 133.290 108.474   1
  -8   3   0 167.218 105.896   4
   0   0   0    0.00    0.00   0
TITL Test in P2(1)/n
REM P2(1)/n (#14 in standard setting (mkl: cell=2,tostdtrans=2,'abc'))
CELL 0.71073   6.873341  14.649431   9.072589  90.0000  94.4934  90.0000
ZERR    2.00   0.000379   0.000916   0.000506   0.0000   0.0057   0.0000
LATT  1
SYMM -x+1/2, y+1/2,-z+1/2
SFAC C H N Se
UNIT 14.00 24.00 4.00 2.00
SIZE 0.27 0.29 0.32
TREF
HKLF 4
END
;
_shelx_hkl_checksum     68513
_shelx_res_file
;
TITL test_a.res in P2(1)/n
    selone.res
    created by SHELXL-2016/6 at 12:43:18 on 11-Aug-2025
REM Old TITL Test in P2(1)/n
REM SHELXT solution in P2(1)/n
REM R1 0.109, Rweak 0.123, Alpha 0.026, Orientation as input
REM Formula found by SHELXT: C7 N2 Se
CELL 0.71073 6.8733 14.6494 9.0726 90 94.493 90
ZERR 4 0.0004 0.0009 0.0005 0 0.006 0
LATT 1
SYMM 0.5-X,0.5+Y,0.5-Z
SFAC C H N Se
UNIT 28 48 8 4
SIMU 0.001 0.002 2 C5B C5A
L.S. 30
PLAN  4
SIZE 0.27 0.29 0.32
CONF
BOND $H
MORE -1
fmap 2 53
acta
list 4
REM <olex2.extras>
REM <HklSrc "%.\\Selone.hkl">
REM </olex2.extras>
WGHT    0.021200    0.777500
FVAR       2.36657   0.19965
SE1   4    0.198464    0.426059    0.169051    11.00000    0.06358    0.06904 =
         0.07186   -0.00071   -0.00044   -0.00147
N1    3    0.595066    0.407780    0.286355    11.00000    0.05909    0.04702 =
         0.05510    0.00751    0.01038   -0.00057
N2    3    0.431372    0.285640    0.319395    11.00000    0.08475    0.04206 =
         0.05237    0.00197    0.01343   -0.00577
C1    1    0.415009    0.371090    0.261113    11.00000    0.06516    0.04240 =
         0.04251   -0.00399    0.01330   -0.00728
C2    1    0.719906    0.346982    0.360199    11.00000    0.06608    0.07554 =
         0.07398    0.01433    0.00906    0.01171
AFIX  43
H2    2    0.850856    0.356713    0.389861    11.00000   -1.20000
AFIX   0
C3    1    0.617733    0.271457    0.381229    11.00000    0.09425    0.05759 =
         0.06535    0.01496    0.01298    0.01984
AFIX  43
H3    2    0.664147    0.218737    0.429064    11.00000   -1.20000
AFIX   0
C4    1    0.652726    0.498835    0.238218    11.00000    0.06936    0.06611 =
         0.07031    0.01187    0.01228   -0.01164
PART 2
AFIX  23
H4BC  2    0.783159    0.495590    0.204739   -21.00000   -1.20000
H4BD  2    0.564734    0.517887    0.155099   -21.00000   -1.20000
AFIX  23
PART 1
H4AA  2    0.536607    0.533928    0.208332    21.00000   -1.20000
H4AB  2    0.728666    0.492830    0.153018    21.00000   -1.20000
AFIX   0
PART 0
C6    1    0.273961    0.217356    0.315802    11.00000    0.12964    0.04901 =
         0.07083   -0.00614    0.01378   -0.03405
AFIX  23
H6A   2    0.323703    0.159393    0.283256    11.00000   -1.20000
H6B   2    0.169480    0.236210    0.244201    11.00000   -1.20000
AFIX   0
C7    1    0.193851    0.204632    0.461505    11.00000    0.09172    0.08144 =
         0.07379    0.00883    0.00617   -0.02765
AFIX 137
H7A   2    0.091909    0.159707    0.452907    11.00000   -1.50000
H7B   2    0.141967    0.261490    0.493525    11.00000   -1.50000
H7C   2    0.295821    0.184461    0.532399    11.00000   -1.50000
AFIX   0
PART 1
C5B   1    0.776512    0.551532    0.364203    21.00000    0.13630    0.05853 =
         0.07853   -0.00340    0.00532   -0.00988
AFIX 137
H5BA  2    0.697596    0.562732    0.445058    21.00000   -1.50000
H5BB  2    0.819795    0.608631    0.326427    21.00000   -1.50000
H5BC  2    0.887696    0.515398    0.398017    21.00000   -1.50000
AFIX   0
PART 2
C5A   1    0.650020    0.566748    0.354893   -21.00000    0.13633    0.05853 =
         0.07796   -0.00305    0.00554   -0.00993
AFIX 137
H5AA  2    0.519124    0.573797    0.383089   -21.00000   -1.50000
H5AB  2    0.695870    0.624058    0.319744   -21.00000   -1.50000
H5AC  2    0.733278    0.547233    0.438887   -21.00000   -1.50000
AFIX   0
HKLF 4
REM  test_a.res in P2(1)/n
REM R1 =  0.0369 for    1134 Fo > 4sig(Fo)  and  0.0632 for all    1627 data
REM    104 parameters refined using      6 restraints
END
WGHT      0.0212      0.7768
REM Highest difference peak  0.381,  deepest hole -0.406,  1-sigma level  0.054
Q1    1   0.1717  0.4571  0.2551  11.00000  0.05    0.38
Q2    1   0.2005  0.3728  0.2007  11.00000  0.05    0.35
Q3    1   0.1652  0.4335  0.1376  11.00000  0.05    0.32
Q4    1   0.1618  0.4072  0.2652  11.00000  0.05    0.25
;
_shelx_res_checksum     6923
data_1
_audit_creation_method
;
Olex2 1.5-ac7-014
(compiled 2025.02.27 svn.r6f4c0eaf for Rigaku Oxford Diffraction, GUI svn.r7171)
;
_chemical_name_systematic
;
Dichloridobis(1,3-diethylimidazole-2-selone-\k<i>Se</i>)cobalt(II)
;
_chemical_name_common     ?
_chemical_formula_moiety     'C14 H24 Cl2 Co N4 Se2'
_chemical_formula_sum     'C14 H24 Cl2 Co N4 Se2'
_chemical_formula_iupac     '[Co Cl2 (C7 H12 N2 Se)2]'
_chemical_formula_weight     536.12
_chemical_melting_point     ?
_space_group_crystal_system     monoclinic
_space_group_name_H-M_alt     'P 1 21/c 1'
_space_group_name_Hall     '-P 2ybc'
loop_
    _space_group_symop_operation_xyz
    'x, y, z'
    '-x, y+1/2, -z+1/2'
    '-x, -y, -z'
    'x, -y-1/2, z-1/2'
_cell_length_a     12.9700(6)
_cell_length_b     12.1282(6)
_cell_length_c     13.5313(6)
_cell_angle_alpha     90
_cell_angle_beta     92.715(4)
_cell_angle_gamma     90
_cell_volume     2126.12(17)
_cell_formula_units_Z     4
_cell_measurement_reflns_used     4729
_cell_measurement_theta_min     2.2730
_cell_measurement_theta_max     24.8380
_cell_measurement_temperature     293(2)
_exptl_crystal_description     plate
_exptl_crystal_colour     'clear black'
_exptl_crystal_size_max     0.36
_exptl_crystal_size_mid     0.27
_exptl_crystal_size_min     0.1
_exptl_crystal_density_diffrn     1.675
_exptl_crystal_density_meas     ?
_exptl_crystal_density_method     ?
_exptl_crystal_F_000     1060
loop_
    _exptl_crystal_face_index_h
    _exptl_crystal_face_index_k
    _exptl_crystal_face_index_l
    _exptl_crystal_face_perp_dist
    -10 0 -15 0.0905
    10 0 15 0.0045
    -14 4 -10 0.1224
    5 -10 15 0.0405
    8 11 -12 0.1147
    -4 -5 5 0.1421
    5 1 0 0.1211
    -12 -6 -12 0.1116
    12 6 12 0.0346
    -1 2 5 0.0739
    -1 -2 -5 0.1550
    -5 1 3 0.1631
    3 -2 -5 0.2087
    -10 -12 -8 0.1268
    -16 8 4 0.1380
    -1 5 3 0.1313
    1 -5 -3 0.1770
_exptl_absorpt_coefficient_mu     4.485
_exptl_absorpt_correction_type     analytical
_exptl_absorpt_process_details
;
(CrysAlis PRO; Rigaku OD, 2025)
;
_exptl_absorpt_correction_T_min     0.420
_exptl_absorpt_correction_T_max     0.754
_diffrn_ambient_temperature     293(2)
_diffrn_source     ?
_diffrn_radiation_type     MoK\a
_diffrn_radiation_wavelength     0.71073
_diffrn_measurement_device_type     'Rigaku XtaLAB Mini II'
_diffrn_measurement_device     'two-circle diffractometer'
_diffrn_measurement_method     '\w scans'
_diffrn_detector_area_resol_mean     10.0000
_diffrn_reflns_number     15089
_diffrn_reflns_av_R_equivalents     0.0316
_diffrn_reflns_av_unetI/netI     0.0380
_diffrn_reflns_theta_min     2.256
_diffrn_reflns_theta_max     25.027
_diffrn_reflns_theta_full     25.027
_diffrn_measured_fraction_theta_max     0.999
_diffrn_measured_fraction_theta_full     0.999
_diffrn_reflns_limit_h_min     -15
_diffrn_reflns_limit_h_max     15
_diffrn_reflns_limit_k_min     -12
_diffrn_reflns_limit_k_max     14
_diffrn_reflns_limit_l_min     -15
_diffrn_reflns_limit_l_max     16
_refine_special_details     ?
_reflns_number_total     3747
_reflns_number_gt     2710
_reflns_threshold_expression     'I > 2\s(I)'
_refine_ls_structure_factor_coef     Fsqd
_refine_ls_matrix_type     full
_refine_ls_R_factor_all     0.0650
_refine_ls_R_factor_gt     0.0358
_refine_ls_wR_factor_gt     0.0624
_refine_ls_wR_factor_ref     0.0702
_refine_ls_goodness_of_fit_ref     1.009
_refine_ls_restrained_S_all     1.009
_refine_ls_number_reflns     3747
_refine_ls_number_parameters     212
_refine_ls_number_restraints     0
_refine_ls_hydrogen_treatment     constr
_refine_ls_weighting_scheme     calc
_refine_ls_weighting_details
              'w=1/[\s^2^(Fo^2^)+(0.0169P)^2^+3.2994P] where P=(Fo^2^+2Fc^2^)/3'
_atom_sites_solution_hydrogens     geom
_atom_sites_solution_primary     ?
_atom_sites_solution_secondary     ?
_refine_ls_shift/su_max     0.000
_refine_ls_shift/su_mean     0.000
_refine_diff_density_max     1.069
_refine_diff_density_min     -0.782
_refine_ls_extinction_method     none
_refine_ls_extinction_coef     .
loop_
    _atom_type_symbol
    _atom_type_description
    _atom_type_scat_dispersion_real
    _atom_type_scat_dispersion_imag
    _atom_type_scat_source
    'C' 'C' 0.0033 0.0016
                         'International Tables Vol C Tables 4.2.6.8 and 6.1.1.4'
    'H' 'H' 0.0000 0.0000
                         'International Tables Vol C Tables 4.2.6.8 and 6.1.1.4'
    'Cl' 'Cl' 0.1484 0.1585
                         'International Tables Vol C Tables 4.2.6.8 and 6.1.1.4'
    'Co' 'Co' 0.3494 0.9721
                         'International Tables Vol C Tables 4.2.6.8 and 6.1.1.4'
    'N' 'N' 0.0061 0.0033
                         'International Tables Vol C Tables 4.2.6.8 and 6.1.1.4'
    'Se' 'Se' -0.0929 2.2259
                         'International Tables Vol C Tables 4.2.6.8 and 6.1.1.4'
_computing_data_collection
;
CrysAlis PRO (Rigaku OD, 2025)
;
_computing_cell_refinement
;
CrysAlis PRO (Rigaku OD, 2025)
;
_computing_data_reduction
;
CrysAlis PRO (Rigaku OD, 2025)
;
_computing_structure_solution
;
SHELXT2014 (Sheldrick, 2015<i>a</i>)
;
_computing_structure_refinement
;
SHELXL2016 (Sheldrick, 2015<i>b</i>)
;
_computing_molecular_graphics
;
OLEX2 (Dolomanov <i>et al.</i>,  2009)
;
_computing_publication_material
;
OLEX2 (Dolomanov <i>et al.</i>,  2009)
;
loop_
    _atom_site_type_symbol
    _atom_site_label
    _atom_site_fract_x
    _atom_site_fract_y
    _atom_site_fract_z
    _atom_site_U_iso_or_equiv
    _atom_site_adp_type
    _atom_site_calc_flag
    _atom_site_occupancy
    _atom_site_disorder_assembly
    _atom_site_disorder_group
    Se Se1 0.64817(4) 0.32279(4) 0.25123(3) 0.05347(14) Uani d 1 . .
    Se Se2 0.87553(3) 0.47554(3) 0.36399(3) 0.05112(14) Uani d 1 . .
    Co Co1 0.74116(4) 0.49858(4) 0.23054(4) 0.04501(16) Uani d 1 . .
    Cl Cl1 0.80321(9) 0.49522(10) 0.07687(8) 0.0627(3) Uani d 1 . .
    Cl Cl2 0.64714(10) 0.65086(10) 0.25290(10) 0.0760(4) Uani d 1 . .
    N N1 0.4775(3) 0.3905(3) 0.1205(2) 0.0490(9) Uani d 1 . .
    N N2 0.5827(3) 0.2834(3) 0.0480(2) 0.0479(9) Uani d 1 . .
    N N3 1.0054(3) 0.6637(3) 0.3287(3) 0.0550(9) Uani d 1 . .
    N N4 0.8831(3) 0.7036(3) 0.4255(2) 0.0466(9) Uani d 1 . .
    C C1 0.5649(3) 0.3326(3) 0.1341(3) 0.0430(10) Uani d 1 . .
    C C2 0.4395(3) 0.3767(4) 0.0242(3) 0.0561(12) Uani d 1 . .
    H H2 0.379583 0.407855 -0.004118 0.067 Uiso calc 1 . .
    C C3 0.5047(3) 0.3102(4) -0.0206(3) 0.0569(12) Uani d 1 . .
    H H3 0.498654 0.286376 -0.085942 0.068 Uiso calc 1 . .
    C C4 0.4295(4) 0.4546(5) 0.1987(4) 0.0807(17) Uani d 1 . .
    H H4A 0.443199 0.417435 0.261357 0.097 Uiso calc 1 . .
    H H4B 0.462656 0.526276 0.203098 0.097 Uiso calc 1 . .
    C C5 0.3212(4) 0.4710(5) 0.1852(4) 0.105(2) Uani d 1 . .
    H H5A 0.306708 0.512528 0.125782 0.157 Uiso calc 1 . .
    H H5B 0.296538 0.510643 0.240754 0.157 Uiso calc 1 . .
    H H5C 0.287210 0.400747 0.179995 0.157 Uiso calc 1 . .
    C C6 0.6668(4) 0.2065(4) 0.0300(3) 0.0727(15) Uani d 1 . .
    H H6A 0.722638 0.217753 0.079207 0.087 Uiso calc 1 . .
    H H6B 0.693204 0.220854 -0.034640 0.087 Uiso calc 1 . .
    C C7 0.6306(5) 0.0905(5) 0.0345(5) 0.119(2) Uani d 1 . .
    H H7A 0.579032 0.077768 -0.017501 0.178 Uiso calc 1 . .
    H H7B 0.601663 0.077174 0.097336 0.178 Uiso calc 1 . .
    H H7C 0.687833 0.041596 0.026423 0.178 Uiso calc 1 . .
    C C8 0.9230(3) 0.6222(3) 0.3718(3) 0.0416(10) Uani d 1 . .
    C C9 1.0164(4) 0.7729(4) 0.3550(4) 0.0708(14) Uani d 1 . .
    H H9 1.066997 0.820925 0.334417 0.085 Uiso calc 1 . .
    C C10 0.9414(4) 0.7972(4) 0.4152(3) 0.0638(13) Uani d 1 . .
    H H10 0.930435 0.865103 0.444921 0.077 Uiso calc 1 . .
    C C11 1.0746(4) 0.6044(4) 0.2644(4) 0.0799(16) Uani d 1 . .
    H H11A 1.145086 0.613449 0.290419 0.096 Uiso calc 1 . .
    H H11B 1.058335 0.526379 0.266460 0.096 Uiso calc 1 . .
    C C12 1.0684(5) 0.6407(5) 0.1620(4) 0.0956(19) Uani d 1 . .
    H H12A 1.120892 0.604467 0.126248 0.143 Uiso calc 1 . .
    H H12B 1.078483 0.719023 0.159409 0.143 Uiso calc 1 . .
    H H12C 1.001713 0.622540 0.132656 0.143 Uiso calc 1 . .
    C C13 0.7941(3) 0.6954(4) 0.4874(3) 0.0616(13) Uani d 1 . .
    H H13A 0.745517 0.642513 0.458169 0.074 Uiso calc 1 . .
    H H13B 0.759830 0.766397 0.488909 0.074 Uiso calc 1 . .
    C C14 0.8231(4) 0.6608(5) 0.5904(4) 0.0938(19) Uani d 1 . .
    H H14A 0.856704 0.590326 0.589472 0.141 Uiso calc 1 . .
    H H14B 0.762087 0.655474 0.627675 0.141 Uiso calc 1 . .
    H H14C 0.869123 0.714285 0.620641 0.141 Uiso calc 1 . .
loop_
    _atom_site_aniso_label
    _atom_site_aniso_U_11
    _atom_site_aniso_U_22
    _atom_site_aniso_U_33
    _atom_site_aniso_U_12
    _atom_site_aniso_U_13
    _atom_site_aniso_U_23
    Se1 0.0616(3) 0.0612(3) 0.0367(2) -0.0156(2) -0.0074(2) 0.0031(2)
    Se2 0.0520(3) 0.0387(2) 0.0611(3) -0.0006(2) -0.0130(2) -0.0023(2)
    Co1 0.0438(3) 0.0442(3) 0.0463(3) 0.0000(3) -0.0044(2) -0.0044(3)
    Cl1 0.0659(8) 0.0681(8) 0.0548(7) 0.0093(6) 0.0102(6) 0.0140(6)
    Cl2 0.0764(9) 0.0624(8) 0.0866(9) 0.0244(7) -0.0225(7) -0.0205(7)
    N1 0.039(2) 0.057(2) 0.051(2) -0.0001(18) 0.0001(16) -0.0159(18)
    N2 0.047(2) 0.057(2) 0.0387(19) 0.0093(18) -0.0040(16) -0.0098(17)
    N3 0.053(2) 0.053(2) 0.060(2) -0.0045(19) 0.0113(19) 0.003(2)
    N4 0.054(2) 0.042(2) 0.044(2) -0.0025(18) 0.0040(17) -0.0059(17)
    C1 0.041(3) 0.051(3) 0.036(2) -0.006(2) 0.0021(18) -0.001(2)
    C2 0.042(3) 0.062(3) 0.063(3) 0.004(2) -0.013(2) -0.007(3)
    C3 0.054(3) 0.072(3) 0.044(3) 0.008(2) -0.014(2) -0.008(2)
    C4 0.052(3) 0.102(4) 0.089(4) 0.010(3) 0.006(3) -0.049(3)
    C5 0.072(4) 0.148(6) 0.095(4) 0.028(4) 0.015(3) -0.036(4)
    C6 0.070(3) 0.094(4) 0.052(3) 0.034(3) -0.010(2) -0.021(3)
    C7 0.168(7) 0.081(5) 0.110(5) 0.048(5) 0.029(5) 0.008(4)
    C8 0.041(2) 0.041(2) 0.042(2) 0.000(2) -0.0073(19) -0.004(2)
    C9 0.080(4) 0.057(3) 0.076(4) -0.028(3) 0.005(3) 0.004(3)
    C10 0.088(4) 0.043(3) 0.061(3) -0.017(3) 0.003(3) -0.006(2)
    C11 0.065(4) 0.084(4) 0.093(4) 0.015(3) 0.031(3) 0.002(3)
    C12 0.121(5) 0.104(5) 0.062(4) 0.031(4) 0.013(3) -0.002(3)
    C13 0.060(3) 0.055(3) 0.071(3) 0.008(2) 0.012(3) -0.010(3)
    C14 0.103(5) 0.117(5) 0.062(3) -0.021(4) 0.019(3) 0.009(3)
_geom_special_details
;
 All esds (except the esd in the dihedral angle between two l.s. planes)
 are estimated using the full covariance matrix.  The cell esds are taken
 into account individually in the estimation of esds in distances, angles
 and torsion angles; correlations between esds in cell parameters are only
 used when they are defined by crystal symmetry.  An approximate (isotropic)
 treatment of cell esds is used for estimating esds involving l.s. planes.
;
loop_
    _geom_bond_atom_site_label_1
    _geom_bond_atom_site_label_2
    _geom_bond_site_symmetry_2
    _geom_bond_distance
    _geom_bond_publ_flag
    Se1 Co1 . 2.4720(7) ?
    Se1 C1 . 1.879(4) ?
    Se2 Co1 . 2.4653(7) ?
    Se2 C8 . 1.883(4) ?
    Co1 Cl1 . 2.2654(12) ?
    Co1 Cl2 . 2.2415(13) ?
    N1 C1 . 1.338(5) ?
    N1 C2 . 1.381(5) ?
    N1 C4 . 1.475(5) ?
    N2 C1 . 1.339(5) ?
    N2 C3 . 1.380(5) ?
    N2 C6 . 1.465(5) ?
    N3 C8 . 1.340(5) ?
    N3 C9 . 1.377(5) ?
    N3 C11 . 1.468(5) ?
    N4 C8 . 1.344(5) ?
    N4 C10 . 1.375(5) ?
    N4 C13 . 1.462(5) ?
    C2 H2 . 0.9300 ?
    C2 C3 . 1.335(6) ?
    C3 H3 . 0.9300 ?
    C4 H4A . 0.9700 ?
    C4 H4B . 0.9700 ?
    C4 C5 . 1.422(6) ?
    C5 H5A . 0.9600 ?
    C5 H5B . 0.9600 ?
    C5 H5C . 0.9600 ?
    C6 H6A . 0.9700 ?
    C6 H6B . 0.9700 ?
    C6 C7 . 1.485(7) ?
    C7 H7A . 0.9600 ?
    C7 H7B . 0.9600 ?
    C7 H7C . 0.9600 ?
    C9 H9 . 0.9300 ?
    C9 C10 . 1.331(6) ?
    C10 H10 . 0.9300 ?
    C11 H11A . 0.9700 ?
    C11 H11B . 0.9700 ?
    C11 C12 . 1.452(6) ?
    C12 H12A . 0.9600 ?
    C12 H12B . 0.9600 ?
    C12 H12C . 0.9600 ?
    C13 H13A . 0.9700 ?
    C13 H13B . 0.9700 ?
    C13 C14 . 1.487(6) ?
    C14 H14A . 0.9600 ?
    C14 H14B . 0.9600 ?
    C14 H14C . 0.9600 ?
loop_
    _geom_angle_atom_site_label_1
    _geom_angle_atom_site_label_2
    _geom_angle_atom_site_label_3
    _geom_angle_site_symmetry_1
    _geom_angle_site_symmetry_3
    _geom_angle
    _geom_angle_publ_flag
    C1 Se1 Co1 . . 96.54(12) ?
    C8 Se2 Co1 . . 98.72(11) ?
    Se2 Co1 Se1 . . 98.69(2) ?
    Cl1 Co1 Se1 . . 106.55(4) ?
    Cl1 Co1 Se2 . . 113.63(4) ?
    Cl2 Co1 Se1 . . 115.08(4) ?
    Cl2 Co1 Se2 . . 111.39(4) ?
    Cl2 Co1 Cl1 . . 110.97(5) ?
    C1 N1 C2 . . 109.2(3) ?
    C1 N1 C4 . . 124.2(4) ?
    C2 N1 C4 . . 126.6(4) ?
    C1 N2 C3 . . 109.2(3) ?
    C1 N2 C6 . . 126.2(3) ?
    C3 N2 C6 . . 124.5(3) ?
    C8 N3 C9 . . 108.9(4) ?
    C8 N3 C11 . . 126.6(4) ?
    C9 N3 C11 . . 124.5(4) ?
    C8 N4 C10 . . 109.0(4) ?
    C8 N4 C13 . . 126.5(4) ?
    C10 N4 C13 . . 124.5(4) ?
    N1 C1 Se1 . . 126.8(3) ?
    N1 C1 N2 . . 107.1(3) ?
    N2 C1 Se1 . . 126.1(3) ?
    N1 C2 H2 . . 126.4 ?
    C3 C2 N1 . . 107.2(4) ?
    C3 C2 H2 . . 126.4 ?
    N2 C3 H3 . . 126.4 ?
    C2 C3 N2 . . 107.3(4) ?
    C2 C3 H3 . . 126.4 ?
    N1 C4 H4A . . 108.4 ?
    N1 C4 H4B . . 108.4 ?
    H4A C4 H4B . . 107.5 ?
    C5 C4 N1 . . 115.5(4) ?
    C5 C4 H4A . . 108.4 ?
    C5 C4 H4B . . 108.4 ?
    C4 C5 H5A . . 109.5 ?
    C4 C5 H5B . . 109.5 ?
    C4 C5 H5C . . 109.5 ?
    H5A C5 H5B . . 109.5 ?
    H5A C5 H5C . . 109.5 ?
    H5B C5 H5C . . 109.5 ?
    N2 C6 H6A . . 109.4 ?
    N2 C6 H6B . . 109.4 ?
    N2 C6 C7 . . 111.0(5) ?
    H6A C6 H6B . . 108.0 ?
    C7 C6 H6A . . 109.4 ?
    C7 C6 H6B . . 109.4 ?
    C6 C7 H7A . . 109.5 ?
    C6 C7 H7B . . 109.5 ?
    C6 C7 H7C . . 109.5 ?
    H7A C7 H7B . . 109.5 ?
    H7A C7 H7C . . 109.5 ?
    H7B C7 H7C . . 109.5 ?
    N3 C8 Se2 . . 126.6(3) ?
    N3 C8 N4 . . 107.1(3) ?
    N4 C8 Se2 . . 126.2(3) ?
    N3 C9 H9 . . 126.2 ?
    C10 C9 N3 . . 107.6(4) ?
    C10 C9 H9 . . 126.2 ?
    N4 C10 H10 . . 126.3 ?
    C9 C10 N4 . . 107.4(4) ?
    C9 C10 H10 . . 126.3 ?
    N3 C11 H11A . . 108.7 ?
    N3 C11 H11B . . 108.7 ?
    H11A C11 H11B . . 107.6 ?
    C12 C11 N3 . . 114.2(4) ?
    C12 C11 H11A . . 108.7 ?
    C12 C11 H11B . . 108.7 ?
    C11 C12 H12A . . 109.5 ?
    C11 C12 H12B . . 109.5 ?
    C11 C12 H12C . . 109.5 ?
    H12A C12 H12B . . 109.5 ?
    H12A C12 H12C . . 109.5 ?
    H12B C12 H12C . . 109.5 ?
    N4 C13 H13A . . 109.1 ?
    N4 C13 H13B . . 109.1 ?
    N4 C13 C14 . . 112.7(4) ?
    H13A C13 H13B . . 107.8 ?
    C14 C13 H13A . . 109.1 ?
    C14 C13 H13B . . 109.1 ?
    C13 C14 H14A . . 109.5 ?
    C13 C14 H14B . . 109.5 ?
    C13 C14 H14C . . 109.5 ?
    H14A C14 H14B . . 109.5 ?
    H14A C14 H14C . . 109.5 ?
    H14B C14 H14C . . 109.5 ?
loop_
    _geom_torsion_atom_site_label_1
    _geom_torsion_atom_site_label_2
    _geom_torsion_atom_site_label_3
    _geom_torsion_atom_site_label_4
    _geom_torsion_site_symmetry_1
    _geom_torsion_site_symmetry_2
    _geom_torsion_site_symmetry_3
    _geom_torsion_site_symmetry_4
    _geom_torsion
    _geom_torsion_publ_flag
    Co1 Se1 C1 N1 . . . . -81.2(4) ?
    Co1 Se1 C1 N2 . . . . 98.1(3) ?
    Co1 Se2 C8 N3 . . . . -97.2(3) ?
    Co1 Se2 C8 N4 . . . . 86.2(3) ?
    N1 C2 C3 N2 . . . . -0.1(5) ?
    N3 C9 C10 N4 . . . . -0.7(5) ?
    C1 N1 C2 C3 . . . . -0.2(5) ?
    C1 N1 C4 C5 . . . . -154.5(5) ?
    C1 N2 C3 C2 . . . . 0.4(5) ?
    C1 N2 C6 C7 . . . . 98.2(5) ?
    C2 N1 C1 Se1 . . . . 179.9(3) ?
    C2 N1 C1 N2 . . . . 0.4(5) ?
    C2 N1 C4 C5 . . . . 23.0(8) ?
    C3 N2 C1 Se1 . . . . -179.9(3) ?
    C3 N2 C1 N1 . . . . -0.5(5) ?
    C3 N2 C6 C7 . . . . -76.8(6) ?
    C4 N1 C1 Se1 . . . . -2.2(6) ?
    C4 N1 C1 N2 . . . . 178.3(4) ?
    C4 N1 C2 C3 . . . . -178.0(4) ?
    C6 N2 C1 Se1 . . . . 4.4(6) ?
    C6 N2 C1 N1 . . . . -176.2(4) ?
    C6 N2 C3 C2 . . . . 176.1(4) ?
    C8 N3 C9 C10 . . . . 0.9(5) ?
    C8 N3 C11 C12 . . . . 112.0(5) ?
    C8 N4 C10 C9 . . . . 0.2(5) ?
    C8 N4 C13 C14 . . . . 88.8(5) ?
    C9 N3 C8 Se2 . . . . -177.9(3) ?
    C9 N3 C8 N4 . . . . -0.8(5) ?
    C9 N3 C11 C12 . . . . -68.4(7) ?
    C10 N4 C8 Se2 . . . . 177.5(3) ?
    C10 N4 C8 N3 . . . . 0.3(5) ?
    C10 N4 C13 C14 . . . . -89.5(5) ?
    C11 N3 C8 Se2 . . . . 1.7(6) ?
    C11 N3 C8 N4 . . . . 178.8(4) ?
    C11 N3 C9 C10 . . . . -178.7(4) ?
    C13 N4 C8 Se2 . . . . -1.0(6) ?
    C13 N4 C8 N3 . . . . -178.2(4) ?
    C13 N4 C10 C9 . . . . 178.8(4) ?
_shelx_space_group_comment
;
The symmetry employed for this shelxl refinement is uniquely defined
by the following loop, which should always be used as a source of
symmetry information in preference to the above space-group names.
They are only intended as comments.
;
_shelx_estimated_absorpt_T_min     0.295
_shelx_estimated_absorpt_T_max     0.663
_shelx_hkl_file
;
   0   0   2 2418.16   74.91
   0   0  -2 2531.97   74.93
   0   0   2 2484.16   74.91
   0   0  -2 2546.31   74.91
   0   0   2 2557.42   74.98
   0   0  -2 2422.92   74.91
   0   0   2 2497.62   74.92
   0   0  -2 2453.15   74.93
   0   0  -3    1.09    1.08
   0   0  -3    1.48    0.98
   0   0   3   -0.37    1.16
   0   0   3   -0.15    1.11
   0   0  -3    1.43    1.03
   0   0   3    0.36    1.21
   0   0   3    0.05    1.05
   0   0  -3    0.85    1.10
   0   0   4  609.46   18.96
   0   0  -4  627.86   19.01
   0   0  -4  616.49   18.93
   0   0   4  615.60   18.98
   0   0   4  623.43   19.14
   0   0   4  611.05   19.00
   0   0  -4  628.38   18.97
   0   0  -4  556.43   18.96
   0   0  -5   -1.37    1.57
   0   0   5   -0.37    1.83
   0   0  -5    1.94    1.53
   0   0   5   -1.98    1.76
   0   0  -5    0.55    1.47
   0   0   5   -2.73    2.01
   0   0   5    0.67    1.51
   0   0  -6 1501.88   46.60
   0   0  -6 1498.70   46.52
   0   0   6 1566.72   46.67
   0   0   6 1555.49   46.90
   0   0   6 1527.58   46.60
   0   0  -6 1522.76   46.56
   0   0   6 1491.39   46.71
   0   0   7   -1.23    2.58
   0   0  -7   -0.56    2.07
   0   0   7    1.69    2.82
   0   0   7   -0.62    2.42
   0   0   7   -0.34    2.00
   0   0  -7    0.48    2.21
   0   0   8 1912.50   58.06
   0   0   8 1863.58   57.79
   0   0   8 1859.46   57.67
   0   0   9    0.16    3.17
   0   0   9   -0.42    3.64
   0   0   9   -0.74    3.34
   0   0  10  896.40   29.61
   0   0  10  898.64   29.21
   0   0  10  913.88   29.02
   0   0  11    5.38    5.23
   0   0  11    6.61    4.30
   0   0  11    5.70    3.87
   0   0  11    2.40    4.40
   0   0  12  124.88    7.18
   0   0  12  115.33    7.89
   0   0  13    1.72    4.71
   0   0  13    3.75    6.06
   0   0  14    6.52    5.56
   0   0  14    7.05    6.30
   0   0  15   -8.57    6.74
   0   0  16   36.82    7.63
   0  -1   0    1.73    0.34
   0  -1  -1    2.29    0.46
   0   1   1    2.39    0.47
   0  -1   1    1.20    0.38
   0   1  -1    3.26    0.42
   0   1   1    3.61    0.55
   0  -1   1    4.12    0.75
   0   1  -1    2.86    0.70
   0  -1   1    2.01    0.66
   0   1  -1    3.01    0.47
   0  -1   1    1.91    0.51
   0   1  -2  703.44   21.86
   0   1   2  788.86   22.06
   0  -1  -2  728.84   21.95
   0   1   2  735.42   21.99
   0  -1   2  679.09   22.09
   0  -1  -2  722.54   21.94
   0  -1   2  725.33   21.91
   0  -1  -2  718.90   21.84
   0  -1   2  719.79   22.17
   0   1   2  707.64   21.85
   0  -1  -3   44.62    2.07
   0   1   3   47.67    2.16
   0   1  -3   46.56    2.32
   0  -1   3   51.70    2.36
   0  -1  -3   52.11    2.18
   0  -1   3   48.05    2.43
   0   1   3   49.99    2.15
   0   1   3   47.93    1.98
   0  -1  -3   45.91    1.95
   0  -1   3   48.78    2.49
   0   1  -3   48.45    1.98
   0  -1   3   47.09    1.96
   0   1  -4  109.13    4.02
   0  -1   4  109.31    3.99
   0  -1  -4  109.31    4.07
   0   1   4  114.18    4.20
   0  -1   4  110.71    4.27
   0  -1   4  113.74    4.32
   0   1  -4  110.75    4.30
   0  -1   4  116.89    4.52
   0  -1  -4  116.67    4.15
   0   1   4  117.17    4.23
   0   1   4  108.50    4.36
   0  -1  -4  113.74    3.97
   0   1   4  104.04    3.99
   0  -1   4  117.15    4.51
   0   1  -5  236.03    8.12
   0  -1   5  242.56    8.09
   0  -1  -5  247.74    8.14
   0  -1   5  230.78    8.36
   0   1  -5  251.83    8.40
   0  -1   5  253.50    8.51
   0  -1  -5  246.61    8.23
   0   1   5  240.85    8.36
   0  -1   5  250.39    8.61
   0  -1  -5  238.53    8.18
   0   1   5  254.16    8.48
   0  -1   5  248.61    8.51
   0  -1  -5  244.65    8.07
   0   1   5  250.01    8.17
   0   1   6   73.02    3.59
   0  -1   6   69.49    3.16
   0  -1   6   63.50    3.54
   0  -1  -6   69.45    3.29
   0   1  -6   70.10    3.59
   0  -1  -6   70.19    3.31
   0   1   6   71.45    3.67
   0  -1   6   78.07    3.97
   0  -1  -6   65.78    3.28
   0   1  -6   68.12    3.35
   0  -1   6   73.34    3.82
   0  -1  -6   67.83    3.22
   0   1   6   61.67    3.27
   0  -1   7 1075.62   33.63
   0   1   7 1114.49   33.96
   0   1  -7 1095.93   33.93
   0  -1   7 1058.23   33.89
   0   1   7 1119.47   33.91
   0  -1  -7 1097.00   33.65
   0   1   7 1096.89   34.14
   0  -1   7 1116.95   34.33
   0  -1  -7 1084.75   33.63
   0  -1   7 1093.99   34.19
   0   1   7 1097.21   33.84
   0   1  -7 1040.72   33.72
   0  -1   8   14.85    3.23
   0   1   8   17.26    2.97
   0  -1   8   14.79    3.50
   0   1   8   12.89    3.31
   0  -1   8   13.60    2.94
   0   1   8   15.42    3.16
   0  -1   8   13.74    2.37
   0   1  -8   16.02    2.81
   0  -1   9   23.65    4.26
   0   1   9   23.33    3.85
   0   1   9   34.35    3.74
   0  -1   9   21.74    3.41
   0   1   9   23.30    3.47
   0  -1   9   23.82    4.04
   0   1   9   24.94    4.33
   0  -1  10   -1.97    4.11
   0   1  10   -0.94    3.75
   0  -1  10    2.72    3.39
   0   1  10  -13.78    4.77
   0   1  10   -3.25    3.45
   0  -1  10   -0.23    4.03
   0   1  11   16.36    4.31
   0  -1  11   16.26    4.81
   0  -1  11   14.82    4.86
   0  -1  11   17.93    4.00
   0   1  11   24.33    4.29
   0   1  11   26.81    5.24
   0   1  12   -3.22    4.65
   0  -1  12    0.30    5.00
   0   1  12   -0.24    4.39
   0   1  12    0.85    5.42
   0  -1  12    0.28    5.00
   0   1  13   35.19    5.45
   0  -1  13   30.27    6.66
   0   1  13   40.18    6.44
   0  -1  13   34.98    5.91
   0  -1  14    1.35    6.37
   0   1  14   -4.00    6.45
   0  -1  14    2.29    5.79
   0  -1  15   16.71    6.59
   0  -1  15   32.34    6.92
   0   1  15   24.69    7.15
   0   1  16    0.38    7.05
   0  -1  16   10.08    6.94
   0  -2   0  494.04   14.61
   0   2   0  486.16   14.52
   0  -2   0  464.33   14.38
   0   2   0  472.80   14.39
   0   2   0  489.86   14.53
   0  -2   0  466.64   14.51
   0   2   0  462.97   14.56
   0   2   1  220.64    7.14
   0  -2   1  229.98    7.02
   0   2  -1  233.89    7.04
   0  -2  -1  192.57    7.04
   0  -2  -1  235.21    7.04
   0  -2  -1  220.87    6.91
   0   2  -1  224.50    7.36
   0  -2   1  232.78    7.39
   0  -2   1  248.63    7.16
   0  -2  -1  219.66    6.90
   0   2  -1  233.04    7.04
   0  -2   1  238.76    7.10
   0   2  -1  209.75    7.11
   0   2  -2  499.68   15.55
   0  -2   2  524.26   15.56
   0  -2  -2  521.33   15.57
   0   2   2  507.29   15.60
   0  -2   2  511.33   15.44
   0   2  -2  527.26   15.48
   0   2   2  519.87   15.66
   0   2  -2  513.49   15.88
   0   2  -2  484.39   15.81
   0  -2   2  476.77   15.80
   0   2   2  490.77   15.35
   0  -2  -2  495.64   15.34
   0  -2   3    2.52    1.09
   0   2  -3    3.12    0.92
   0   2   3    4.10    1.41
   0  -2   3    3.51    0.89
   0   2   3    2.37    1.36
   0  -2  -3    5.31    0.79
   0  -2   3    2.00    1.70
   0  -2  -3    3.13    1.01
   0  -2  -3    4.24    1.16
   0   2  -3    2.50    1.57
   0   2   3    4.26    0.85
   0  -2   4  655.27   19.68
   0   2   4  656.07   19.96
   0   2  -4  630.83   19.60
   0  -2   4  622.22   20.02
   0  -2  -4  641.08   19.76
   0   2   4  631.95   19.88
   0  -2  -4  655.99   19.75
   0  -2   4  625.55   20.17
   0   2  -4  631.85   20.14
   0  -2  -4  629.12   19.53
   0   2   4  625.14   19.58
   0  -2   4  648.05   20.28
   0  -2   5   13.81    1.73
   0   2   5   10.69    2.21
   0   2  -5   13.73    1.59
   0   2   5   12.33    2.35
   0  -2   5   13.08    2.14
   0   2   5    9.74    2.14
   0   2  -5   20.50    1.95
   0  -2   5   15.71    2.59
   0  -2  -5   13.02    1.44
   0  -2  -5   16.59    1.73
   0  -2   5   13.99    2.39
   0  -2  -5   12.39    1.75
   0   2  -5   16.31    2.27
   0   2   5   14.64    1.60
   0   2   6    9.13    2.53
   0   2   6    3.85    2.28
   0  -2   6    5.91    1.70
   0   2  -6    7.24    1.80
   0  -2   6    4.82    2.39
   0   2   6    6.66    2.46
   0   2  -6    7.07    2.30
   0  -2   6    6.83    2.72
   0  -2  -6    6.45    1.66
   0  -2  -6    5.07    1.78
   0  -2   6    6.15    2.16
   0  -2   6    4.36    2.74
   0   2  -6    5.64    2.29
   0  -2  -6    7.81    1.83
   0   2   6    7.43    1.78
   0  -2   7  307.39   11.02
   0  -2   7  322.05   10.85
   0  -2  -7  326.78   10.52
   0   2   7  313.45   10.89
   0  -2   7  304.62   11.31
   0  -2   7  329.14   11.46
   0  -2  -7  319.04   10.39
   0   2   7  303.53   10.51
   0   2  -7  302.70   10.48
   0   2   7  342.86   11.20
   0  -2   7  299.94   10.46
   0   2   8    5.13    2.57
   0   2   8    4.75    2.91
   0  -2  -8    7.91    2.18
   0  -2   8    6.76    3.51
   0  -2   8    7.81    2.91
   0  -2   8    5.56    3.36
   0   2  -8    3.81    2.40
   0   2   8    8.01    3.58
   0  -2   8    5.39    2.14
   0  -2   9  112.28    6.05
   0   2   9  114.64    5.34
   0  -2   9  103.61    5.46
   0   2   9  113.53    5.67
   0  -2   9  110.35    6.15
   0   2  -9  101.07    5.13
   0   2   9  124.89    6.31
   0   2  10    8.95    3.33
   0   2  10   12.85    4.01
   0  -2  10    9.40    4.49
   0  -2  10    8.33    3.42
   0  -2  10    4.81    4.28
   0   2  10    5.16    4.63
   0   2  11   49.35    5.06
   0  -2  11   36.01    5.00
   0  -2  11   32.40    5.45
   0   2  11   43.10    5.69
   0   2  11   28.70    4.19
   0  -2  12   87.15    6.92
   0  -2  12   84.26    6.67
   0   2  12   88.31    7.13
   0   2  12   85.96    6.39
   0  -2  13    6.76    5.45
   0   2  13   15.63    5.93
   0   2  13    4.44    5.34
   0  -2  13    5.14    5.61
   0  -2  14  136.02    8.78
   0  -2  14  116.40    8.96
   0   2  14  130.23    9.09
   0  -2  15   32.86    6.81
   0   2  15   28.02    7.16
   0  -2  15   18.88    7.12
   0   2  16    9.98    7.00
   0  -2  16    5.92    6.92
   0  -2  16   16.08    6.76
   0   3   0    0.03    0.67
   0  -3   0    1.52    1.23
   0  -3   0    1.01    0.92
   0   3   0    0.92    1.03
   0   3   0    0.99    0.90
   0   3   0    0.88    1.21
   0  -3   1    1.76    0.90
   0   3   1    2.15    1.22
   0   3  -1    1.33    1.04
   0  -3  -1    2.47    1.10
   0  -3  -1    0.78    0.94
   0   3  -1    2.42    1.42
   0  -3   1    3.35    1.63
   0  -3  -1    1.16    0.66
   0  -3   1    5.16    0.99
   0   3  -1    2.61    1.25
   0  -3  -1    3.36    0.83
   0  -3   1    4.23    1.07
   0   3  -2  129.52    3.20
   0  -3   2  118.09    3.08
   0   3   2  127.54    3.51
   0  -3  -2  127.82    3.22
   0   3   2  126.03    3.43
   0   3  -2  117.80    3.90
   0  -3   2  129.96    4.00
   0   3  -2  131.95    3.40
   0  -3  -2  121.61    2.81
   0   3   2  114.24    2.85
   0  -3   2  126.10    3.77
   0  -3   2  124.98    3.33
   0   3  -2  123.31    3.38
   0  -3   3   79.37    2.99
   0   3  -3   71.37    3.09
   0   3   3   75.86    3.19
   0  -3  -3   81.83    3.09
   0  -3   3   70.11    2.76
   0   3  -3   76.21    2.87
   0   3   3   70.64    3.30
   0   3  -3   73.29    3.62
   0   3   3   71.25    2.61
   0   3  -3   76.53    3.43
   0  -3  -3   74.30    2.57
   0  -3   4   17.84    1.76
   0   3  -4   16.03    1.51
   0   3   4   19.39    1.95
   0  -3   4   18.79    1.43
   0   3   4   13.32    2.07
   0   3  -4   13.21    2.22
   0  -3   4   17.10    2.63
   0  -3  -4   17.53    1.20
   0  -3  -4   19.52    1.60
   0  -3  -4   18.88    1.75
   0   3  -4   18.69    2.32
   0   3   4   15.72    1.32
   0  -3   5  271.69    8.90
   0  -3   5  282.54    9.48
   0  -3   5  260.96    8.73
   0  -3  -5  266.31    8.96
   0   3   5  272.54    9.34
   0   3   5  284.71    9.26
   0   3  -5  269.21    8.77
   0  -3  -5  277.11    8.94
   0  -3   5  273.60    9.63
   0   3   5  262.52    8.71
   0   3  -5  270.20    9.55
   0  -3  -5  265.24    8.63
   0  -3   5  284.31    9.86
   0  -3   6   77.52    3.44
   0  -3   6   73.98    4.07
   0  -3   6   69.17    3.25
   0  -3  -6   72.78    3.58
   0   3   6   77.10    4.00
   0   3   6   81.71    4.15
   0   3  -6   74.20    3.31
   0  -3   6   78.29    4.30
   0  -3  -6   77.01    3.50
   0   3  -6   78.70    4.16
   0   3   6   67.23    3.21
   0  -3   6   80.05    4.72
   0  -3  -6   75.46    3.13
   0   3  -7 1531.62   47.26
   0   3   7 1611.68   47.84
   0  -3   7 1537.09   47.85
   0   3   7 1556.28   47.73
   0  -3   7 1502.95   48.10
   0  -3  -7 1570.47   47.17
   0  -3   7 1545.29   48.29
   0   3   7 1515.79   47.25
   0  -3   7 1547.89   47.30
   0   3  -8   31.93    2.89
   0   3   8   33.48    4.03
   0  -3   8   34.18    3.65
   0   3   8   36.05    3.85
   0  -3   8   30.90    4.18
   0  -3   8   27.39    3.22
   0  -3   8   30.10    4.05
   0   3   8   31.46    2.92
   0   3   9   49.02    4.59
   0   3   9   48.33    3.58
   0   3   9   54.71    4.56
   0  -3   9   53.25    4.94
   0  -3   9   45.43    3.88
   0  -3   9   58.07    5.08
   0   3  -9   57.07    3.68
   0   3  10    6.00    3.97
   0  -3  10    2.08    4.35
   0   3  10   -2.88    4.46
   0  -3  10   -4.75    4.43
   0   3  11   26.21    4.83
   0  -3  11   21.21    5.17
   0  -3  11   19.56    4.94
   0   3  11   13.92    5.01
   0  -3  12   18.64    5.48
   0  -3  12   16.40    5.40
   0   3  12   12.75    5.42
   0   3  12    5.43    4.94
   0  -3  13   64.88    6.77
   0  -3  13   78.37    7.26
   0   3  13   77.54    7.39
   0   3  13   83.60    6.89
   0   3  14    7.35    6.37
   0  -3  14    3.33    5.56
   0  -3  14    6.85    6.33
   0   3  15   50.57    7.47
   0  -3  15   46.53    7.49
   0   3  16    8.29    7.68
   0  -3  16   -1.60    6.88
   0  -4   0  779.58   24.98
   0   4   0  826.53   24.74
   0   4   0  819.58   24.57
   0  -4   0  797.97   24.78
   0   4   0  791.97   24.85
   0   4   0  818.18   24.94
   0   4  -1    7.29    1.66
   0   4   1    6.24    0.96
   0  -4   1    5.33    1.21
   0  -4  -1    6.01    1.41
   0   4   1    4.87    1.63
   0   4  -1    5.93    1.43
   0  -4  -1    6.27    1.23
   0   4  -1    6.00    1.60
   0  -4   1    6.00    1.92
   0  -4   1    4.01    0.95
   0  -4   1    3.85    1.12
   0  -4  -1    5.46    1.14
   0  -4  -2    4.91    0.97
   0   4  -2    3.25    1.66
   0   4  -2    3.60    1.37
   0  -4   2    5.23    1.23
   0   4   2    3.11    1.64
   0  -4  -2    6.85    1.39
   0   4  -2    3.65    1.95
   0  -4   2    3.33    2.24
   0  -4  -2    5.16    0.80
   0  -4   2    5.59    1.79
   0  -4  -2    3.71    1.22
   0  -4  -3  438.70   13.80
   0  -4   3  435.83   13.66
   0   4   3  445.78   14.13
   0   4  -3  458.86   13.78
   0   4  -3  447.06   14.45
   0   4  -3  474.62   14.05
   0   4   3  418.55   13.48
   0  -4  -3  426.40   13.42
   0  -4   3  431.65   14.28
   0  -4   3  455.97   13.87
   0   4  -3  430.72   13.89
   0  -4   4  182.54    6.22
   0   4  -4  177.48    6.33
   0  -4  -4  179.44    6.34
   0   4   4  187.94    6.60
   0  -4   4  174.80    5.97
   0   4   4  184.69    6.61
   0   4  -4  186.63    7.00
   0  -4  -4  178.17    6.03
   0   4   4  175.52    5.81
   0   4  -4  182.55    6.68
   0  -4   4  175.67    7.21
   0  -4  -4  171.95    5.71
   0  -4   5  548.86   17.21
   0   4  -5  528.31   17.02
   0   4   5  567.05   17.54
   0  -4   5  517.28   17.50
   0  -4   5  539.12   16.99
   0   4   5  549.83   17.60
   0  -4  -5  554.97   17.27
   0   4  -5  584.01   17.92
   0  -4  -5  545.43   17.12
   0   4   5  538.25   16.88
   0   4  -5  589.86   17.90
   0  -4  -5  532.29   16.79
   0  -4   5  564.72   18.23
   0  -4   6   10.73    2.13
   0   4   6   13.02    2.80
   0   4  -6   10.22    1.80
   0  -4   6   11.95    2.76
   0  -4   6    8.17    1.75
   0   4   6   10.27    2.88
   0  -4   6   10.06    3.65
   0  -4  -6   10.59    1.92
   0  -4   6   10.51    2.88
   0   4  -6   12.92    2.87
   0   4   6    9.14    1.70
   0   4  -7  257.35    8.84
   0   4   7  273.64    9.73
   0  -4   7  257.49    9.66
   0   4   7  274.73    9.77
   0  -4   7  262.23   10.09
   0   4   7  254.48    8.80
   0  -4   7  280.95   10.44
   0  -4   8    2.62    3.10
   0  -4   8    2.64    4.27
   0   4   8    1.69    3.66
   0  -4   8    4.35    3.77
   0   4   8   10.88    3.72
   0   4  -8    2.26    2.16
   0  -4   9   31.57    3.92
   0   4   9   31.44    4.34
   0  -4   9   38.96    4.54
   0   4   9   37.23    4.27
   0  -4   9   28.62    4.87
   0   4  10    4.20    4.18
   0  -4  10   -0.80    4.08
   0   4  10    1.54    4.36
   0  -4  10    7.37    4.92
   0   4  11   95.62    6.60
   0  -4  11   91.65    6.85
   0  -4  11  100.56    6.99
   0   4  11   79.86    6.45
   0  -4  12   12.80    5.25
   0  -4  12    5.99    5.70
   0   4  12   14.44    5.16
   0   4  12    6.98    5.33
   0  -4  13   73.65    7.47
   0  -4  13   76.24    7.51
   0   4  13   79.30    7.60
   0   4  13   77.46    6.92
   0  -4  14   71.19    7.90
   0  -4  14   93.93    7.96
   0   4  14   74.98    7.32
   0  -4  15   18.14    6.95
   0   4  15   35.96    7.31
   0  -4  15   20.10    7.31
   0   4  16    2.45    7.75
   0  -4  16    1.23    7.13
   0  -5   0    0.10    1.88
   0  -5   0    1.44    1.48
   0   5   0   -1.03    1.80
   0   5   0   -1.42    2.06
   0   5   0   -0.37    1.29
   0   5   1    0.57    1.09
   0   5  -1    1.78    2.01
   0  -5   1   -0.39    1.44
   0  -5  -1    3.41    1.56
   0   5   1    0.17    1.75
   0   5  -1    1.36    1.69
   0  -5   1    1.57    2.14
   0   5  -1    1.65    1.69
   0  -5  -1    0.23    1.58
   0  -5   1    1.86    1.06
   0   5   1   -0.49    1.05
   0  -5   1    1.00    1.33
   0  -5  -1    1.03    1.28
   0   5  -2  206.71    6.65
   0   5   2  199.54    6.99
   0  -5   2  200.68    6.50
   0  -5  -2  189.83    6.66
   0  -5  -2  198.20    6.47
   0   5  -2  186.09    7.08
   0  -5   2  202.90    7.37
   0  -5  -2  190.19    6.35
   0  -5   2  205.87    6.86
   0  -5  -2  172.45    6.12
   0   5  -2  198.59    6.89
   0  -5   3   18.22    1.97
   0   5  -3   12.78    2.29
   0  -5  -3   13.38    1.34
   0   5  -3   14.41    1.88
   0  -5   3   13.68    1.65
   0  -5  -3   22.04    1.99
   0   5   3   14.53    2.39
   0  -5  -3   13.27    1.76
   0   5  -3   13.67    2.59
   0  -5   3   13.77    2.52
   0   5  -3   13.56    1.68
   0  -5  -3   14.19    1.12
   0  -5   4   42.31    2.67
   0   5  -4   39.71    2.94
   0  -5  -4   36.26    2.63
   0   5  -4   43.76    2.63
   0  -5   4   40.52    2.29
   0   5   4   37.03    3.31
   0  -5   4   38.16    3.86
   0   5  -4   37.07    3.27
   0   5  -4   44.00    2.83
   0   5   4   42.98    2.03
   0  -5  -4   38.99    1.75
   0   5  -5   95.19    4.30
   0  -5   5   95.66    4.07
   0   5   5   91.94    4.70
   0   5   5   91.62    4.73
   0  -5   5   82.98    3.59
   0  -5  -5   91.37    3.73
   0   5  -5   91.46    4.41
   0   5   5   87.90    3.43
   0  -5   5   90.60    5.25
   0  -5   6  264.93    9.39
   0  -5  -6  256.98    8.77
   0   5   6  267.81    9.60
   0   5   6  261.99    9.57
   0   5  -6  253.31    8.68
   0  -5   6  262.32   10.19
   0  -5   7  670.10   21.32
   0   5   7  677.27   21.40
   0  -5   7  649.72   21.72
   0  -5   7  708.97   22.33
   0   5  -7  614.93   20.48
   0   5   7  671.35   21.35
   0  -5   8   38.50    3.97
   0   5   8   46.92    4.46
   0  -5   8   44.62    4.63
   0   5   8   45.26    4.32
   0  -5   8   38.68    5.06
   0   5   9   19.03    4.49
   0  -5   9   18.09    4.49
   0   5   9   22.11    4.15
   0  -5   9   23.35    4.93
   0   5  10   54.49    5.33
   0  -5  10   53.47    5.76
   0   5  10   53.88    5.68
   0  -5  10   58.21    6.05
   0   5  11    0.24    4.89
   0  -5  11   -0.89    5.27
   0   5  11    2.05    4.96
   0  -5  11    4.19    5.43
   0   5  12    6.95    5.44
   0  -5  12    3.13    5.70
   0  -5  12    5.14    5.18
   0   5  12    1.14    5.69
   0  -5  13   41.69    6.77
   0  -5  13   35.08    6.87
   0   5  13   40.52    7.06
   0   5  13   37.98    6.41
   0  -5  14    1.86    6.26
   0  -5  14    9.36    6.96
   0   5  14    8.80    7.06
   0   5  14   10.77    6.23
   0  -5  15   21.61    6.78
   0   5  15   16.31    7.87
   0   5  15    9.20    6.84
   0  -5  15   27.30    7.10
   0  -6   0 4272.44  133.01
   0   6   0 4393.99  132.56
   0  -6   0 4400.10  132.66
   0   6   0 4533.54  132.85
   0   6   0 4370.81  132.91
   0  -6  -1 1013.89   32.56
   0   6   1 1031.15   32.93
   0  -6   1 1076.90   32.70
   0   6  -1 1115.18   32.88
   0  -6  -1 1074.04   32.76
   0  -6   1 1086.21   32.41
   0   6   1 1075.99   32.40
   0   6  -1 1093.88   33.03
   0   6   1 1072.18   33.07
   0  -6   1 1046.66   32.55
   0  -6  -1 1044.35   32.87
   0   6   1 1051.10   32.48
   0   6  -1 1068.54   32.86
   0  -6   1 1066.29   33.27
   0  -6  -2 1413.31   44.47
   0  -6   2 1457.59   44.56
   0   6  -2 1498.87   44.71
   0   6   2 1481.21   44.97
   0  -6   2 1468.95   45.33
   0   6  -2 1516.02   45.15
   0  -6  -2 1496.23   44.58
   0  -6   2 1470.60   44.39
   0  -6  -2 1412.73   44.23
   0  -6   2 1502.98   44.83
   0   6  -2 1451.92   44.90
   0  -6   3   30.70    2.24
   0   6   3   22.91    3.19
   0   6  -3   31.19    3.13
   0  -6  -3   26.63    2.23
   0  -6   3   24.83    2.97
   0   6  -3   29.48    3.04
   0  -6  -3   27.38    1.89
   0   6   4  325.32   10.82
   0   6  -4  312.63   10.27
   0  -6   4  300.67   10.04
   0  -6   4  302.17   11.24
   0   6  -4  305.75   10.23
   0   6  -4  297.21   10.54
   0   6   5   34.41    3.63
   0  -6   5   27.82    4.16
   0   6  -5   32.75    2.98
   0   6  -5   30.17    2.75
   0   6  -5   30.05    3.27
   0   6   6  649.03   20.98
   0  -6   6  635.61   21.51
   0   6  -6  632.49   20.58
   0   6   7  116.44    6.22
   0  -6   7  126.37    7.23
   0   6   7  125.84    6.45
   0  -6   7  125.53    6.42
   0   6   8  462.25   15.95
   0  -6   8  464.62   16.85
   0   6   8  446.26   15.87
   0  -6   8  445.87   16.07
   0   6   9  151.77    7.73
   0  -6   9  144.64    8.49
   0   6   9  170.82    7.76
   0  -6   9  154.58    8.02
   0   6  10  265.39   11.29
   0  -6  10  295.34   11.74
   0  -6  10  276.29   11.99
   0   6  10  279.51   11.54
   0   6  11   46.07    6.13
   0  -6  11   55.14    5.98
   0   6  11   48.69    6.13
   0  -6  11   48.04    6.71
   0   6  12   91.31    7.35
   0  -6  12  107.01    7.88
   0  -6  12   93.94    7.72
   0   6  12  104.06    7.62
   0  -6  13    7.98    5.83
   0  -6  13   10.71    6.75
   0   6  13   15.38    7.01
   0   6  13   -1.83    6.25
   0  -6  14    7.79    6.56
   0  -6  14   -0.40    6.95
   0   6  14   -3.32    7.63
   0   6  14    8.57    6.62
   0  -6  15    4.29    6.77
   0   6  15   12.61    7.76
   0  -6  15   13.01    7.34
   0   6  15   15.58    7.10
   0  -7   0   -0.28    2.66
   0   7   0    1.63    2.59
   0   7   0    0.39    2.97
   0   7  -1    5.68    3.07
   0   7  -1    4.42    2.01
   0   7  -1    3.44    2.61
   0   7   1    3.05    2.66
   0   7   1    4.26    1.56
   0  -7  -1    5.62    1.73
   0  -7   1    3.33    1.77
   0  -7   1    5.72    2.98
   0  -7  -1    1.82    2.32
   0  -7  -2  244.36    8.33
   0   7   2  246.88    9.07
   0   7  -2  261.23    8.82
   0  -7   2  247.35    8.48
   0  -7  -2  247.08    8.60
   0  -7   2  266.80    9.55
   0   7  -2  250.69    8.95
   0   7   2  239.41    8.13
   0  -7   2  261.30    8.80
   0   7  -2  258.15    9.15
   0   7  -3   57.23    3.50
   0  -7   3   59.70    3.10
   0   7   3   54.72    4.06
   0  -7  -3   51.42    2.99
   0  -7   3   55.81    3.84
   0   7  -3   55.44    3.98
   0  -7   4    5.27    3.96
   0   7   4    8.88    3.24
   0   7  -4    9.87    3.16
   0   7  -4    7.81    2.60
   0  -7   5   43.42    4.81
   0   7  -5   38.14    3.71
   0   7  -5   31.07    3.05
   0   7   5   32.68    4.15
   0   7   6  154.21    7.43
   0   7  -6  161.55    6.93
   0  -7   6  153.00    7.86
   0  -7   7  196.05    8.47
   0   7   7  203.67    8.59
   0  -7   7  198.01    9.37
   0  -7   8   18.85    5.41
   0   7   8   17.09    4.77
   0  -7   8   19.24    4.46
   0  -7   9    3.77    5.65
   0  -7   9   11.74    4.65
   0   7   9   14.79    5.11
   0  -7  10  109.00    6.85
   0   7  10  101.86    7.07
   0   7  10   87.16    7.11
   0  -7  10  112.11    7.72
   0   7  11    3.25    5.75
   0  -7  11    2.39    5.00
   0   7  11   -0.57    5.52
   0  -7  11    9.58    6.28
   0   7  12    9.70    6.28
   0  -7  12    5.22    6.34
   0  -7  12    2.26    5.70
   0   7  12    2.82    6.52
   0  -7  13   21.81    6.72
   0  -7  13   25.27    7.25
   0   7  13   15.93    6.62
   0   7  13   30.38    7.05
   0  -7  14   -1.11    6.37
   0  -7  14   -5.79    7.48
   0   7  14   -7.60    7.93
   0   7  14   14.12    7.22
   0  -7  15   -2.58    7.89
   0   7  15    8.87    7.35
   0  -8   0  113.41    5.35
   0   8   0  111.92    5.34
   0   8   0  106.33    5.51
   0  -8   1  202.60    8.05
   0   8  -1  194.51    7.98
   0   8   1  193.98    8.04
   0   8  -1  204.10    7.72
   0   8   1  203.51    7.82
   0   8  -2    7.67    3.29
   0   8   2    7.09    3.41
   0   8   2   12.21    3.51
   0   8  -2    9.40    3.00
   0   8  -3   33.58    3.85
   0   8   3   41.62    4.10
   0   8  -3   37.21    3.39
   0   8   4   83.44    5.40
   0   8  -4   88.66    4.57
   0   8  -4   82.67    5.08
   0  -8   4   91.14    5.75
   0  -8   5   32.30    4.93
   0   8  -5   25.81    3.39
   0   8   5   29.95    4.51
   0   8  -5   30.91    3.97
   0  -8   6    5.06    4.91
   0   8   6    1.62    4.26
   0   8  -6   -4.15    3.83
   0  -8   7   41.94    5.62
   0   8   7   30.24    5.11
   0   8  -7   41.67    4.50
   0   8   8   -0.69    4.93
   0  -8   8    2.79    5.45
   0   8   9   98.03    7.18
   0  -8   9   94.55    7.42
   0   8  10    5.06    5.72
   0  -8  10    0.35    6.05
   0   8  11    6.32    6.11
   0  -8  11    3.32    5.93
   0   8  12   17.93    6.44
   0  -8  12   18.10    6.82
   0   8  13   19.31    6.84
   0  -8  13    1.63    7.39
   0   8  14   35.45    7.71
   0  -8  14   32.31    8.08
   0   9   0   -2.01    3.29
   0   9   0    5.19    3.89
   0   9  -1   35.03    3.90
   0   9  -1   34.47    4.21
   0   9  -2  204.08    8.51
   0   9   2  204.95    8.61
   0   9   2  202.06    8.36
   0   9  -2  207.54    8.06
   0  -9   3   -2.63    4.05
   0   9  -3    2.28    3.31
   0   9   3    2.59    4.12
   0   9  -3   -6.12    4.01
   0   9   3    0.89    3.95
   0  -9   4   -5.77    4.44
   0   9  -4   -1.12    3.20
   0   9   4    0.58    4.00
   0   9  -4    2.83    3.95
   0  -9   5    4.16    4.47
   0   9   5    3.09    4.53
   0   9  -5    1.61    4.14
   0  -9   6  102.83    7.19
   0   9   6   96.69    6.51
   0   9  -6   92.92    5.92
   0  -9   7   99.69    7.13
   0   9   7   81.75    6.85
   0   9  -7  103.30    6.20
   0  -9   8   16.55    5.97
   0   9   8   18.09    5.67
   0  -9   9   12.37    6.21
   0   9   9   -0.27    5.82
   0  -9  10   14.88    6.07
   0   9  10    6.31    5.98
   0  -9  11    2.67    6.76
   0   9  11   -1.83    6.27
   0  -9  12    3.18    6.89
   0   9  12    4.57    6.94
   0  -9  13   16.33    7.80
   0   9  13    5.59    7.29
   0  10   0  221.22    9.11
   0  10   0  240.15    9.64
   0  10   1    0.36    3.96
   0  10  -1    7.52    3.94
   0  10   1    6.90    4.55
   0  10  -1    3.51    4.37
   0  10   2    0.56    4.10
   0  10  -2    1.79    3.80
   0  10  -2    7.98    4.37
   0  10   2    7.01    4.67
   0  10  -3  237.27    9.86
   0  10   3  235.43    9.97
   0  10  -3  247.90    9.44
   0 -10   4   20.91    4.96
   0  10   4   20.75    5.09
   0  10  -4   26.89    4.85
   0  10   4   21.89    5.08
   0  10   5  183.81    8.93
   0  10  -5  194.44    8.66
   0 -10   5  198.53    9.48
   0 -10   6   48.61    6.32
   0  10   6   51.43    5.99
   0  10  -6   53.83    5.47
   0 -10   7   41.47    6.48
   0  10   7   52.50    6.15
   0  10  -7   47.06    5.63
   0  10   8    2.15    5.73
   0 -10   8   -2.71    6.06
   0  10   9   -1.43    5.73
   0 -10   9   12.14    6.26
   0  10  10   -0.61    6.39
   0 -10  10    9.77    6.49
   0  10  11   -5.47    6.85
   0 -10  11   -0.79    6.71
   0  10  12   -6.53    7.41
   0 -10  12   19.20    7.09
   0  11   0    3.85    4.19
   0  11   0   10.07    5.09
   0  11  -1    6.15    4.25
   0  11   1    6.44    4.69
   0  11  -1    4.79    5.05
   0  11   1    0.44    5.06
   0  11  -2   38.71    4.79
   0  11   2   36.21    5.02
   0  11  -2   47.60    5.56
   0  11   3    9.60    4.98
   0  11  -3   19.69    5.19
   0  11   3   13.95    5.25
   0  11   4   43.99    5.78
   0  11  -4   44.38    5.77
   0  11   5   -3.40    5.42
   0  11   5    2.68    5.41
   0  11  -5   -2.22    4.88
   0 -11   6   74.84    6.98
   0  11   6   70.76    6.75
   0  11  -6   78.07    6.54
   0 -11   7   21.31    6.20
   0  11   7   27.53    6.41
   0  11  -7   22.48    5.64
   0 -11   8   16.05    6.75
   0  11   8    8.67    6.48
   0  11  -8   19.78    5.69
   0  11   9   24.60    6.99
   0 -11   9   17.64    6.82
   0  11  10   17.63    7.06
   0 -11  10    7.72    6.84
   0  11  11   24.68    7.46
   0 -11  11    6.44    7.17
   0  12   0   44.31    5.46
   0  12   0   27.40    5.88
   0  12  -1  180.86    8.60
   0  12   1  181.94    8.95
   0  12   1  188.02    9.41
   0  12  -1  189.61    9.30
   0  12   2  113.36    7.14
   0  12  -2  113.22    7.53
   0  12   2  105.45    7.59
   0  12  -3   -3.42    5.35
   0  12   3   -3.77    5.87
   0  12   3    0.24    5.29
   0  12  -4   89.87    7.15
   0  12   4   89.11    7.51
   0  12   4  102.42    7.19
   0  12   5    6.89    5.83
   0  12  -5    0.73    5.71
   0  12   5   10.26    6.08
   0  12  -6   71.99    6.96
   0  12   6   67.93    7.12
   0  12   6   60.55    7.15
   0  12   7   45.77    7.23
   0  12  -7   54.73    6.72
   0  12   7   65.65    7.30
   0  12  -8    3.40    6.01
   0  12   8    5.82    6.55
   0 -12   9   59.89    7.98
   0  12   9   59.16    7.80
   0 -12  10   15.79    7.20
   0  12  10   12.85    7.62
   0  13   0   -1.06    6.16
   0  13   0    3.90    5.34
   0  13  -1   19.78    6.35
   0  13   1    6.71    6.37
   0  13   1    5.70    5.33
   0  13  -2   63.12    6.87
   0  13   2   55.04    7.11
   0  13   2   50.70    6.34
   0  13  -3   22.33    6.26
   0  13   3   14.09    6.46
   0  13   3   23.62    5.93
   0  13   4    7.84    6.40
   0  13  -4   -8.79    6.06
   0  13   4   -3.78    6.03
   0  13  -5    5.60    6.12
   0  13   5   -5.15    6.58
   0  13   5   -6.20    6.19
   0  13  -6   14.09    6.18
   0  13   6   -0.88    6.53
   0  13   6    7.10    6.37
   0  13  -7   -1.66    6.40
   0  13   7   -0.62    6.85
   0  13  -8   -7.34    6.62
   0  13   8    1.54    6.90
   0  13   8   -3.88    6.97
   0  14   0    1.73    6.34
   0  14   1    9.62    6.52
   0  14  -1    6.01    6.34
   0  14   1   17.86    6.09
   0  14  -2   -8.97    6.57
   0  14   2  -14.04    5.94
   0  14   3   22.73    6.79
   0  14  -3   14.21    6.87
   0  14   3   22.19    6.51
   0  14   4    4.87    6.91
   0  14  -4    7.48    6.62
   0  14   4    0.87    6.59
   0  14  -5   19.35    6.76
   0  14   5   11.72    6.94
   0  14   5    9.34    6.72
   0  14  -6   -1.17    6.87
   0  14   6   -0.31    6.93
   0  15   0   -6.20    7.11
   0  15   1   -2.50    7.14
   0  15  -1   13.35    7.29
   0  15   2   20.32    7.35
   0  15  -2    7.80    7.08
  -1   0  16   -0.36    6.75
  -1   0  15   -4.77    6.04
  -1   0  15    6.64    6.36
  -1   0  14   15.42    5.77
  -1   0  14   14.73    5.99
  -1   0  13    2.86    4.84
  -1   0  13    7.58    5.40
  -1   0  12    3.89    4.56
  -1   0  12    2.56    5.01
  -1   0  11    0.46    4.26
  -1   0  11    4.16    4.55
  -1   0  10   36.90    3.99
  -1   0  10   38.95    4.85
  -1   0  10   39.03    4.18
  -1   0   9   -1.37    2.89
  -1   0   9    0.71    3.26
  -1   0   9    3.46    3.69
  -1   0   8  100.17    4.91
   1   0  -8   87.25    4.23
  -1   0   8   95.80    4.49
   1   0  -8   86.59    4.78
  -1   0   8  108.14    5.31
   1   0  -7   -1.06    2.06
  -1   0   7   -0.53    2.42
   1   0  -7   -0.64    1.85
  -1   0   7    3.74    2.15
   1   0  -7   -0.94    1.98
  -1   0   7   -0.93    2.74
   1   0  -7   -1.44    2.37
  -1   0   7    0.12    1.95
  -1   0   6   63.99    3.68
  -1   0   6   67.02    3.42
   1   0  -6   74.65    3.31
  -1   0   6   68.95    3.25
   1   0  -6   74.56    3.19
   1   0  -6   67.17    3.65
   1   0  -6   73.36    3.38
  -1   0   6   77.15    3.69
   1   0  -5   -0.69    1.52
  -1   0   5    0.98    1.61
  -1   0   5    0.06    1.38
   1   0  -5    0.49    1.30
   1   0  -5   -0.46    1.71
  -1   0   5   -0.09    1.51
  -1   0   5   -0.18    1.93
   1   0  -5   -0.07    1.40
  -1   0   4 6159.98  184.86
   1   0  -4 6149.55  184.84
  -1   0   4 6108.61  185.06
   1   0  -4 6312.23  185.00
  -1   0   4 6204.81  185.06
   1   0  -4 6251.24  185.12
  -1   0   4 5854.15  185.03
  -1   0   3   -0.23    0.84
   1   0  -3    1.53    0.92
  -1   0   3    0.37    0.99
   1   0  -3    1.48    1.16
  -1   0   3    0.75    1.06
  -1   0   3    0.57    1.01
   1   0  -3    0.32    0.83
  -1   0   2  309.17    9.75
   1   0  -2  322.47    9.72
  -1   0   2  305.08    9.67
   1   0  -2  327.20    9.68
   1   0  -2  309.82    9.77
   1   0  -2  316.30    9.57
  -1   0   2  303.17    9.57
   1   0  -1    1.09    0.46
  -1   0   1    0.72    0.39
   1   0   1    2.02    0.49
   1   0   1    1.29    0.52
  -1   0  -1    0.65    0.56
  -1   0  -1   -0.27    0.50
  -1   0  -2    3.04    1.12
   1   0   2    3.22    1.14
  -1   0  -2    5.75    1.22
   1   0   2    5.24    1.28
   1   0   2    5.72    1.25
   1   0   2    3.91    1.16
  -1   0  -3   -1.08    1.31
   1   0   3    0.54    1.42
  -1   0  -3    3.99    1.35
   1   0   3    0.26    1.57
   1   0   4 2197.87   68.28
   1   0   4 2300.35   68.64
  -1   0  -4 2288.21   68.55
   1   0   4 2220.36   68.52
   1   0   4 2269.89   68.62
   1   0   4 2224.65   68.46
  -1   0  -4 2322.76   68.52
  -1   0  -4 2246.70   68.36
  -1   0  -5    0.77    1.79
   1   0   5    0.25    2.13
  -1   0  -5    0.75    1.73
   1   0   5    1.64    1.84
   1   0   5   -2.81    2.27
  -1   0  -5    3.27    1.94
   1   0   5   -0.77    2.07
   1   0   5    0.09    1.51
   1   0   6 2033.66   62.76
   1   0   6 2109.46   63.24
  -1   0  -6 2059.75   63.02
   1   0   6 2009.06   63.06
   1   0   6 2090.82   63.30
  -1   0  -6 2026.87   62.83
  -1   0  -6 2118.19   63.04
   1   0   6 2076.09   63.06
  -1   0  -7   -1.94    2.22
   1   0   7    2.52    2.45
   1   0   7   -0.45    2.77
   1   0   7   -0.17    2.86
   1   0   7   -0.57    1.99
   1   0   8  853.59   27.64
   1   0   8  905.26   28.06
   1   0   8  858.86   27.63
   1   0   8  857.35   27.20
   1   0   9   -0.68    3.96
   1   0   9    3.59    3.50
   1   0   9   -0.96    3.26
   1   0  10   20.06    4.68
   1   0  10   22.50    3.95
   1   0  10   28.09    4.21
   1   0  11    4.09    4.24
   1   0  11    2.73    4.16
   1   0  11    0.28    4.70
   1   0  12   83.98    6.08
   1   0  12   78.23    6.78
   1   0  12   75.81    6.09
   1   0  13    0.29    4.96
   1   0  13    7.10    5.91
   1   0  14  300.27   14.05
   1   0  15  -14.95    7.40
   1   0  16   31.35    7.77
  -1  -1  16   15.76    6.77
  -1   1  16    3.26    7.00
  -1  -1  16   26.45    6.78
  -1  -1  15   16.06    6.45
  -1   1  15    3.35    6.26
  -1  -1  15   19.09    6.40
  -1  -1  14   12.55    6.08
  -1   1  14   13.86    6.18
  -1  -1  14   19.78    5.91
  -1  -1  13   20.51    5.81
  -1   1  13    5.92    5.26
  -1   1  13    7.61    5.11
  -1  -1  13   11.19    5.47
  -1  -1  12   14.61    5.13
  -1   1  12   15.37    4.50
  -1  -1  12   14.75    5.27
  -1   1  12   15.54    5.17
  -1  -1  11  370.97   14.10
  -1   1  11  351.70   13.59
  -1  -1  11  384.52   14.18
  -1   1  11  393.17   14.02
  -1   1  11  373.25   13.34
  -1   1  10  284.93   10.81
  -1  -1  10  288.59   11.27
  -1   1  10  286.86   10.54
  -1  -1  10  266.66   10.33
   1   1 -10  287.93   10.71
  -1  -1  10  316.92   11.44
  -1   1  10  291.26   11.04
  -1   1   9  526.90   17.48
  -1  -1   9  521.28   17.85
  -1  -1   9  495.14   17.14
  -1   1   9  526.15   17.28
  -1  -1   9  517.28   17.82
   1   1  -9  542.79   17.47
  -1   1   9  556.83   17.80
  -1   1   8   45.58    3.37
  -1  -1   8   43.06    3.86
  -1  -1   8   44.50    3.74
   1  -1  -8   42.50    2.91
  -1  -1   8   40.24    3.14
   1   1  -8   38.18    3.36
  -1   1   8   47.67    3.70
  -1   1   8   33.07    3.24
   1   1  -7  158.36    5.99
  -1   1   7  158.81    6.01
   1  -1  -7  166.74    5.79
  -1  -1   7  157.65    5.93
  -1  -1   7  149.44    6.39
  -1   1   7  151.45    6.08
   1  -1  -7  149.53    5.76
  -1  -1   7  171.20    6.54
   1   1  -7  145.75    6.09
  -1   1   7  155.42    6.32
  -1  -1   7  157.84    5.97
  -1   1   6   26.12    2.68
   1   1  -6   23.48    2.36
  -1   1   6   18.15    2.37
  -1  -1   6   17.76    2.12
   1   1  -6   23.85    2.17
  -1   1   6   24.75    2.29
  -1  -1   6   27.01    2.59
   1   1  -6   30.74    2.44
   1  -1  -6   24.36    1.96
  -1  -1   6   21.67    2.08
   1  -1  -6   25.21    2.00
  -1  -1   6   26.10    2.60
   1   1  -6   22.49    2.20
   1  -1  -6   28.34    2.21
  -1   1   6   23.35    2.19
   1   1  -5  306.15   10.15
   1  -1  -5  326.91   10.08
  -1  -1   5  302.80   10.06
  -1   1   5  304.96   10.16
   1   1  -5  313.51   10.26
  -1  -1   5  315.08   10.21
  -1   1   5  307.40   10.41
  -1   1   5  324.08   10.36
   1  -1  -5  328.49   10.20
   1   1  -5  318.63   10.32
  -1  -1   5  301.64   10.43
   1  -1  -5  299.85   10.52
  -1  -1   5  319.49   10.49
  -1   1   5  298.66   10.18
   1   1  -5  328.97   10.35
   1  -1  -5  316.46   10.11
   1   1  -4  120.36    4.31
   1  -1  -4  123.51    4.24
  -1   1   4  119.87    4.34
  -1  -1   4  119.48    4.21
  -1   1   4  120.13    4.45
  -1   1   4  125.53    4.64
   1   1  -4  116.57    4.36
  -1  -1   4  114.24    4.33
   1  -1  -4  125.45    4.40
  -1  -1   4  115.32    4.55
   1   1  -4  121.03    4.44
   1  -1  -4  119.77    4.74
   1   1  -4  132.38    4.49
   1  -1  -4  123.45    4.26
  -1  -1   4  121.50    4.62
  -1   1   4  123.88    4.36
   1   1  -3 1680.68   50.99
   1  -1  -3 1668.65   50.98
  -1   1   3 1745.79   51.05
  -1  -1   3 1668.43   50.91
   1   1  -3 1741.52   51.09
  -1   1   3 1693.34   51.10
   1   1  -3 1638.84   51.08
  -1  -1   3 1598.75   51.12
  -1  -1   3 1702.16   51.18
  -1   1   3 1702.59   51.06
   1  -1  -3 1725.45   51.00
   1  -1  -3 1676.48   51.26
  -1  -1   3 1688.58   50.87
  -1  -1   2  354.36   11.27
   1  -1  -2  370.25   11.62
   1   1  -2  357.53   11.28
   1   1  -2  374.96   11.33
  -1   1   2  368.29   11.43
   1  -1  -2  379.10   11.41
   1   1  -2  369.03   11.46
  -1  -1   2  376.88   11.47
  -1   1   2  385.45   11.46
  -1   1   2  380.88   11.52
  -1  -1   2  366.08   11.53
   1  -1  -2  384.16   11.42
  -1   1   1 6197.02  190.70
   1  -1  -1 6499.85  190.87
   1   1  -1 6154.70  190.67
  -1   1   1 6524.30  190.85
   1  -1  -1 6467.79  190.77
  -1   1   1 6274.09  190.77
   1  -1  -1 6443.04  190.77
  -1   1   1 6403.63  190.78
   1   1  -1 6440.71  190.79
  -1  -1   1 6432.87  190.79
  -1   1   0  155.22    5.11
   1   1   0  158.57    5.04
  -1  -1   0  156.73    5.04
   1  -1   0  163.72    5.14
  -1   1   0  169.24    5.12
   1  -1   0  164.46    5.11
   1  -1   0  169.38    5.14
   1  -1   0  168.54    5.10
  -1   1   0  164.87    5.10
  -1  -1  -1 1072.78   31.89
   1   1   1 1058.12   31.90
  -1  -1  -1  991.83   31.88
   1   1   1 1027.23   31.88
   1  -1   1 1030.62   31.91
   1  -1   1 1055.89   31.86
  -1  -1  -1 1076.40   31.93
  -1   1  -1 1068.78   31.87
   1   1   1 1064.87   31.92
   1  -1   1 1115.41   32.02
   1   1   2  266.78    8.51
  -1   1  -2  269.57    8.66
   1  -1   2  274.43    8.82
  -1  -1  -2  249.16    8.33
   1  -1   2  282.91    8.78
   1   1   2  277.24    8.56
  -1  -1  -2  268.52    8.49
   1  -1   3  177.19    5.40
   1   1   3  181.88    5.86
  -1  -1  -3  186.14    5.71
   1   1   3  188.25    5.82
  -1   1  -3  176.73    6.02
   1  -1   3  176.41    6.15
  -1  -1  -3  181.55    5.58
   1   1   3  177.04    5.86
   1  -1   3  185.17    6.29
   1   1   3  178.95    5.59
   1  -1   4  229.14    8.18
   1   1   4  230.07    7.78
  -1  -1  -4  228.59    7.67
  -1  -1  -4  232.53    7.55
  -1   1  -4  236.76    7.98
   1   1   4  227.35    7.86
   1  -1   4  229.85    7.40
   1   1   4  223.78    7.57
   1  -1   5  466.24   15.44
   1  -1   5  462.33   15.24
  -1  -1  -5  467.15   14.97
   1   1   5  479.19   15.19
  -1  -1  -5  459.30   14.86
  -1   1  -5  501.44   15.27
   1   1   5  475.14   15.27
   1   1   5  466.35   14.97
   1  -1   5  464.16   15.45
   1  -1   5  470.41   14.75
   1  -1   6   81.08    3.54
   1  -1   6   86.17    4.57
   1   1   6   81.40    4.26
   1  -1   6   86.40    4.33
  -1  -1  -6   86.84    3.93
  -1   1  -6   82.57    4.06
  -1  -1  -6   86.66    3.76
   1   1   6   83.56    4.24
   1  -1   6   97.84    4.85
   1   1   6   86.51    4.07
   1   1   6   90.87    3.98
   1  -1   6   86.75    4.51
   1  -1   7 2040.57   60.81
   1  -1   7 1955.97   61.47
   1  -1   7 2030.80   61.36
  -1  -1  -7 2042.41   61.01
   1   1   7 1958.44   61.29
  -1  -1  -7 1936.13   60.86
   1   1   7 2004.70   61.42
   1  -1   7 1957.38   61.65
   1   1   7 2033.48   61.14
   1  -1   7 1983.19   61.52
   1   1   7 1994.74   61.08
   1  -1   8  210.44    8.61
   1   1   8  215.72    8.39
   1  -1   8  216.36    8.36
  -1  -1  -8  208.32    7.68
   1   1   8  212.31    8.01
   1  -1   8  204.64    8.54
   1  -1   8  200.27    7.51
   1  -1   8  201.29    8.62
   1   1   8  229.41    8.63
   1   1   9  196.68    8.34
   1  -1   9  186.14    8.35
   1   1   9  177.52    7.82
   1  -1   9  189.30    7.84
   1  -1   9  171.51    8.07
   1   1   9  189.81    7.67
   1  -1  10   83.07    5.40
   1   1  10   80.57    5.63
   1   1  10   73.51    5.51
   1  -1  10   88.14    5.68
   1  -1  10   74.53    5.82
   1   1  10   82.03    5.18
   1  -1  11   14.15    5.03
   1  -1  11   10.34    4.48
   1   1  11    8.82    3.95
   1   1  11   12.86    4.49
   1  -1  11   12.90    4.37
   1   1  11   13.41    4.93
   1   1  12   12.73    6.12
   1  -1  12   23.96    5.28
   1   1  12   16.18    4.60
   1   1  12   23.52    5.22
   1   1  12   12.72    5.17
   1  -1  12   14.88    5.07
   1  -1  12   27.16    4.79
   1   1  13   -5.12    6.30
   1  -1  13    3.03    5.29
   1   1  13   -2.48    5.44
   1  -1  13   12.73    5.66
   1   1  14   56.40    7.76
   1  -1  14   61.69    6.82
   1  -1  14   73.26    7.41
   1  -1  15    6.14    7.18
   1   1  15   13.27    7.19
   1  -1  15   12.67    6.33
   1   1  16   21.02    7.55
   1  -1  16   17.07    7.66
  -1  -2  16   28.10    7.40
  -1   2  16   23.65    7.57
  -1  -2  15    4.06    6.57
  -1   2  15    9.63    6.67
  -1  -2  15    3.58    6.42
  -1  -2  14   78.32    7.14
  -1   2  14   85.29    7.46
  -1  -2  14   68.63    7.12
  -1   2  13   -4.81    5.46
  -1  -2  13    5.93    5.54
  -1  -2  13   -2.88    5.59
  -1   2  12   20.05    4.60
  -1  -2  12   16.14    4.87
  -1   2  12   20.43    4.56
  -1  -2  12   31.10    5.56
  -1   2  12   26.03    5.30
  -1   2  11   50.38    4.71
  -1  -2  11   47.49    5.41
  -1  -2  11   40.57    5.17
  -1   2  11   46.42    4.52
  -1   2  11   37.06    5.33
   1   2 -11   51.66    4.50
  -1   2  10  107.09    5.73
  -1  -2  10  105.36    6.28
  -1   2  10  109.53    5.87
  -1  -2  10  110.76    6.23
   1   2 -10  108.75    5.61
  -1   2  10  112.50    6.24
  -1   2   9   56.25    4.16
  -1  -2   9   55.60    4.75
  -1   2   9   49.98    3.94
  -1   2   9   60.72    4.44
   1   2  -9   47.53    3.78
  -1  -2   9   55.31    3.67
  -1  -2   9   50.43    4.40
  -1  -2   8 1446.54   45.70
  -1   2   8 1502.91   45.88
  -1  -2   8 1500.24   46.30
  -1   2   8 1450.09   45.79
  -1  -2   8 1524.69   46.44
   1   2  -8 1456.19   45.75
  -1   2   8 1556.37   46.11
   1   2  -7   12.71    2.37
  -1   2   7   10.61    2.69
   1   2  -7    7.90    2.26
  -1   2   7    6.43    2.56
  -1  -2   7    5.04    2.96
   1  -2  -7    6.48    1.80
  -1  -2   7    6.47    2.21
  -1  -2   7   10.69    2.76
   1  -2  -7    7.41    1.99
  -1  -2   7   10.53    1.87
  -1   2   7    9.74    2.29
   1   2  -6 1017.68   31.04
   1  -2  -6  990.08   30.79
  -1   2   6 1054.37   31.04
  -1  -2   6  944.07   30.85
   1   2  -6 1010.26   30.90
  -1   2   6 1030.65   31.13
  -1   2   6 1008.37   31.32
  -1  -2   6 1004.58   31.25
   1  -2  -6 1042.20   30.94
  -1  -2   6 1010.62   30.67
  -1  -2   6 1017.93   31.37
   1   2  -6  946.03   31.03
   1  -2  -6  971.09   30.70
  -1   2   6  992.29   30.89
   1   2  -5   52.49    2.79
  -1  -2   5   51.66    2.65
  -1   2   5   52.97    2.84
   1   2  -5   45.63    2.58
  -1   2   5   53.21    2.94
  -1   2   5   56.19    3.11
  -1  -2   5   54.56    3.03
   1  -2  -5   49.35    2.56
  -1   2   5   49.14    2.56
   1  -2  -5   50.78    2.37
  -1  -2   5   53.22    3.12
  -1  -2   5   53.72    2.38
  -1  -2   4   70.20    2.65
   1   2  -4   63.15    2.92
  -1   2   4   67.22    3.05
   1  -2  -4   67.39    2.80
  -1   2   4   68.54    3.11
   1   2  -4   65.46    2.84
  -1  -2   4   73.35    3.12
  -1   2   4   61.51    2.75
  -1  -2   4   70.22    3.30
   1  -2  -4   66.92    2.66
   1   2  -3  118.24    3.70
  -1  -2   3  126.90    3.69
  -1   2   3  136.84    4.11
  -1  -2   3  131.04    3.50
  -1  -2   3  128.46    3.74
  -1   2   3  130.13    3.97
   1  -2  -3  129.21    3.85
  -1  -2   3  125.36    3.97
  -1   2   3  130.30    3.81
  -1  -2   3  124.53    4.12
   1  -2  -3  129.80    3.71
   1   2  -3  131.02    4.11
   1  -2  -2   26.57    1.39
   1   2  -2   23.22    1.01
  -1  -2   2   22.74    0.97
  -1  -2   2   24.99    1.14
  -1   2   2   23.25    1.46
   1  -2  -2   23.45    1.42
  -1  -2   2   22.45    1.31
  -1  -2   2   23.38    1.26
   1   2  -2   17.98    1.25
   1  -2  -2   19.60    1.17
  -1   2   2   22.16    1.24
   1   2  -2   20.13    1.62
  -1  -2   2   21.72    1.52
  -1   2   1  685.29   20.71
   1   2  -1  674.35   20.68
   1   2  -1  679.91   20.55
  -1  -2   1  655.35   20.54
  -1   2   1  686.54   20.75
  -1  -2   1  678.22   20.55
   1  -2  -1  677.19   20.65
  -1   2   1  686.75   20.68
  -1  -2   1  686.30   20.73
   1   2  -1  706.53   20.76
  -1   2   0  584.80   18.86
   1   2   0  616.16   18.78
  -1  -2   0  623.51   18.78
   1  -2   0  616.63   18.88
  -1   2   0  615.00   18.85
  -1   2   0  628.30   18.82
   1  -2   0  651.18   18.81
  -1   2   0  623.26   18.87
   1   2   0  612.43   18.75
  -1  -2   0  605.27   18.70
  -1   2  -1  697.61   21.47
   1  -2   1  680.41   21.44
   1   2   1  710.72   21.51
  -1  -2  -1  691.35   21.46
   1  -2   1  703.26   21.69
  -1   2  -1  712.19   21.63
  -1   2  -1  692.32   21.50
   1   2   1  739.25   21.41
   1  -2   2  169.65    5.38
  -1   2  -2  163.96    5.40
  -1  -2  -2  141.38    5.35
   1   2   2  167.23    5.53
   1  -2   2  166.26    5.98
  -1  -2  -2  170.05    5.32
   1   2   2  159.94    5.30
  -1   2  -2  168.01    5.57
   1  -2   2  170.57    5.68
  -1   2  -2  168.30    5.49
   1  -2   2  169.02    5.44
   1  -2   3  100.52    3.59
  -1   2  -3   88.76    3.14
   1  -2   3   97.05    3.45
  -1  -2  -3   94.43    3.56
   1   2   3  104.48    3.74
   1  -2   3   89.57    4.29
   1   2   3   95.99    3.52
  -1  -2  -3   94.47    3.46
  -1   2  -3   96.86    3.96
   1  -2   3   95.88    4.18
   1   2   3   94.58    3.16
  -1   2  -4  133.06    4.53
  -1  -2  -4  135.34    4.92
  -1  -2  -4  139.21    4.95
   1   2   4  142.86    5.19
   1   2   4  131.72    4.95
   1   2   4  135.07    4.59
   1  -2   4  135.89    5.68
  -1   2  -4  139.99    5.46
  -1   2  -4  137.86    5.31
  -1  -2  -5   15.22    1.69
   1  -2   5   11.32    2.60
   1   2   5   12.18    1.51
   1  -2   5   10.27    2.67
  -1   2  -5   11.91    2.38
   1   2   5   14.53    2.26
  -1  -2  -5   12.59    1.90
   1   2   5   10.45    2.04
  -1   2  -5   16.35    2.57
  -1   2  -5   13.08    1.46
   1  -2   5    9.99    1.39
  -1   2  -6  351.12   11.72
   1  -2   6  337.86   11.63
   1  -2   6  387.26   12.70
   1   2   6  391.47   12.37
  -1  -2  -6  381.95   12.05
  -1   2  -6  370.36   12.43
   1   2   6  378.57   12.30
  -1   2  -6  376.15   12.57
   1   2   6  366.19   11.83
   1  -2   6  353.50   12.76
  -1   2  -7   63.76    3.22
   1  -2   7   53.73    3.01
   1  -2   7   67.72    4.26
   1  -2   7   66.23    3.89
   1   2   7   65.82    4.03
   1   2   7   69.43    4.05
   1  -2   7   60.23    4.42
   1  -2   7   58.81    4.57
   1   2   7   61.09    3.38
   1  -2   8   30.12    4.18
   1   2   8   27.83    2.96
   1  -2   8   23.50    3.82
   1  -2   8   28.13    3.64
   1  -2   8   21.10    3.37
   1   2   8   25.97    3.70
   1   2   8   28.97    3.53
   1   2   9   20.66    3.18
   1  -2   9   19.23    4.35
   1  -2   9   21.97    3.64
   1   2   9   26.92    4.12
   1   2   9   23.63    4.04
   1  -2   9   17.14    4.13
   1  -2   9   22.87    4.19
   1  -2  10  188.89    8.16
   1   2  10  217.00    8.72
   1   2  10  196.31    8.63
   1  -2  10  167.77    8.86
   1  -2  10  170.47    8.71
   1   2  10  202.39    7.99
   1   2  10  206.10    9.37
   1   2  11    7.95    4.78
   1  -2  11    7.97    4.92
   1  -2  11    5.52    4.17
   1  -2  11   -1.18    4.78
   1   2  11    4.28    5.40
   1   2  12   36.05    5.58
   1  -2  12   35.28    5.84
   1  -2  12   45.03    5.99
   1   2  12   32.81    6.45
   1  -2  13    1.40    5.99
   1  -2  13   22.47    6.02
   1   2  13   10.71    6.46
   1   2  13   13.98    5.72
   1  -2  14   58.14    7.06
   1   2  14   62.27    7.95
   1   2  14   65.44    7.13
   1   2  15   22.43    7.50
   1  -2  15   20.36    6.58
   1  -2  15   19.09    6.55
   1  -2  16   12.12    7.49
   1   2  16   -9.61    7.41
   1  -2  16   -0.74    6.65
  -1  -3  16   11.75    7.37
  -1   3  16   13.56    7.25
  -1  -3  15   86.04    8.33
  -1   3  15   78.09    8.30
  -1  -3  14    3.62    6.09
  -1   3  14    9.35    6.19
  -1  -3  13   77.40    7.15
  -1  -3  13   93.22    7.18
  -1   3  13   74.35    7.16
  -1   3  13   96.62    6.88
  -1  -3  12   -0.90    4.97
  -1  -3  12   -5.27    5.46
  -1   3  12   -1.04    4.86
  -1   3  12   -2.02    4.62
  -1  -3  11    1.89    4.69
  -1  -3  11    5.97    4.98
  -1   3  11   -0.93    4.38
  -1   3  11   -1.22    4.18
  -1   3  10    4.94    4.01
  -1  -3  10   11.84    4.28
  -1  -3  10    4.84    3.93
  -1   3  10    8.98    3.15
  -1   3  10    3.90    4.23
   1   3 -10    2.44    3.20
  -1   3   9   22.03    3.80
  -1  -3   9   25.10    4.57
  -1  -3   9   29.39    4.28
  -1   3   9   29.91    3.22
  -1   3   9   28.27    4.16
   1   3  -9   23.80    3.07
  -1   3   8   -1.99    2.39
  -1   3   8    0.43    3.12
  -1  -3   8   -2.45    3.57
  -1  -3   8    1.12    2.49
  -1  -3   8    2.04    3.24
  -1   3   8    0.48    3.34
   1   3  -8   -1.07    2.41
  -1  -3   7  112.72    5.60
   1  -3  -7  106.69    4.31
  -1   3   7  111.27    5.20
  -1  -3   7  111.19    4.78
   1   3  -7  111.17    4.66
  -1   3   7  116.34    5.23
  -1  -3   7  110.91    5.41
  -1   3   7  110.73    4.67
  -1  -3   7  109.81    4.43
  -1  -3   6  108.05    4.22
  -1  -3   6  105.33    4.04
  -1  -3   6  110.74    4.61
  -1   3   6  117.35    4.91
  -1   3   6  123.18    4.99
   1   3  -6  117.42    4.49
   1  -3  -6  113.55    4.41
  -1  -3   6  109.73    5.07
  -1   3   6  104.89    4.36
  -1  -3   6  109.39    5.33
   1  -3  -6  107.58    4.14
  -1  -3   5  235.05    7.50
  -1  -3   5  223.18    7.25
  -1  -3   5  234.88    7.73
   1  -3  -5  232.15    7.64
  -1   3   5  234.55    7.95
   1   3  -5  211.10    7.53
  -1   3   5  221.96    8.00
   1  -3  -5  205.69    7.57
  -1  -3   5  233.28    8.01
   1  -3  -5  235.67    7.58
  -1   3   5  219.71    7.49
   1  -3  -5  217.78    7.34
  -1  -3   5  226.10    8.25
   1   3  -4   88.82    3.66
  -1  -3   4  102.97    3.64
  -1   3   4   96.29    4.02
  -1  -3   4   89.96    3.32
  -1  -3   4   91.24    3.72
   1  -3  -4   93.61    3.76
   1  -3  -4   96.72    3.77
  -1   3   4  103.97    4.15
  -1  -3   4   94.73    3.94
   1   3  -4  106.17    4.13
  -1   3   4   97.39    3.61
  -1  -3   4   97.47    4.27
   1  -3  -4   99.17    3.48
  -1  -3   3  145.14    4.91
   1   3  -3  141.82    4.95
  -1   3   3  144.71    5.20
   1   3  -3  146.52    4.73
  -1  -3   3  143.42    4.93
  -1  -3   3  133.37    4.65
   1  -3  -3  143.23    5.04
  -1  -3   3  150.57    5.10
  -1  -3   3  143.02    5.36
  -1   3   3  138.19    4.84
   1   3  -3  157.85    5.31
   1  -3  -3  151.31    4.79
   1  -3  -3  144.28    4.97
  -1  -3   2  213.86    6.81
   1   3  -2  206.32    6.84
   1  -3  -2  207.74    6.89
  -1  -3   2  195.76    6.59
  -1   3   2  220.07    7.01
   1   3  -2  211.77    6.64
  -1  -3   2  220.13    6.82
  -1   3   2  208.06    6.74
   1  -3  -2  214.13    6.68
   1   3  -2  204.95    6.97
  -1  -3   2  212.54    7.09
   1  -3  -1    9.06    0.98
   1   3  -1    9.40    1.03
  -1   3   1   11.11    1.37
  -1  -3   1   10.80    1.00
   1   3  -1    9.33    1.43
  -1  -3   1    8.01    1.29
   1   3  -1   11.41    0.88
   1  -3  -1   11.79    1.16
  -1   3   0    4.29    1.19
   1   3   0    4.73    1.12
  -1  -3   0    2.82    0.95
   1  -3   0    4.18    1.02
  -1  -3   0    4.49    0.97
   1   3   0    2.89    1.09
  -1   3   0    4.79    0.98
   1  -3   0    6.22    0.93
  -1  -3   0    4.64    0.67
   1  -3   0    3.17    1.22
  -1   3   0    4.52    1.23
  -1   3   0    4.79    1.00
  -1   3  -1  168.31    5.81
   1  -3   1  174.55    5.76
  -1  -3  -1  175.75    5.77
   1   3   1  174.60    5.88
   1  -3   1  181.92    6.16
  -1   3  -1  174.61    5.98
  -1  -3  -1  173.26    5.41
   1  -3   1  173.70    5.70
  -1   3  -1  177.23    5.90
   1   3   1  172.27    5.66
  -1  -3  -1  185.05    5.67
   1   3   2  903.69   26.94
  -1   3  -2  871.02   26.97
   1  -3   2  865.36   26.90
   1   3   2  906.06   27.10
  -1  -3  -2  886.47   26.99
  -1   3  -2  887.97   27.36
   1  -3   2  912.21   27.56
  -1  -3  -2  884.29   26.74
   1  -3   2  859.08   27.12
  -1   3  -2  860.16   27.03
   1  -3   2  875.16   27.00
   1  -3   3 2729.22   80.09
  -1   3  -3 2683.61   80.14
   1   3   3 2766.91   80.15
  -1   3  -3 2708.35   80.05
   1  -3   3 2687.15   79.98
   1   3   3 2707.43   80.25
   1  -3   3 2756.60   80.78
  -1   3  -3 2631.01   80.59
  -1  -3  -3 2706.45   79.92
  -1   3  -3 2720.95   80.32
   1   3   3 2538.56   79.62
   1  -3   3 2736.29   80.56
  -1  -3  -3 2603.69   79.64
   1  -3   4  158.97    5.79
   1   3   4  167.21    6.01
  -1   3  -4  164.76    5.36
   1  -3   4  165.04    5.67
   1   3   4  164.30    6.03
   1  -3   4  156.76    6.62
  -1  -3  -4  161.30    5.67
   1  -3   4  174.66    6.69
  -1   3  -4  176.80    6.34
   1   3   4  158.20    5.30
  -1  -3  -4  172.61    5.36
   1  -3   5  229.16    7.75
  -1   3  -5  224.82    7.32
   1   3   5  233.26    8.16
  -1  -3  -5  234.01    7.85
   1  -3   5  211.18    7.56
   1   3   5  235.78    8.13
  -1  -3  -5  233.12    7.75
  -1  -3  -5  235.09    7.70
  -1   3  -5  231.17    8.35
   1   3   5  216.97    7.31
  -1  -3  -5  221.62    7.33
   1  -3   6    9.24    1.90
   1  -3   6    8.03    2.74
   1   3   6   13.90    2.77
   1   3   6    4.20    2.87
  -1   3  -6    7.84    1.56
   1  -3   6    5.68    3.36
   1   3   6    7.83    1.63
   1  -3   6    7.65    2.08
  -1   3  -7   11.63    1.96
   1   3   7   10.77    3.54
   1  -3   7   13.30    3.32
   1   3   7   14.99    3.17
   1  -3   7   13.94    3.94
   1  -3   7   13.55    3.56
   1   3   7   11.33    2.00
   1   3   8    7.71    3.97
  -1   3  -8    5.55    2.20
   1  -3   8    1.58    3.35
   1   3   8    7.96    3.65
   1  -3   8   -0.24    3.76
   1  -3   8    4.56    2.89
   1  -3   8    8.34    3.84
   1   3   8    5.28    2.21
   1  -3   9   79.25    5.38
   1  -3   9   76.46    4.76
   1   3   9   78.25    5.36
   1  -3   9   81.20    5.95
   1  -3   9   76.69    5.85
   1   3   9   82.93    5.75
   1  -3  10   17.87    4.37
   1   3  10   14.74    4.53
   1  -3  10    9.67    4.55
   1  -3  10    3.41    3.56
   1  -3  10   10.21    4.37
   1   3  10   11.58    4.95
   1   3  11  165.09    8.53
   1  -3  11  162.92    8.82
   1  -3  11  160.01    8.69
   1   3  11  180.64    9.07
   1   3  12    5.94    5.40
   1  -3  12    0.32    5.53
   1  -3  12    4.24    5.64
   1   3  12    6.96    5.52
   1   3  13  143.24    8.62
   1  -3  13  153.55    9.21
   1  -3  13  134.48    8.97
   1   3  13  148.13    9.27
   1  -3  14   25.87    6.59
   1  -3  14   19.93    6.76
   1   3  14    3.92    6.71
   1   3  14   14.97    6.26
   1  -3  15   80.21    8.16
   1  -3  15   75.29    7.92
   1   3  15   82.02    8.77
   1  -3  16    0.42    7.15
   1   3  16   -2.43    7.54
   1  -3  16    5.67    6.68
  -1   4  16   16.35    8.30
  -1  -4  16   32.79    7.61
  -1   4  15   26.77    7.55
  -1  -4  15   34.88    7.37
  -1   4  14   19.12    6.74
  -1  -4  14   18.91    6.93
  -1  -4  13   -0.67    5.60
  -1  -4  13   -3.18    6.04
  -1   4  13    8.43    5.91
  -1   4  13   12.39    5.65
  -1  -4  12   23.38    5.28
  -1  -4  12   26.94    5.86
  -1   4  12   30.88    5.55
  -1   4  12   32.34    5.35
  -1  -4  11   43.91    5.76
  -1  -4  11   34.74    5.40
  -1   4  11   36.65    5.62
  -1   4  11   44.81    5.21
  -1  -4  10   62.97    5.62
  -1  -4  10   74.12    6.02
  -1   4  10   71.57    5.33
  -1   4  10   71.18    5.74
  -1  -4   9  118.95    6.35
  -1   4   9  114.25    6.17
   1   4  -9  110.94    5.16
  -1   4   9  112.24    6.07
  -1  -4   9  112.38    6.75
  -1   4   8  845.77   26.87
  -1   4   8  887.25   27.16
   1   4  -8  848.87   26.38
  -1  -4   8  792.05   27.07
  -1   4   8  826.17   26.31
  -1  -4   8  854.41   27.54
  -1  -4   7  177.82    6.40
  -1  -4   7  163.92    6.76
  -1   4   7  173.31    7.18
   1   4  -7  161.37    6.41
  -1   4   7  181.56    7.35
  -1  -4   7  185.22    7.34
  -1   4   7  185.35    6.47
  -1  -4   7  179.23    7.74
  -1  -4   6  668.84   20.83
  -1   4   6  640.37   21.44
   1   4  -6  660.75   20.91
  -1  -4   6  658.44   21.07
  -1   4   6  681.42   21.37
   1  -4  -6  661.64   20.88
  -1  -4   6  663.70   21.41
   1   4  -6  661.49   21.51
  -1   4   6  673.58   20.82
   1  -4  -6  670.83   20.64
  -1  -4   6  698.86   21.87
   1   4  -5    5.00    1.98
  -1  -4   5    2.47    1.75
  -1   4   5    2.18    2.43
   1  -4  -5    2.59    1.89
  -1  -4   5    4.68    1.95
  -1  -4   5    1.68    1.29
   1  -4  -5    3.17    1.92
  -1   4   5    5.52    2.51
  -1  -4   5    0.15    2.81
   1   4  -5    2.41    2.36
   1   4  -5    2.83    2.26
  -1  -4   5    3.26    2.24
  -1   4   5    1.91    1.51
   1  -4  -5    1.25    1.24
   1   4  -4  129.18    4.83
  -1  -4   4  124.42    4.71
   1  -4  -4  130.86    4.80
  -1   4   4  128.04    5.19
  -1  -4   4  123.12    4.40
  -1  -4   4  131.26    4.86
   1   4  -4  131.68    4.51
   1  -4  -4  131.83    4.84
   1   4  -4  131.65    5.32
  -1  -4   4  127.32    5.06
  -1   4   4  131.91    4.59
   1  -4  -4  129.32    4.44
   1   4  -4  125.22    5.24
  -1  -4   4  131.41    5.44
  -1  -4   3   59.39    2.67
   1   4  -3   52.57    2.80
   1  -4  -3   58.13    2.61
   1   4  -3   60.50    2.47
  -1   4   3   58.62    3.08
  -1  -4   3   52.61    2.33
   1   4  -3   50.50    3.13
  -1  -4   3   60.65    2.82
   1   4  -3   58.98    2.99
   1  -4  -3   59.25    2.35
  -1   4   3   56.30    2.44
  -1  -4   3   55.02    3.31
   1  -4  -2    1.92    0.97
  -1  -4   2    0.35    1.08
  -1   4   2    0.73    1.67
   1   4  -2    1.83    1.16
  -1  -4   2   -0.36    1.82
   1   4  -2    1.21    1.81
   1   4  -2    1.77    1.22
   1  -4  -2    2.13    1.17
   1   4  -2    2.68    1.53
   1  -4  -1    2.28    1.03
   1  -4  -1    4.78    1.44
  -1   4   1    3.00    1.60
   1   4  -1    2.08    1.25
  -1  -4   1    1.47    1.12
  -1  -4   1    3.00    1.47
   1   4  -1    1.16    1.61
  -1   4   1    1.18    1.12
  -1  -4   1    1.90    1.11
   1  -4  -1    2.38    1.24
  -1   4   1    1.86    1.61
   1   4  -1    2.41    1.63
  -1  -4   0  663.27   20.67
   1   4   0  692.99   20.96
   1  -4   0  679.45   20.97
  -1   4   0  700.59   21.08
  -1  -4   0  686.84   20.89
   1   4   0  707.27   20.97
   1  -4   0  679.24   21.10
  -1   4   0  693.94   20.94
  -1   4   0  694.87   20.86
  -1  -4   0  658.76   20.55
  -1   4   0  674.99   21.08
   1   4   1 1155.61   35.04
   1  -4   1 1123.18   34.93
  -1   4  -1 1141.49   35.00
  -1  -4  -1 1141.02   34.95
  -1  -4  -1 1160.47   34.72
  -1   4  -1 1157.58   35.11
   1   4   1 1110.96   34.61
   1  -4   1 1184.55   35.41
   1  -4   1 1160.66   34.85
  -1   4  -1 1147.77   35.09
  -1  -4  -1 1169.22   34.77
   1   4   2   11.73    1.57
  -1  -4  -2    9.54    1.48
  -1   4  -2   13.82    1.78
  -1  -4  -2   13.35    1.65
   1  -4   2   11.41    1.47
   1   4   2   13.18    1.99
   1  -4   2   10.05    2.48
  -1   4  -2   12.47    1.96
  -1  -4  -2   10.58    0.98
   1  -4   2   14.54    1.75
   1  -4   2   14.76    1.75
  -1   4  -2   12.77    1.90
   1   4   3  111.12    4.32
   1  -4   3  107.97    4.10
  -1   4  -3  107.58    4.31
  -1  -4  -3  112.17    4.23
   1   4   3  116.93    4.61
   1  -4   3  110.39    5.34
  -1   4  -3  113.83    4.92
  -1  -4  -3  109.14    3.90
  -1   4  -3  108.88    4.27
   1  -4   3  113.32    4.80
   1  -4   3  118.73    4.33
  -1   4  -3  114.34    4.39
  -1  -4  -4   23.33    1.23
   1   4   4   27.28    2.70
   1   4   4   26.57    2.44
  -1   4  -4   24.40    2.90
   1  -4   4   22.69    3.44
   1   4   4   21.69    1.19
  -1  -4  -4   24.49    1.81
  -1   4  -4   24.22    2.46
   1  -4   4   28.24    3.00
   1  -4   4   26.16    2.24
  -1   4  -4   26.28    2.49
   1  -4   5    8.49    2.07
  -1   4  -5    6.80    1.27
   1   4   5    6.99    2.48
   1  -4   5    9.29    1.72
   1   4   5    5.99    2.78
  -1  -4  -5    8.90    1.23
  -1  -4  -5    6.44    1.63
   1  -4   5    7.28    3.13
  -1   4  -5    5.27    2.27
   1   4   5    6.73    1.15
   1   4   6  283.85    9.55
  -1   4  -6  260.28    8.63
   1  -4   6  256.64    8.90
   1  -4   6  260.01    9.66
   1   4   6  282.95    9.77
  -1  -4  -6  266.65    9.01
   1   4   6  264.37    8.59
   1  -4   6  267.72   10.50
   1  -4   7   -5.60    4.22
   1   4   7   -1.13    3.08
   1  -4   7   -1.73    3.12
   1  -4   7   -1.01    2.09
  -1   4  -7    2.62    1.76
   1   4   7    1.42    3.04
   1  -4   8    4.01    3.54
   1   4   8    2.55    3.62
   1  -4   8    9.65    4.33
   1  -4   8    5.45    4.10
   1   4   8   12.46    3.71
   1  -4   9  148.85    7.23
   1   4   9  145.42    7.43
   1  -4   9  151.51    7.84
   1  -4   9  176.97    8.12
   1   4   9  152.32    7.62
   1  -4  10   15.68    4.42
   1  -4  10   19.65    5.12
   1   4  10   12.09    4.40
   1  -4  10   10.41    4.58
   1   4  10   10.71    4.97
   1  -4  11  100.52    6.65
   1   4  11  104.89    6.90
   1  -4  11  101.30    7.40
   1   4  11  117.60    7.28
   1  -4  11   97.73    7.17
   1   4  12   26.50    6.04
   1  -4  12   34.33    6.07
   1   4  12   34.19    6.42
   1  -4  12   35.60    6.21
   1   4  13    3.97    6.16
   1  -4  13    3.15    6.02
   1  -4  13   -2.46    5.97
   1   4  13    8.83    6.52
   1  -4  14   64.35    7.71
   1  -4  14   68.10    7.69
   1   4  14   62.88    7.85
   1   4  14   57.94    7.53
   1  -4  15    4.37    6.68
   1  -4  15   -9.14    6.72
   1   4  15   10.33    6.99
   1   4  15    5.28    6.60
   1  -4  16   -6.62    7.52
   1  -4  16   17.08    7.02
   1   4  16   -4.95    7.81
  -1  -5  15    5.38    7.22
  -1   5  15    5.43    7.44
  -1  -5  14   34.58    7.32
  -1   5  14   22.25    7.49
  -1   5  14   21.78    6.37
  -1  -5  13    2.35    5.58
  -1  -5  13    5.55    6.27
  -1   5  13   -0.96    6.59
  -1   5  13    1.63    5.72
  -1  -5  12   16.64    5.13
  -1  -5  12   17.96    5.79
  -1   5  12   11.50    5.60
  -1   5  12   18.45    5.38
  -1   5  11  214.59    9.51
  -1  -5  11  211.00    9.79
  -1  -5  11  206.17   10.29
  -1   5  11  218.18    9.90
  -1  -5  10   11.34    4.35
  -1  -5  10    9.07    4.92
  -1   5  10   17.65    5.13
  -1   5  10    9.58    4.55
  -1   5   9  153.22    7.39
  -1  -5   9  152.85    7.47
  -1  -5   9  159.05    8.07
  -1   5   9  147.45    7.64
  -1   5   8    2.78    3.76
  -1   5   8    1.13    3.93
   1   5  -8   -0.80    2.36
  -1  -5   8    1.99    3.43
  -1  -5   8    4.34    4.13
  -1  -5   7  165.11    6.78
  -1   5   7  189.21    7.45
  -1  -5   7  177.93    7.43
  -1   5   7  182.91    7.67
   1   5  -7  179.34    6.62
  -1  -5   7  166.68    7.98
  -1  -5   6   36.53    2.96
  -1   5   6   49.20    3.77
   1   5  -6   42.84    3.18
  -1  -5   6   37.52    2.77
  -1   5   6   44.73    2.62
   1   5  -6   40.74    3.57
  -1  -5   6   50.63    3.64
  -1  -5   6   50.63    4.25
  -1  -5   5  730.75   22.50
   1   5  -5  709.18   22.61
  -1  -5   5  689.76   22.61
  -1   5   5  735.13   23.05
  -1  -5   5  732.46   22.92
  -1   5   5  711.52   22.33
   1   5  -5  740.05   23.09
  -1  -5   5  746.75   23.39
  -1  -5   4   55.86    2.56
   1   5  -4   60.08    2.80
  -1   5   4   55.18    3.68
   1   5  -4   54.53    3.61
  -1  -5   4   57.46    3.94
   1  -5  -4   53.36    2.90
  -1  -5   4   50.94    3.23
   1  -5  -4   56.74    2.44
  -1   5   4   59.45    2.70
   1   5  -4   56.30    3.25
  -1  -5   4   53.88    2.95
   1   5  -4   58.45    3.22
   1   5  -3  334.15   11.14
  -1  -5   3  335.59   10.99
  -1  -5   3  337.62   10.75
  -1   5   3  332.44   11.37
   1   5  -3  331.87   10.84
  -1  -5   3  350.06   11.58
   1   5  -3  343.06   11.63
   1   5  -3  348.81   11.02
   1  -5  -3  348.16   10.68
   1  -5  -3  328.00   10.93
   1   5  -2    2.39    1.58
  -1   5   2   -0.88    2.07
  -1  -5   2    0.75    1.34
   1  -5  -2    0.36    1.12
   1   5  -2    1.49    1.95
   1  -5  -2    1.29    1.46
   1   5  -2   -2.51    2.16
  -1  -5   2    1.94    2.18
  -1   5   1 3023.13   91.31
   1   5  -1 3088.69   91.30
  -1   5   1 3041.00   91.31
   1  -5  -1 3016.84   91.17
  -1  -5   1 3038.64   91.02
   1   5  -1 3060.65   91.11
   1   5  -1 3028.74   91.41
   1  -5  -1 2987.48   91.15
  -1  -5   1 3030.06   90.73
  -1   5   1 2992.87   90.97
   1  -5  -1 3027.34   90.98
  -1  -5   1 2853.55   90.96
  -1  -5   1 3086.26   91.30
  -1  -5   0  165.15    5.42
   1  -5   0  170.90    5.83
  -1   5   0  170.27    6.01
   1   5   0  168.30    5.85
  -1  -5   0  171.35    5.73
   1  -5   0  171.58    6.11
   1   5   0  174.37    5.71
  -1   5   0  166.22    5.72
  -1   5   0  170.56    5.65
  -1  -5   0  150.43    5.25
  -1   5   0  168.47    6.07
   1   5   1 1553.55   46.72
  -1   5  -1 1566.53   46.69
   1  -5   1 1527.83   46.56
  -1  -5  -1 1537.29   46.57
  -1   5  -1 1541.71   46.72
   1  -5   1 1585.86   47.16
   1   5   1 1512.57   46.23
  -1  -5  -1 1528.23   46.39
   1   5   1 1469.87   46.11
   1  -5   1 1565.88   46.43
  -1   5  -1 1537.71   46.78
  -1  -5  -1 1575.58   46.34
  -1  -5  -2  383.99   11.43
   1   5   2  369.19   11.79
   1  -5   2  368.38   11.50
  -1   5  -2  368.89   11.65
  -1  -5  -2  358.78   11.57
  -1  -5  -2  342.73   11.14
  -1   5  -2  383.00   11.99
   1  -5   2  371.25   12.46
   1  -5   2  365.86   11.41
  -1  -5  -2  334.98   10.94
   1  -5   2  361.05   11.64
  -1   5  -2  358.39   11.79
   1  -5   2  386.16   11.65
   1  -5   3   55.46    2.85
  -1   5  -3   52.94    3.17
   1   5   3   56.16    3.01
   1  -5   3   47.87    2.60
  -1   5  -3   56.17    3.00
  -1  -5  -3   45.72    2.76
   1   5   3   49.19    3.33
  -1  -5  -3   49.48    1.96
  -1   5  -3   48.48    3.26
   1  -5   3   58.27    4.10
  -1  -5  -3   52.29    2.23
   1  -5   3   53.36    3.38
  -1  -5  -3   49.94    1.76
   1   5   4  312.92   10.34
   1  -5   4  301.70    9.96
  -1   5  -4  318.87   10.22
   1   5   4  308.04   10.58
   1  -5   4  301.96   11.25
  -1  -5  -4  296.07    9.78
   1  -5   4  308.56   10.86
  -1   5  -4  296.63   10.24
  -1   5  -4  302.75   10.37
   1  -5   4  309.48   10.19
   1   5   5  422.39   13.66
   1  -5   5  390.26   13.19
   1   5   5  412.69   13.93
  -1  -5  -5  420.14   13.18
   1  -5   5  423.75   14.37
  -1   5  -5  422.70   13.82
  -1   5  -5  409.45   13.67
   1   5   6    4.65    3.20
   1  -5   6   -0.18    1.93
   1  -5   6    0.93    3.73
  -1  -5  -6    1.83    1.92
   1   5   6    6.17    2.98
   1   5   7  711.60   22.86
   1  -5   7  660.17   22.65
   1  -5   7  695.05   23.55
   1   5   7  728.22   22.68
   1  -5   8   17.85    3.89
   1   5   8   17.05    4.25
   1  -5   8   19.25    4.86
   1  -5   8   22.82    4.42
   1   5   8   20.46    4.02
   1  -5   9  255.14   10.54
   1   5   9  274.40   10.97
   1  -5   9  263.83   11.33
   1  -5   9  295.27   11.75
   1   5   9  288.98   10.73
   1  -5  10   12.27    4.28
   1   5  10    8.30    4.84
   1  -5  10   15.99    5.08
   1   5  10   20.79    5.01
   1  -5  10   11.18    5.48
   1   5  11   36.93    5.87
   1  -5  11   34.54    5.74
   1   5  11   40.21    5.65
   1  -5  11   39.10    6.14
   1   5  12   33.30    6.39
   1  -5  12   36.45    6.28
   1   5  12   52.34    6.60
   1  -5  12   41.82    6.40
   1   5  13    0.63    6.45
   1  -5  13    5.06    6.14
   1  -5  13   12.66    6.31
   1   5  13   -0.65    6.38
   1  -5  14   12.32    6.80
   1  -5  14   15.53    6.81
   1   5  14    8.18    6.98
   1   5  14    5.04    7.05
   1  -5  15   -9.88    7.28
   1  -5  15    6.66    7.24
   1   5  15   -3.15    7.85
   1   5  15   -6.19    7.22
  -1  -6  15    5.53    7.40
  -1  -6  14   -2.43    6.92
  -1   6  14    0.93    6.50
  -1   6  14    4.38    6.94
  -1  -6  13   14.43    6.00
  -1  -6  13   17.70    6.69
  -1   6  13    4.60    6.02
  -1   6  13   -4.31    6.98
  -1  -6  12   14.92    5.55
  -1  -6  12   -0.36    5.95
  -1   6  12    3.97    5.64
  -1   6  12    1.20    6.05
  -1  -6  11   64.55    6.20
  -1  -6  11   62.48    6.60
  -1   6  11   60.03    6.15
  -1   6  11   63.68    6.84
  -1  -6  10   24.08    5.34
  -1   6  10   20.90    5.10
  -1  -6  10   27.13    5.11
  -1   6  10   25.65    5.62
  -1  -6   9    6.68    4.07
  -1  -6   9   17.81    5.05
  -1   6   9   11.40    4.38
  -1  -6   8   26.13    3.98
  -1  -6   8   28.75    5.03
  -1   6   8   27.96    4.31
  -1  -6   7   75.93    5.36
  -1   6   7   65.73    4.76
  -1  -6   7   69.49    4.63
   1   6  -7   61.07    3.84
  -1   6   6   -1.79    3.22
   1   6  -6    3.82    2.89
  -1  -6   6   -0.79    2.90
  -1  -6   6    1.91    3.71
   1   6  -5  224.02    8.35
  -1   6   5  242.61    8.88
   1   6  -5  232.97    7.95
  -1  -6   5  229.26    8.49
  -1   6   5  235.02    7.88
  -1  -6   5  228.23    9.04
   1  -6  -4  547.39   17.28
   1   6  -4  560.50   17.40
  -1   6   4  542.03   17.97
  -1  -6   4  559.93   18.33
   1   6  -4  548.93   17.74
   1   6  -3  929.57   28.61
   1   6  -3  913.60   28.30
  -1  -6   3  950.13   28.21
  -1   6   3  949.80   28.84
   1  -6  -3  926.71   28.24
   1   6  -3  892.01   29.06
   1  -6  -3  905.41   28.33
   1   6  -3  869.40   28.14
  -1  -6   3  947.70   28.99
  -1   6   2  264.14    9.08
   1   6  -2  263.08    9.03
   1  -6  -2  257.62    8.56
   1   6  -2  250.40    8.62
  -1  -6   2  264.99    8.47
  -1   6   2  253.92    9.03
   1   6  -2  249.03    9.13
   1  -6  -2  251.93    8.56
  -1  -6   2  250.90    8.18
   1  -6  -2  249.78    8.28
  -1  -6   2  270.87    9.10
  -1   6   1   10.50    2.53
   1  -6  -1    9.05    1.98
  -1  -6   1   10.89    1.78
   1   6  -1   11.84    2.15
  -1  -6   1   12.99    2.22
   1   6  -1    9.32    2.11
   1  -6  -1   10.29    2.17
  -1  -6   1    9.82    1.13
  -1   6   1   13.40    1.69
   1  -6  -1    9.83    1.57
  -1  -6   1    8.05    1.64
  -1   6   1    9.23    2.66
  -1   6   0    1.25    1.59
   1   6   0    0.22    2.50
  -1   6   0   -0.66    2.61
   1   6   0   -0.27    1.42
  -1   6   0   -0.31    2.16
   1   6   0    0.46    2.10
  -1  -6   0    0.39    1.77
   1  -6   0    1.53    1.67
   1  -6   0   -2.04    2.53
  -1   6   0    0.76    1.70
  -1  -6   0    0.26    1.07
  -1  -6   0   -1.05    1.30
  -1  -6  -1  173.24    5.80
   1  -6   1  169.04    6.13
   1   6   1  164.91    6.40
  -1   6  -1  170.09    6.44
  -1  -6  -1  168.61    6.12
  -1  -6  -1  180.48    5.99
  -1   6  -1  181.65    6.29
   1  -6   1  177.48    7.01
   1   6   1  166.69    5.69
   1  -6   1  178.37    5.92
   1   6   1  170.78    5.54
   1  -6   1  167.33    6.02
  -1   6  -1  177.76    6.64
  -1  -6  -2  322.60   10.34
   1   6   2  315.68   10.90
   1  -6   2  322.75   10.48
  -1   6  -2  328.50   10.74
  -1  -6  -2  315.25   10.57
   1  -6   2  313.20   11.48
  -1  -6  -2  314.35   10.16
  -1   6  -2  335.92   10.93
   1  -6   2  321.36   10.33
   1  -6   2  311.92   10.62
  -1   6  -2  319.84   10.89
  -1  -6  -3   -1.47    1.98
  -1   6  -3    5.31    2.28
   1   6   3    4.27    2.84
   1  -6   3    1.52    1.87
   1  -6   3    2.37    1.71
   1  -6   3    2.24    2.53
  -1   6  -3    1.65    2.43
  -1   6  -3    3.71    2.59
   1  -6   3    5.69    3.42
   1  -6   4  409.56   13.64
   1   6   4  431.82   14.39
  -1   6  -4  420.19   13.94
   1  -6   4  433.42   15.03
   1  -6   4  429.67   14.54
  -1   6  -4  444.04   14.21
   1  -6   5  436.05   14.31
  -1   6  -5  447.13   14.60
   1   6   5  455.04   15.10
  -1   6  -5  432.46   14.84
   1  -6   5  470.30   15.46
   1   6   5  448.72   14.86
   1   6   6  618.09   20.34
   1  -6   6  636.48   21.37
   1   6   6  621.19   20.52
   1   6   7   56.21    4.60
   1  -6   7   59.73    5.78
   1   6   7   70.04    5.19
   1   6   8  531.90   18.13
   1  -6   8  515.71   18.78
   1   6   8  524.18   17.96
   1   6   9   73.25    6.13
   1  -6   9   81.10    6.12
   1   6   9   82.51    5.97
   1  -6   9   77.29    6.90
   1   6  10   57.66    5.71
   1  -6  10   42.22    5.45
   1   6  10   41.33    5.49
   1  -6  10   54.39    6.41
   1   6  11    1.09    5.32
   1  -6  11    4.95    5.21
   1   6  11   -2.96    5.46
   1  -6  11    7.90    6.01
   1   6  12   79.16    7.49
   1  -6  12   72.84    7.13
   1   6  12   77.13    7.16
   1  -6  12   80.48    8.14
   1   6  13   21.06    6.76
   1  -6  13   20.75    6.35
   1   6  13   18.70    6.69
   1  -6  13   24.62    6.89
   1   6  14  102.17    8.72
   1  -6  14  102.19    8.79
   1  -6  14   96.86    8.45
   1   6  14   83.22    8.84
   1  -6  15   28.17    7.23
   1  -6  15   26.15    7.25
   1   6  15   13.58    7.53
   1   6  15   15.02    8.03
  -1  -7  15    4.36    7.55
  -1   7  15    1.05    7.23
  -1  -7  14    5.86    7.30
  -1   7  14   -2.28    6.70
  -1  -7  13   -4.68    5.91
  -1   7  13    3.94    6.10
  -1  -7  12   28.29    5.95
  -1  -7  12   31.86    6.77
  -1   7  12   18.54    6.06
  -1  -7  11   36.40    5.80
  -1  -7  11   40.31    6.61
  -1   7  11   31.73    5.96
  -1  -7  10  218.25    9.97
  -1   7  10  222.46   10.00
  -1  -7  10  231.49   10.81
  -1  -7   9   52.28    5.80
  -1  -7   9   49.53    5.04
  -1   7   9   49.13    5.55
  -1  -7   8  129.98    6.66
  -1   7   8  113.54    6.71
  -1  -7   8  135.22    7.57
  -1   7   7   12.76    4.27
  -1  -7   7    9.82    3.59
   1   7  -7   12.49    3.54
  -1  -7   7    7.80    4.52
  -1   7   6   22.14    4.09
   1   7  -6   13.98    3.33
  -1  -7   6   19.31    3.36
  -1  -7   6   18.98    4.16
  -1  -7   5   84.94    4.54
   1   7  -5   74.59    4.59
  -1  -7   5   86.13    5.38
  -1  -7   4   23.02    3.60
  -1   7   4   29.30    3.86
   1   7  -4   28.34    3.41
   1   7  -4   28.43    2.75
  -1   7   3  359.68   12.43
   1   7  -3  357.52   11.83
   1  -7  -3  350.11   11.72
   1   7  -3  363.21   12.27
  -1  -7   3  371.61   12.58
   1   7  -2  485.40   15.55
  -1  -7   2  487.30   15.35
  -1   7   2  477.95   15.93
   1   7  -2  504.06   16.02
   1  -7  -2  486.29   15.57
   1  -7  -2  464.01   15.37
  -1   7   2  465.49   15.24
   1   7  -2  504.82   15.95
  -1   7   2  484.38   15.96
  -1  -7   2  491.86   16.00
   1  -7  -1  962.83   29.51
  -1   7   1  939.20   29.49
  -1  -7   1  949.00   29.09
   1   7  -1  917.17   29.27
  -1   7   1  923.78   28.93
   1   7  -1  972.97   29.59
  -1   7   1  934.74   29.54
  -1  -7   1  946.43   29.42
   1   7   0  473.44   15.18
  -1   7   0  472.07   15.29
  -1   7   0  447.68   15.38
  -1   7   0  461.10   14.88
   1  -7   0  477.82   15.62
   1   7   1  495.96   15.84
  -1   7  -1  492.11   15.80
   1  -7   1  490.05   16.36
  -1   7  -1  484.32   15.54
   1  -7   1  464.08   15.31
  -1   7  -1  483.71   15.91
  -1   7  -2   12.66    2.76
   1   7   2   18.48    2.96
   1  -7   2   13.49    3.55
   1  -7   2   14.11    2.35
  -1   7  -2   11.72    3.16
  -1   7  -2   16.52    2.53
  -1   7  -3    4.13    2.78
   1   7   3    6.20    3.22
  -1  -7  -3   -1.66    2.09
   1  -7   3    2.58    3.61
   1  -7   3    1.56    2.75
  -1   7  -3    6.30    3.08
   1   7   4   52.77    4.12
   1  -7   4   42.41    4.63
   1  -7   4   48.18    4.11
  -1   7  -4   44.27    3.71
  -1   7  -4   44.20    3.58
   1  -7   5  168.94    7.62
  -1   7  -5  178.84    6.90
   1   7   5  172.95    7.65
  -1   7  -5  171.72    7.18
   1   7   6  284.53   10.98
   1  -7   6  279.52   11.67
  -1   7  -6  289.89   10.52
   1   7   7  446.55   15.51
   1  -7   7  462.48   16.62
   1   7   7  427.40   15.67
   1   7   8  293.79   11.46
   1   7   8  299.63   11.63
   1  -7   8  291.59   12.38
   1  -7   9   37.07    6.35
   1   7   9   28.38    5.02
   1  -7   9   32.85    5.00
   1   7   9   23.66    5.40
   1  -7  10   59.01    7.17
   1   7  10   63.68    6.19
   1  -7  10   44.65    5.81
   1   7  10   59.88    6.30
   1  -7  11   -5.03    6.32
   1   7  11    4.50    5.41
   1  -7  11   -0.31    5.15
   1   7  11    2.27    6.03
   1  -7  12    1.50    6.79
   1   7  12   -7.23    6.29
   1  -7  12    2.97    5.98
   1   7  12   -0.31    6.31
   1  -7  13   -0.39    6.87
   1   7  13    4.87    6.94
   1  -7  13    3.87    6.40
   1   7  13    0.34    6.85
   1  -7  14   18.02    7.10
   1   7  14   13.80    7.65
   1   7  14   31.49    7.93
   1  -7  14   31.45    7.29
  -1   8  14   19.58    7.08
  -1  -8  14   21.44    7.66
  -1   8  13   13.78    6.70
  -1  -8  13   20.90    7.53
  -1   8  12   21.23    6.30
  -1  -8  12   24.41    6.74
  -1   8  11   36.99    6.63
  -1  -8  11   22.91    6.14
  -1   8  10   20.73    5.87
  -1  -8  10   34.00    6.44
  -1   8   9    3.68    5.37
  -1  -8   9    9.13    5.67
  -1   8   8  279.88   11.23
  -1  -8   8  260.85   11.67
   1   8  -7   97.66    5.66
  -1   8   7   89.41    6.23
  -1  -8   7   89.44    6.33
  -1   8   6  159.61    7.61
   1   8  -6  161.65    7.14
  -1  -8   6  164.08    8.00
  -1  -8   5    1.76    4.03
   1   8  -5    1.54    3.45
  -1   8   5    6.37    4.05
  -1  -8   4    3.56    3.75
   1   8  -4    3.99    3.49
  -1   8   4   -4.35    3.94
   1   8  -4   -2.01    2.76
   1   8  -3  308.39   10.29
  -1   8   3  292.84   10.85
  -1  -8   3  293.79   10.88
   1   8  -3  284.45   10.70
  -1   8   3  297.93   10.86
  -1   8   2   71.57    4.49
   1   8  -2   66.76    4.00
  -1   8   2   60.44    4.71
   1   8  -2   71.53    4.70
  -1  -8   2   74.06    4.44
   1   8  -1   -5.12    3.42
  -1   8   1    6.24    3.39
   1  -8  -1    2.51    2.92
  -1  -8   1    0.13    2.69
  -1   8   1   -4.11    3.37
   1   8  -1    4.10    2.90
   1  -8   0  137.66    6.28
  -1   8   0  132.31    6.23
   1   8   0  138.14    6.33
  -1   8   0  133.97    6.08
   1   8   0  130.47    5.86
   1  -8   1   98.04    5.67
   1   8   1   98.15    5.12
  -1   8  -1  104.16    5.19
   1   8   1   98.27    5.49
  -1   8  -1  100.66    5.27
   1  -8   2   14.68    3.82
   1   8   2   24.61    3.56
  -1   8  -2   20.54    3.33
  -1   8  -2   18.72    3.52
   1  -8   3   -0.46    4.07
  -1   8  -3    2.02    3.21
  -1   8  -3    2.05    3.29
   1   8   3    0.97    3.33
  -1   8  -4    6.04    3.22
   1  -8   4    3.90    3.46
  -1   8  -4    9.07    3.64
   1   8   4    6.13    3.78
  -1   8  -5   64.81    4.31
   1   8   5   61.34    4.87
   1  -8   5   51.79    4.89
  -1   8  -5   50.31    4.61
   1   8   6   54.51    5.21
  -1   8  -6   52.51    4.84
   1  -8   6   53.67    5.94
   1   8   7   10.09    5.05
   1  -8   7   17.92    5.10
   1   8   8   13.73    4.85
   1  -8   8   10.58    5.80
   1  -8   9   25.55    6.33
   1  -8   9   20.56    5.18
   1   8   9   29.36    6.02
   1  -8  10   22.20    6.63
   1   8  10   17.10    5.85
   1  -8  10   16.74    5.34
   1   8  10   27.86    6.09
   1  -8  11    4.48    6.66
   1   8  11    9.13    6.27
   1  -8  11   -0.31    5.45
   1   8  11   10.14    6.31
   1  -8  12    5.04    6.92
   1   8  12    4.22    6.75
   1  -8  12    5.93    5.72
   1   8  12    8.39    6.64
   1  -8  13   17.16    7.43
   1   8  13   32.52    7.82
   1   8  13   14.64    7.18
   1  -8  14   12.34    7.57
   1   8  14    6.28    7.72
   1   8  14   19.90    7.77
  -1   9  13    9.81    7.19
  -1  -9  13   16.40    7.55
  -1   9  12   -0.95    6.54
  -1  -9  12    4.39    7.01
  -1   9  11   -5.64    6.59
  -1  -9  11   -8.66    6.27
  -1   9  10    5.31    5.78
  -1  -9  10    7.70    6.19
  -1   9   9   21.02    5.95
  -1  -9   9   12.48    5.87
  -1  -9   8    4.88    5.29
  -1   9   8   -0.50    5.19
   1   9  -8    7.94    4.53
  -1  -9   7    3.92    5.25
   1   9  -7    0.37    4.34
  -1   9   7    1.87    5.02
  -1   9   6  157.59    7.74
   1   9  -6  148.14    7.22
  -1  -9   6  141.53    7.84
  -1  -9   5   -0.23    4.54
   1   9  -5    0.53    4.21
  -1   9   5    2.88    4.44
   1   9  -4  180.47    7.61
  -1   9   4  168.14    7.80
  -1  -9   4  169.06    7.70
  -1  -9   3   44.20    4.35
   1   9  -3   45.42    3.80
  -1   9   3   41.00    4.53
  -1   9   3   46.15    4.57
   1   9  -3   31.69    4.52
   1   9  -2   15.61    3.35
  -1   9   2   14.78    3.92
   1   9  -2   14.31    3.97
  -1   9   1   23.68    4.09
   1   9  -1   23.60    3.61
   1   9  -1   21.36    4.13
  -1   9   1   25.93    4.33
   1   9   0    8.60    3.37
  -1   9   0   12.30    3.77
  -1   9   0   13.52    4.01
   1  -9   1    7.13    3.85
  -1   9  -1    7.08    4.04
   1   9   1   14.73    4.00
  -1   9  -1   11.36    3.56
   1   9   1    5.46    3.52
   1  -9   2  323.32   12.54
  -1   9  -2  332.59   12.03
   1   9   2  345.15   12.28
   1   9   2  319.27   11.84
  -1   9  -2  328.89   11.70
   1  -9   3   18.59    4.53
   1   9   3   32.02    4.33
  -1   9  -3   23.03    4.27
  -1   9  -4  302.72   10.68
   1   9   4  278.85   11.01
  -1   9  -4  287.00   10.99
  -1   9  -5   -4.74    3.73
   1   9   5    0.62    4.32
  -1   9  -5   -4.43    4.13
   1  -9   6    1.81    5.14
   1   9   6    1.79    4.95
  -1   9  -6    1.16    4.44
   1  -9   7   -1.59    5.63
   1   9   7   -2.87    5.07
  -1   9  -7    5.05    4.49
   1   9   8    3.55    5.46
   1  -9   8    1.68    6.23
   1   9   9   48.39    6.46
   1  -9   9   36.86    6.90
   1   9  10    8.44    6.36
   1  -9  10   22.70    6.69
   1   9  11   26.64    6.92
   1  -9  11   11.23    6.84
   1   9  12   25.94    7.35
   1  -9  12   24.38    7.73
   1   9  13    8.33    7.67
   1  -9  13   17.24    7.25
  -1  10  12   25.32    7.33
  -1 -10  12   16.82    7.26
  -1  10  11    3.77    6.83
  -1 -10  11    4.66    7.15
  -1  10  10    2.68    6.41
  -1 -10  10    7.96    6.14
  -1  10   9   18.32    6.14
  -1 -10   9   33.85    6.66
  -1 -10   8   32.55    6.05
   1  10  -8   30.43    5.44
  -1  10   8   30.68    6.22
  -1  10   7  195.68    9.26
   1  10  -7  177.96    8.46
  -1 -10   6  104.27    7.16
  -1  10   6  111.30    7.08
   1  10  -6  106.15    6.57
  -1 -10   5   -1.96    4.63
  -1  10   5    3.59    5.18
  -1  10   5    2.80    4.93
   1  10  -5    2.96    4.48
  -1  10   4    4.68    4.44
   1  10  -4    4.36    4.68
  -1  10   4    5.21    4.51
  -1  10   3   18.35    4.63
   1  10  -3   18.69    4.71
  -1  10   3   13.35    4.70
   1  10  -2   18.53    3.94
  -1  10   2   28.12    4.62
   1  10  -2   23.33    4.67
  -1  10   2   19.53    4.61
  -1  10   1   46.12    4.90
   1  10  -1   46.61    4.48
   1  10  -1   48.58    5.21
  -1  10   1   49.11    5.02
  -1  10   0   11.11    4.19
   1  10   0    5.41    3.95
  -1  10   0   10.55    4.63
   1  10   0    1.18    4.53
   1  10   1  265.27   10.62
  -1  10  -1  287.72   10.69
  -1  10  -1  272.33   10.89
   1  10   1  298.22   11.01
  -1  10  -2   -0.35    4.05
   1  10   2    7.76    4.21
  -1  10  -2    0.79    4.41
   1  10   3   66.35    5.39
  -1  10  -3   73.55    5.73
  -1  10  -4    3.40    3.86
   1  10   4   -0.42    4.52
  -1  10  -4    1.81    4.52
   1 -10   5   32.49    5.91
   1  10   5   33.14    5.20
  -1  10  -5   32.21    4.91
   1 -10   6    3.48    5.70
   1  10   6    2.16    5.20
  -1  10  -6    7.01    4.97
   1 -10   7   11.95    6.15
   1  10   7    5.39    5.72
  -1  10  -7    5.74    5.07
   1  10   8   50.33    6.59
   1 -10   8   35.09    6.75
   1  10   9   47.29    7.07
   1 -10   9   60.10    7.49
   1  10  10    1.25    6.71
   1 -10  10   15.36    6.98
   1  10  11   37.82    7.59
   1 -10  11   29.45    7.52
   1  10  12   -0.35    7.34
   1 -10  12   -2.88    7.45
  -1  11  11    7.64    7.01
  -1 -11  11   23.87    7.66
  -1  11  10   39.88    7.48
  -1 -11  10   43.69    7.27
  -1  11   9   16.83    6.99
  -1 -11   9   16.07    6.54
  -1  11   8    2.29    6.04
  -1 -11   8   -3.26    5.98
  -1  11   7   42.55    6.25
   1  11  -7   31.30    5.76
  -1  11   7   32.43    5.95
  -1  11   6   10.56    5.70
   1  11  -6   11.07    5.30
  -1  11   6   23.20    5.75
  -1  11   5  153.67    8.19
   1  11  -5  147.57    7.90
  -1  11   5  126.55    7.95
  -1  11   4    3.50    5.15
  -1  11   4    5.52    5.00
   1  11  -4   -0.66    5.10
  -1  11   3  106.53    6.80
  -1  11   3   93.24    7.00
   1  11  -3  115.21    6.92
  -1  11   2   65.63    5.64
   1  11  -2   60.18    5.76
  -1  11   2   57.09    5.93
  -1  11   1  122.42    6.99
   1  11  -1  124.51    6.66
   1  11  -1  121.79    7.26
  -1  11   1  126.00    7.46
  -1  11   0   61.71    5.51
   1  11   0   64.05    5.30
   1  11   0   51.87    5.78
  -1  11   0   58.86    5.78
  -1  11  -1  158.80    7.75
   1  11   1  145.89    7.64
   1  11   1  171.13    8.25
  -1  11  -1  175.03    8.32
  -1  11  -2    8.45    4.42
   1  11   2   18.15    4.75
  -1  11  -2    6.82    5.06
   1  11   2   18.36    5.43
   1  11   3   61.87    5.92
  -1  11  -3   63.78    6.05
   1  11   4   52.31    5.80
  -1  11  -4   55.61    5.83
   1  11   4   53.48    6.42
   1 -11   5   80.24    7.02
   1  11   5   64.87    6.37
  -1  11  -5   79.08    6.57
   1 -11   6    6.56    5.93
   1  11   6   13.00    5.78
  -1  11  -6   14.01    5.57
   1 -11   7   57.70    7.07
   1  11   7   58.14    7.10
  -1  11  -7   62.33    6.34
   1  11   8   51.75    7.15
   1 -11   8   50.02    7.45
   1  11   9    8.92    6.80
   1 -11   9    1.91    6.76
   1  11  10   -5.23    6.70
   1 -11  10   -2.38    7.03
   1  11  11   15.23    7.47
   1 -11  11   11.89    7.53
  -1  12  10    3.01    7.31
  -1 -12  10  -10.35    7.20
  -1  12   9   -0.32    6.84
  -1  12   9    0.29    6.46
  -1  12   8   -4.26    6.55
  -1  12   8    3.63    6.22
  -1  12   7    1.46    6.27
   1  12  -7    9.69    5.80
  -1  12   6   -4.72    6.29
   1  12  -6   -5.36    5.55
  -1  12   6   -0.27    6.21
  -1  12   5   18.85    6.23
   1  12  -5   23.75    5.87
  -1  12   5   12.94    6.25
  -1  12   4   -7.34    5.83
   1  12  -4   -5.41    5.95
  -1  12   4    0.51    5.51
  -1  12   3  174.22    8.62
  -1  12   3  149.24    8.51
   1  12  -3  159.82    8.83
  -1  12   2   11.40    5.38
   1  12  -2    7.22    5.31
  -1  12   2    8.37    5.79
  -1  12   1    5.38    5.15
  -1  12   1   13.15    5.50
   1  12  -1    1.21    5.54
  -1  12   0   20.07    5.08
   1  12   0   21.30    5.07
  -1  12   0   32.49    5.76
   1  12   0   21.15    5.66
   1  12   1   14.86    5.11
  -1  12  -1   -3.20    5.01
  -1  12  -1   11.28    5.46
   1  12   1   12.32    5.97
  -1  12  -2   71.80    6.02
   1  12   2   79.15    6.26
  -1  12  -2   75.40    6.81
   1  12   3   -2.11    5.31
   1  12   3   -0.51    5.80
  -1  12  -3    0.98    5.74
   1  12   4   -4.21    5.38
  -1  12  -4    3.92    5.56
   1  12   5   85.07    7.36
  -1  12  -5   79.80    6.97
   1  12   5   66.50    7.10
   1  12   6   10.81    6.48
  -1  12  -6   24.49    6.04
   1  12   7   55.54    6.89
  -1  12  -7   42.65    6.65
   1  12   8   70.27    7.65
   1 -12   8   61.31    7.68
   1  12   9    1.63    6.56
   1 -12   9    1.18    7.02
   1  12  10   23.24    7.48
   1 -12  10   26.41    7.42
  -1  13   8   11.06    6.64
  -1  13   8   28.83    7.48
   1  13  -7   10.53    6.52
  -1  13   7    6.74    6.82
  -1  13   7   18.63    6.90
   1  13  -6   -5.59    6.24
  -1  13   6    0.89    6.60
   1  13  -5   42.00    6.42
  -1  13   5   29.09    6.82
  -1  13   5   27.94    6.58
   1  13  -4    0.53    6.22
  -1  13   4   -2.50    6.22
  -1  13   4    7.72    6.23
   1  13  -3    5.84    6.14
  -1  13   3    8.20    6.25
  -1  13   3   -4.73    6.01
  -1  13   2   88.98    7.70
   1  13  -2   88.18    7.42
  -1  13   2   84.15    7.12
  -1  13   1  -10.92    6.37
   1  13  -1   -7.12    6.21
  -1  13   1    7.05    5.53
   1  13   0   97.75    7.81
  -1  13   0   99.13    7.25
  -1  13  -1   35.94    6.57
   1  13   1   39.04    6.59
  -1  13  -1   32.88    5.72
   1  13   1   32.48    5.80
   1  13   2   -1.64    6.18
  -1  13  -2   -2.41    6.18
   1  13   2    0.73    5.55
  -1  13  -3   31.11    6.53
   1  13   3   25.39    5.99
   1  13   4   -3.98    6.45
  -1  13  -4    8.54    6.01
   1  13   4    3.46    5.95
   1  13   5   27.50    6.60
  -1  13  -5   29.53    6.35
   1  13   5   17.38    6.54
  -1  13  -6   50.67    7.12
   1  13   6   48.13    7.57
   1  13   6   65.32    7.59
  -1  13  -7    2.83    6.40
   1  13   7   -1.55    6.80
   1  13   7   -3.70    6.89
   1  13   8   31.89    7.47
   1  14  -6    0.57    6.52
  -1  14   6   -1.86    6.88
  -1  14   6    7.63    6.91
   1  14  -5   -1.43    6.81
  -1  14   5    2.14    7.09
  -1  14   5   -3.07    6.68
   1  14  -4    7.49    6.70
  -1  14   4    8.42    6.93
  -1  14   4   11.14    6.65
  -1  14   3   24.08    6.98
   1  14  -3   21.39    6.95
  -1  14   3   25.24    6.66
   1  14  -2    3.15    6.34
  -1  14   2    0.29    6.73
  -1  14   2   -0.81    6.01
   1  14  -1    0.57    6.38
  -1  14   1   -6.94    6.59
  -1  14   1    9.16    6.15
  -1  14   0    7.17    6.65
   1  14   0    2.61    6.50
  -1  14   0    0.26    5.87
   1  14   1   41.90    7.38
  -1  14  -1   16.50    6.84
   1  14   2    4.45    6.84
  -1  14  -2   16.05    6.69
  -1  14  -3   -6.32    6.71
   1  14   3    6.65    6.87
   1  14   3   -5.48    6.30
  -1  14  -4  -12.69    6.78
   1  14   4   -9.50    7.10
   1  14   4    2.85    6.29
   1  14   5    3.44    7.17
  -1  14  -5    6.44    6.74
   1  14   5   10.44    6.59
  -1  14  -6   -8.65    6.91
   1  14   6    8.65    7.15
   1  14   6   -5.61    6.63
  -1  15   2   -1.57    7.57
   1  15  -2   -5.88    7.25
  -1  15   2   -3.16    6.29
  -1  15   1   11.20    7.09
   1  15  -1   -3.70    7.24
   1  15   0   16.77    7.05
  -1  15   0   -6.52    7.06
   1  15   1   17.33    7.23
  -1  15  -1    7.49    7.24
  -1  15  -2   22.02    7.36
   1  15   2   23.00    7.55
  -2   0  16    8.22    6.72
  -2   0  15   12.36    6.51
  -2   0  15    2.81    5.91
  -2   0  14   25.32    5.90
  -2   0  14   21.80    6.05
  -2   0  13   -8.64    5.39
  -2   0  13    2.55    5.08
  -2   0  12  183.38    9.05
  -2   0  12  203.12    8.98
  -2   0  11    5.52    4.18
  -2   0  11   -2.25    4.02
  -2   0  10  246.56    9.87
   2   0 -10  228.78    9.73
  -2   0   9   -0.47    3.24
   2   0  -9   -3.87    3.51
  -2   0   9   -3.02    3.31
  -2   0   9   -0.23    2.60
  -2   0   8  102.90    5.11
  -2   0   8   97.70    4.40
   2   0  -8   91.08    5.09
  -2   0   7   -0.65    1.86
  -2   0   7   -0.26    2.50
  -2   0   7    1.61    2.44
   2   0  -7    2.18    2.60
   2   0  -7    1.56    1.73
   2   0  -6  166.21    5.66
  -2   0   6  161.07    5.72
  -2   0   6  167.67    6.22
   2   0  -6  165.78    5.93
  -2   0   6  156.95    6.10
  -2   0   6  169.80    6.12
   2   0  -6  165.92    6.33
  -2   0   5   -1.15    1.23
   2   0  -5    0.79    1.57
   2   0  -5   -1.24    1.16
   2   0  -5    0.88    1.39
  -2   0   5    0.63    1.63
   2   0  -5   -0.79    1.94
  -2   0   5   -0.46    1.60
  -2   0   5    0.94    1.73
   2   0  -4 1174.22   36.29
  -2   0   4 1167.29   36.11
  -2   0   4 1119.13   36.20
   2   0  -4 1258.72   36.12
   2   0  -4 1204.99   35.88
  -2   0   4 1160.65   35.90
  -2   0   4 1207.04   36.28
   2   0  -4 1178.66   36.14
   2   0  -3    0.07    1.29
  -2   0   3   -0.60    1.12
   2   0  -3    1.08    0.73
  -2   0   3    0.06    0.78
  -2   0   3    1.46    1.23
  -2   0   2 3117.29   88.93
  -2   0   2 2826.14   88.64
   2   0  -2 2962.24   88.65
   2   0  -2 3085.53   88.95
  -2   0   1    0.27    0.52
   2   0  -1    0.49    0.52
  -2   0   1   -0.30    0.73
  -2   0   0  236.73    7.45
   2   0   0  239.00    7.43
   2   0   0  236.23    7.45
  -2   0   0  241.81    7.48
   2   0   1    1.35    0.73
   2   0   1    0.59    0.75
  -2   0  -1   -0.40    0.72
   2   0   2  107.10    3.98
  -2   0  -2  111.04    3.95
  -2   0  -2  110.14    3.83
   2   0   2  108.87    3.89
  -2   0  -3   -0.55    1.58
   2   0   3   -1.47    1.80
   2   0   3    1.20    1.89
   2   0   3   -0.42    1.60
  -2   0  -3    1.27    1.36
   2   0   4 1696.97   54.27
   2   0   4 1794.89   54.23
  -2   0  -4 1751.71   54.09
  -2   0  -4 1816.70   54.33
   2   0   4 1825.82   54.51
  -2   0  -5    2.00    1.88
   2   0   5    0.14    2.43
  -2   0  -5    0.13    2.20
   2   0   5    2.31    2.37
   2   0   6 2916.97   86.24
   2   0   6 2869.58   86.93
   2   0   6 2849.83   86.75
   2   0   6 2762.39   86.61
  -2   0  -6 2865.69   86.68
  -2   0  -6 2785.04   86.42
   2   0   7   -0.96    3.30
  -2   0  -7    0.27    2.38
   2   0   7   -0.98    2.83
   2   0   7   -3.61    3.03
   2   0   7   -0.59    3.33
   2   0   7   -3.15    2.15
   2   0   8  553.23   19.70
   2   0   8  588.57   19.54
   2   0   8  587.97   19.72
   2   0   8  585.18   19.36
   2   0   8  593.99   18.77
   2   0   9   -0.73    3.78
   2   0   9    0.42    3.71
   2   0   9   -3.23    3.50
   2   0  10   45.60    5.18
   2   0  10   37.73    4.86
   2   0  10   43.14    4.60
   2   0  11    5.86    4.68
   2   0  11    0.24    4.63
   2   0  11   -3.13    4.18
   2   0  12    9.89    5.35
   2   0  12   -3.94    4.84
   2   0  12    6.02    5.05
   2   0  13   -5.08    5.40
   2   0  13   -3.45    5.70
   2   0  13   -2.48    5.35
   2   0  14   48.07    7.34
   2   0  15    3.14    6.51
   2   0  15   12.56    7.80
   2   0  16   20.95    7.82
  -2   1  16   21.64    6.90
  -2  -1  16   31.54    7.22
  -2   1  15    2.27    6.36
  -2  -1  15    8.48    6.10
  -2  -1  15    4.68    6.40
  -2   1  14   22.29    6.26
  -2  -1  14   11.94    5.89
  -2   1  14   26.01    5.89
  -2  -1  14   29.79    6.09
  -2  -1  13    1.01    5.00
  -2   1  13   -0.26    5.09
  -2   1  13    3.79    4.84
  -2  -1  13    6.93    5.26
  -2  -1  12   93.27    6.37
  -2   1  12   91.16    6.48
  -2   1  12   96.22    6.27
  -2  -1  12   89.12    6.80
   2   1 -11    2.43    3.92
  -2  -1  11    4.26    4.22
  -2   1  11   -1.25    4.26
  -2   1  11    6.69    4.05
  -2  -1  11    8.54    4.52
   2   1 -10   68.99    4.81
  -2  -1  10   70.68    4.94
  -2   1  10   74.28    5.19
  -2   1  10   79.30    4.60
  -2  -1  10   67.06    5.23
  -2   1  10   77.29    5.06
  -2  -1   9   40.33    3.96
   2   1  -9   33.69    3.61
  -2   1   9   38.20    4.03
  -2  -1   9   32.27    2.88
  -2   1   9   32.09    3.20
  -2   1   9   33.34    3.76
  -2  -1   9   35.81    4.17
   2   1  -8   84.67    4.58
  -2   1   8   94.68    4.73
  -2  -1   8   96.54    4.73
  -2  -1   8   91.36    4.04
   2  -1  -8   94.48    4.00
  -2   1   8   89.72    4.33
   2  -1  -8   88.23    5.18
  -2  -1   8   91.24    4.92
  -2   1   8   92.68    4.64
   2   1  -7   63.86    3.22
   2  -1  -7   65.88    3.07
  -2  -1   7   70.00    3.10
  -2   1   7   63.14    3.35
  -2   1   7   65.09    3.85
  -2  -1   7   63.43    3.69
   2   1  -7   59.59    3.63
  -2  -1   7   63.78    3.54
   2  -1  -7   62.01    3.98
   2  -1  -7   64.43    3.18
  -2  -1   7   66.68    3.99
  -2   1   7   53.29    3.62
   2   1  -6  191.06    6.48
  -2   1   6  189.03    6.53
  -2  -1   6  189.26    6.23
   2  -1  -6  181.68    6.34
  -2   1   6  190.50    6.82
  -2  -1   6  176.11    6.67
  -2   1   6  191.44    6.85
   2   1  -6  181.86    6.79
  -2  -1   6  174.37    6.67
   2   1  -6  177.80    6.63
   2  -1  -6  190.41    6.53
  -2   1   6  180.63    6.75
  -2  -1   6  189.20    6.97
   2   1  -6  194.04    6.72
   2  -1  -6  183.31    7.16
   2  -1  -5  707.38   21.08
  -2  -1   5  664.53   20.91
  -2   1   5  688.02   21.17
   2   1  -5  691.67   21.00
  -2  -1   5  609.86   21.33
  -2   1   5  647.89   21.40
   2  -1  -5  686.45   21.62
  -2   1   5  684.63   21.45
  -2  -1   5  712.75   21.24
   2  -1  -5  700.76   21.31
   2   1  -5  664.82   21.35
   2   1  -5  711.77   21.30
   2  -1  -5  710.03   21.23
   2   1  -5  721.49   21.35
  -2  -1   5  697.09   21.54
  -2   1   5  698.38   21.38
  -2  -1   5  655.49   20.87
  -2  -1   4  280.51    8.94
  -2   1   4  288.28    9.26
  -2  -1   4  283.45    8.96
   2  -1  -4  300.38    9.20
   2   1  -4  292.73    9.04
  -2   1   4  301.86    9.56
  -2  -1   4  294.54    9.25
   2  -1  -4  303.86    9.34
   2   1  -4  272.01    9.43
   2  -1  -4  278.15    9.65
   2   1  -4  291.70    9.39
  -2   1   4  290.84    9.43
  -2  -1   4  289.53    9.56
   2  -1  -4  298.38    9.33
  -2  -1   3 1306.69   39.95
   2  -1  -3 1320.07   40.17
   2   1  -3 1353.82   40.40
   2  -1  -3 1359.65   40.53
   2  -1  -3 1377.06   40.28
   2   1  -3 1203.41   40.13
  -2  -1   3 1368.07   40.19
  -2   1   3 1315.14   40.21
  -2   1   3 1370.75   40.38
   2  -1  -3 1367.59   40.30
  -2  -1   3 1387.56   40.44
   2  -1  -2   95.47    3.43
   2   1  -2   88.52    2.99
  -2   1   2   92.00    3.32
   2  -1  -2   91.59    3.11
  -2   1   2   86.15    3.13
  -2   1   2   91.20    3.28
   2  -1  -2   88.18    3.19
  -2  -1   2   96.46    3.33
   2   1  -2   90.44    3.24
  -2   1   1   57.20    2.05
   2  -1  -1   56.80    2.02
  -2   1   1   58.06    2.17
   2  -1  -1   57.27    2.15
  -2   1   1   58.85    2.19
   2  -1  -1   59.12    2.25
  -2   1   1   62.05    2.29
  -2  -1   1   57.07    2.20
   2  -1  -1   62.67    2.19
   2   1  -1   59.00    2.15
   2  -1   0 1073.44   32.01
  -2   1   0 1082.67   32.11
   2  -1   0 1089.95   32.10
   2   1   0 1046.25   32.10
  -2  -1   0 1026.94   31.97
  -2   1   0 1093.10   32.15
  -2   1   0 1078.91   32.17
   2   1   0 1009.09   32.00
  -2  -1   0 1042.10   32.02
   2  -1   0 1097.56   32.06
   2   1   1   56.08    2.04
   2   1   1   48.27    1.91
  -2   1  -1   58.11    2.18
   2  -1   1   59.37    2.29
  -2  -1  -1   57.97    2.33
   2   1   1   56.03    2.32
  -2  -1  -2  759.67   23.91
   2   1   2  757.24   23.95
   2  -1   2  794.23   24.29
  -2   1  -2  877.52   24.30
  -2  -1  -2  806.16   24.26
   2   1   2  775.70   24.30
   2  -1   2  797.67   24.24
  -2  -1  -2  819.77   24.22
   2   1   2  782.36   24.29
   2   1   2  760.97   24.42
   2   1   3 3599.53  108.15
   2  -1   3 3530.34  108.44
  -2   1  -3 3655.58  108.38
  -2  -1  -3 3473.60  108.04
   2   1   3 3617.43  108.37
  -2  -1  -3 3568.67  108.35
   2  -1   3 3740.60  108.51
   2   1   3 3580.58  108.49
   2   1   4  149.69    6.05
  -2  -1  -4  161.05    5.84
   2   1   4  158.09    5.97
   2  -1   4  163.72    6.14
  -2   1  -4  159.12    5.95
  -2  -1  -4  158.96    5.58
   2  -1   4  158.29    6.33
  -2  -1  -4  155.90    5.90
   2  -1   4  153.53    5.26
   2  -1   5 1609.78   49.41
   2  -1   5 1628.64   50.31
   2   1   5 1600.10   50.16
   2   1   5 1640.05   50.05
  -2  -1  -5 1609.12   49.81
   2  -1   5 1727.93   50.27
  -2  -1  -5 1643.65   49.71
  -2   1  -5 1694.32   50.04
   2   1   5 1607.86   50.10
  -2  -1  -5 1633.83   49.96
   2   1   5 1558.34   49.73
   2  -1   6  707.53   22.78
   2   1   6  737.37   23.72
   2  -1   6  787.93   23.87
   2   1   6  737.18   23.51
   2  -1   6  733.88   23.50
  -2   1  -6  739.18   23.37
  -2  -1  -6  725.05   23.08
   2   1   6  734.47   23.59
  -2  -1  -6  740.25   23.38
   2   1   6  741.00   23.23
   2  -1   7  879.72   27.68
   2  -1   7  932.96   28.83
   2  -1   7  881.58   28.43
   2   1   7  886.91   28.45
   2   1   7  896.97   28.60
   2   1   7  861.34   28.10
   2  -1   7  902.76   28.68
  -2  -1  -7  892.88   27.97
   2   1   7  919.29   28.02
   2  -1   8   31.64    4.10
  -2  -1  -8   38.59    3.16
   2   1   8   43.26    3.63
   2  -1   8   39.47    4.46
   2   1   8   37.29    4.04
   2  -1   8   34.80    4.44
   2  -1   8   32.22    3.80
   2   1   8   37.05    4.00
   2  -1   9   32.16    4.44
   2   1   9   32.18    3.74
   2  -1   9   37.81    4.20
   2   1   9   34.09    4.26
   2  -1   9   31.05    4.66
   2   1   9   33.88    4.36
   2  -1   9   37.52    4.52
   2  -1  10  102.07    6.02
   2  -1  10   86.08    6.20
   2   1  10   92.67    6.39
   2   1  10   99.66    5.64
   2   1  10   94.05    6.13
   2  -1  10   99.33    6.74
   2  -1  11  177.41    8.82
   2   1  11  169.27    8.68
   2  -1  11  164.38    8.24
   2   1  11  185.38    8.62
   2   1  11  171.02    8.04
   2  -1  11  185.15    8.77
   2  -1  12   39.95    5.36
   2   1  12   29.56    5.62
   2   1  12   32.69    5.67
   2  -1  12   27.57    5.64
   2  -1  12   30.16    5.17
   2  -1  13  378.99   15.37
   2   1  13  394.77   15.30
   2   1  13  357.25   14.77
   2  -1  13  371.31   14.85
   2   1  14   57.56    8.47
   2  -1  14   58.54    6.78
   2  -1  14   69.16    7.64
   2   1  14   72.29    7.28
   2   1  14   51.86    7.27
   2  -1  15   60.13    7.61
   2   1  15   60.98    8.65
   2  -1  16   13.89    7.37
   2   1  16   16.08    8.04
   2  -1  16    7.72    7.70
  -2   2  16   10.42    7.26
  -2  -2  16   -2.79    6.72
  -2   2  15    1.69    6.69
  -2  -2  15    4.84    6.34
  -2   2  14   32.78    6.26
  -2  -2  14   35.14    6.75
  -2  -2  13   11.94    5.12
  -2   2  13   16.93    5.79
  -2   2  13    0.75    4.63
  -2  -2  13    5.06    5.62
   2   2 -12   47.06    4.83
  -2   2  12   43.34    5.60
  -2  -2  12   43.40    5.42
  -2   2  12   30.03    4.58
  -2  -2  12   45.39    5.69
  -2  -2  11   66.15    5.94
  -2   2  11   71.54    5.01
  -2   2  11   72.23    5.20
   2   2 -11   64.16    4.99
  -2   2  11   77.29    5.88
  -2  -2  11   76.54    5.43
  -2   2  10  225.51    8.56
   2   2 -10  208.10    8.60
  -2   2  10  217.33    9.11
  -2  -2  10  224.64    8.82
  -2   2  10  209.36    8.65
  -2  -2  10  218.93    9.42
  -2  -2   9   -1.43    3.77
  -2   2   9    0.85    3.24
   2   2  -9    2.28    2.94
  -2  -2   9    4.68    3.30
  -2   2   9    0.61    2.89
  -2   2   9   -0.68    3.05
   2   2  -8  103.95    4.67
  -2   2   8  100.98    4.94
  -2  -2   8  105.70    4.39
   2   2  -8  102.99    4.91
  -2   2   8  107.09    5.28
  -2  -2   8  117.69    5.16
  -2   2   8   98.54    4.92
  -2  -2   8  101.47    5.62
   2   2  -7    3.38    1.99
  -2   2   7    4.47    2.42
   2  -2  -7    5.00    1.91
  -2  -2   7    3.87    2.74
  -2  -2   7    4.96    1.78
   2  -2  -7    3.71    1.93
  -2   2   7    2.20    2.24
  -2  -2   7    5.84    2.44
   2   2  -7    4.35    2.42
  -2   2   7    8.07    2.92
  -2  -2   6  119.84    3.00
   2   2  -6  122.79    3.84
  -2   2   6  113.39    4.31
  -2   2   6  124.69    4.22
  -2  -2   6   97.83    3.83
   2   2  -6  120.10    3.49
  -2  -2   6  119.47    3.06
   2  -2  -6  119.60    3.45
  -2   2   6  124.62    3.84
   2   2  -6  126.02    3.71
   2  -2  -6  114.29    3.48
  -2   2   6  120.76    3.75
   2  -2  -6  117.65    3.35
  -2  -2   6  124.24    4.28
  -2  -2   5   12.01    1.32
  -2   2   5   10.96    2.36
  -2  -2   5   11.56    1.84
   2   2  -5    9.13    1.84
   2  -2  -5    6.78    1.65
   2   2  -5    9.16    1.54
  -2   2   5   13.47    2.03
   2  -2  -5   13.39    1.62
  -2  -2   5    9.53    2.23
  -2  -2   5   11.46    1.23
   2   2  -5   10.25    1.78
  -2   2   5    7.88    1.74
   2  -2  -5   10.63    1.57
  -2  -2   4  344.10    9.89
   2  -2  -4  329.08   10.70
  -2   2   4  342.51   10.27
   2   2  -4  341.85   10.04
   2  -2  -4  340.25   10.16
  -2  -2   4  345.61    9.80
   2   2  -4  337.27   10.37
  -2  -2   4  313.59   10.03
   2   2  -4  333.48   10.24
  -2   2   4  334.19   10.29
  -2  -2   4  346.57   10.53
   2  -2  -4  344.93   10.16
   2   2  -4  358.90   10.41
   2  -2  -3  309.58   10.52
   2   2  -3  309.16    9.91
  -2  -2   3  314.42    9.90
   2   2  -3  313.09    9.90
  -2   2   3  304.20   10.19
   2  -2  -3  316.68   10.13
   2   2  -3  319.88   10.12
  -2  -2   3  323.81   10.34
   2   2  -3  319.58   10.28
  -2   2   3  323.28   10.22
   2  -2  -3  333.43   10.14
  -2  -2   3  337.00    9.92
  -2   2   3  343.79   10.45
   2   2  -2  321.29   10.31
  -2   2   2  339.36   10.40
   2  -2  -2  318.62   10.74
   2  -2  -2  339.40   10.50
  -2   2   2  331.71   10.55
  -2   2   2  349.24   10.68
   2   2  -2  337.72   10.38
  -2   2   2  331.64   10.53
   2  -2  -2  335.16   10.49
  -2  -2   2  341.52   10.58
   2   2  -2  331.39   10.54
   2  -2  -1   38.22    1.99
  -2   2   1   39.47    1.78
  -2   2   1   40.12    1.84
   2  -2  -1   36.42    1.79
  -2   2   1   43.14    1.91
   2   2  -1   39.27    1.47
  -2  -2   1   40.52    1.49
   2  -2  -1   40.62    1.81
  -2   2   1   42.19    1.89
   2   2  -1   40.51    1.71
  -2  -2   1   40.60    1.74
  -2   2   0 1518.05   44.97
   2  -2   0 1511.04   44.93
  -2   2   0 1456.39   44.82
   2   2   0 1477.99   44.80
  -2   2   0 1519.98   45.00
  -2  -2   0 1482.35   44.85
   2   2   0 1481.57   44.86
   2  -2   0 1462.71   45.03
  -2   2   0 1534.80   45.00
   2  -2   0 1533.66   44.97
   2  -2   0 1583.28   45.03
  -2  -2   0 1414.92   44.77
   2   2   0 1457.00   44.78
   2   2   1  478.78   14.56
  -2  -2  -1  454.42   14.62
  -2   2  -1  482.34   14.63
   2   2   1  470.24   14.58
  -2  -2  -1  470.22   14.55
   2  -2   1  470.04   14.58
   2  -2   1  455.50   14.69
   2   2   1  473.92   14.45
  -2   2  -1  471.41   14.63
   2  -2   1  471.09   14.57
   2  -2   2   10.18    1.79
   2  -2   2   12.76    1.60
  -2  -2  -2    9.38    1.29
   2   2   2    8.54    0.65
  -2  -2  -2   10.24    1.46
   2   2   2   12.10    1.44
   2  -2   2   10.90    1.26
  -2  -2  -2   10.92    1.35
   2   2   2   12.46    1.55
   2  -2   3   -0.47    1.97
  -2  -2  -3    1.74    0.91
  -2   2  -3    4.97    1.49
  -2  -2  -3    6.64    1.16
   2   2   3    1.01    1.78
   2  -2   3   -0.61    1.78
  -2   2  -3    0.27    1.51
  -2  -2  -3   -1.05    1.52
  -2  -2  -3   -1.15    1.50
   2  -2   3    0.77    1.34
   2   2   3   -2.80    1.64
   2  -2   4  237.33    7.76
  -2  -2  -4  257.01    8.49
   2   2   4  253.43    8.60
   2   2   4  248.78    8.49
   2   2   4  245.26    8.07
  -2  -2  -4  252.06    8.44
  -2   2  -4  249.81    8.68
   2  -2   4  257.93    9.05
   2  -2   4  256.43    9.08
  -2  -2  -4  248.18    8.09
  -2   2  -4  269.02    8.82
  -2  -2  -5   19.77    2.30
   2   2   5   14.93    1.79
   2  -2   5   13.66    3.22
  -2   2  -5   19.66    2.64
  -2  -2  -5   19.46    1.87
   2   2   5   13.98    2.57
  -2  -2  -5   16.79    2.14
   2   2   5   21.19    2.52
   2  -2   5   25.97    3.10
  -2  -2  -5   17.97    2.24
  -2   2  -5   15.27    2.52
   2  -2   5   13.18    1.30
   2  -2   6 1220.83   38.31
   2  -2   6 1267.17   39.37
   2   2   6 1284.21   39.22
   2   2   6 1263.17   39.13
  -2  -2  -6 1274.87   38.64
  -2   2  -6 1306.82   39.22
  -2  -2  -6 1239.79   38.89
   2   2   6 1259.97   38.63
   2  -2   7   17.11    3.89
  -2  -2  -7   17.04    2.35
   2   2   7   24.86    2.58
   2   2   7   17.49    3.38
   2  -2   7   22.50    3.55
   2   2   7   19.74    3.58
   2   2   8   41.39    3.27
   2  -2   8   45.47    4.64
   2  -2   8   45.56    4.62
   2   2   8   41.26    4.13
   2  -2   8   40.49    4.28
   2  -2   8   30.25    3.78
   2   2   8   42.89    4.11
   2   2   9    0.16    2.91
   2  -2   9    0.74    4.32
   2   2   9    1.72    4.08
   2  -2   9   -0.19    3.46
   2  -2   9    0.26    4.24
   2   2   9    6.43    3.71
   2  -2   9    2.27    4.15
   2  -2  10  119.16    6.70
   2   2  10  130.85    7.07
   2  -2  10  143.35    7.51
   2  -2  10  122.57    7.16
   2  -2  10  135.56    7.46
   2  -2  11    1.52    5.20
   2  -2  11   -4.19    4.99
   2  -2  11   -1.49    4.11
   2   2  11   -1.39    4.82
   2   2  11    6.29    5.11
   2  -2  12   16.84    5.57
   2  -2  12   26.14    5.83
   2   2  12   17.87    6.17
   2   2  12   18.06    5.29
   2  -2  12   20.93    4.65
   2   2  12   22.79    5.44
   2  -2  13   14.32    5.50
   2   2  13    7.95    5.94
   2  -2  13   11.90    5.78
   2   2  13    9.42    6.90
   2  -2  14   -7.03    6.41
   2  -2  14   17.61    6.15
   2   2  14    2.31    6.85
   2   2  14    7.14    6.21
   2   2  15   12.80    7.72
   2  -2  15   16.20    6.59
   2  -2  15    1.95    7.09
   2  -2  16    0.81    6.84
   2   2  16   15.78    7.53
  -2  -3  16   -1.65    6.80
  -2   3  16   -0.39    7.35
  -2  -3  15   57.34    7.91
  -2   3  15   55.20    7.78
  -2  -3  14   -0.72    6.23
  -2   3  14    1.28    6.51
  -2  -3  13  152.98    8.83
  -2   3  13  134.80    8.66
  -2  -3  12   -0.30    5.40
  -2   3  12   10.79    5.24
  -2   3  12    3.27    4.40
  -2  -3  11  474.23   17.80
  -2   3  11  485.81   16.95
  -2   3  11  491.77   16.94
  -2  -3  11  546.69   17.25
  -2   3  11  495.86   17.62
   2   3 -11  471.21   16.74
  -2  -3  10   -0.49    4.42
  -2   3  10    4.95    3.30
  -2  -3  10    5.77    3.79
   2   3 -10    4.54    3.28
  -2   3  10    2.68    4.38
  -2   3  10    1.01    3.62
  -2  -3   9 1012.90   32.20
  -2   3   9 1006.25   31.48
  -2   3   9  958.43   31.32
  -2   3   9  992.46   31.94
   2   3  -9  954.09   31.30
  -2  -3   9 1078.86   31.64
  -2   3   8   36.38    3.56
  -2  -3   8   32.59    4.20
  -2  -3   8   23.88    3.38
  -2   3   8   28.01    3.07
  -2   3   8   35.25    4.10
   2   3  -8   36.78    3.15
   2  -3  -7 1472.75   44.35
  -2  -3   7 1506.04   45.25
  -2   3   7 1472.57   44.75
  -2  -3   7 1402.39   44.27
  -2  -3   7 1496.18   44.98
  -2   3   7 1455.84   44.61
  -2   3   7 1470.67   45.03
   2   3  -7 1390.12   44.60
   2   3  -6   27.73    2.56
  -2   3   6   31.58    3.29
  -2  -3   6   24.57    1.63
  -2   3   6   28.78    2.90
   2  -3  -6   26.55    2.35
  -2  -3   6   28.01    3.25
  -2  -3   6   31.35    2.77
  -2  -3   6   30.09    2.08
  -2   3   6   30.20    2.49
   2  -3  -6   30.77    2.09
  -2  -3   6   27.76    1.97
  -2  -3   5  138.27    4.68
   2   3  -5  121.89    5.12
  -2   3   5  135.00    5.29
  -2  -3   5  131.71    4.35
   2  -3  -5  140.18    4.96
  -2  -3   5  144.67    5.16
  -2   3   5  134.51    5.02
  -2  -3   5  140.65    5.49
   2   3  -5  137.43    5.28
   2  -3  -5  137.30    4.80
   2  -3  -4   14.75    1.55
  -2   3   4   15.19    1.73
   2  -3  -4   11.38    1.75
  -2  -3   4   15.26    0.97
  -2   3   4   13.93    1.97
  -2  -3   4   16.56    1.70
  -2   3   4   16.37    2.25
  -2  -3   4   17.24    2.23
   2   3  -4   13.68    2.00
   2   3  -4   12.88    1.52
  -2  -3   4   15.97    1.47
  -2   3   3  184.42    6.64
   2   3  -3  177.13    6.12
   2   3  -3  186.88    5.84
  -2   3   3  189.77    6.51
   2  -3  -3  184.01    6.32
  -2  -3   3  175.71    5.81
   2  -3  -3  202.48    6.39
   2   3  -3  198.67    6.25
  -2   3   3  187.97    6.29
   2  -3  -3  198.84    6.22
   2   3  -3  188.99    6.50
  -2  -3   3  185.87    6.48
   2   3  -2   68.12    2.87
  -2   3   2   72.50    2.94
  -2   3   2   74.83    3.22
  -2  -3   2   72.87    2.51
   2  -3  -2   75.75    3.00
  -2   3   2   71.68    3.13
   2   3  -2   70.70    2.52
   2   3  -2   76.66    2.72
  -2   3   2   71.18    2.95
   2  -3  -2   75.17    2.82
  -2  -3   2   75.88    3.04
   2   3  -2   73.33    2.98
  -2   3   1 9950.59  296.36
  -2   3   1 9901.97  296.30
   2  -3  -1 9937.95  296.24
  -2   3   1 9786.31  296.37
   2   3  -1 9928.05  296.09
  -2  -3   1 9972.08  296.08
   2   3  -1 9610.16  295.98
   2  -3  -1 9999.00  296.27
   2   3  -1 9847.60  296.23
  -2  -3   1 9931.04  296.20
   2   3   0 1423.33   44.57
  -2  -3   0 1500.58   44.66
  -2   3   0 1471.03   44.97
  -2  -3   0 1477.95   44.79
   2   3   0 1495.70   44.83
   2  -3   0 1482.06   45.00
  -2   3   0 1528.52   44.94
   2  -3   0 1543.57   44.90
   2  -3   0 1521.62   44.91
  -2   3   0 1494.81   44.97
  -2   3   0 1457.83   44.94
   2   3   0 1470.40   44.71
  -2  -3   0 1478.07   44.67
   2   3   1 1362.34   41.62
  -2  -3  -1 1352.50   41.55
  -2   3  -1 1398.01   41.75
   2  -3   1 1370.70   41.82
   2  -3   1 1400.20   41.60
  -2  -3  -1 1324.70   41.46
   2  -3   1 1373.81   41.61
  -2   3  -1 1395.09   41.69
  -2   3  -1 1374.79   41.68
  -2  -3  -2   68.68    2.84
  -2   3  -2   70.88    3.09
   2  -3   2   72.40    2.88
   2   3   2   67.24    3.14
  -2  -3  -2   75.60    3.00
  -2   3  -2   73.86    3.24
   2  -3   2   71.96    3.58
   2   3   2   68.20    2.55
   2  -3   2   71.93    3.18
  -2  -3  -2   68.66    2.76
  -2   3  -2   73.63    3.17
  -2  -3  -3  197.13    6.95
   2  -3   3  209.24    6.89
   2   3   3  214.21    7.23
  -2  -3  -3  205.36    6.98
   2  -3   3  203.20    7.75
   2   3   3  209.67    6.79
  -2  -3  -3  205.24    6.90
   2  -3   3  190.32    7.28
   2  -3   3  210.10    6.99
  -2  -3  -4    4.81    1.63
   2  -3   4    1.56    1.58
  -2  -3  -4   -0.30    1.06
   2  -3   4    2.15    2.87
   2   3   4    1.56    0.87
  -2   3  -4    1.87    0.77
   2   3   4    1.93    2.22
   2   3   4    3.03    1.62
   2  -3   4    0.15    2.47
  -2   3  -4    0.35    2.00
   2  -3   4    0.60    1.67
  -2   3  -5   25.50    1.52
   2  -3   5   24.91    2.37
   2  -3   5   27.97    2.19
  -2  -3  -5   19.19    2.36
   2   3   5   26.82    2.94
  -2  -3  -5   22.40    1.82
   2  -3   5   24.82    3.43
  -2   3  -5   24.89    2.42
  -2   3  -5   31.57    2.79
   2  -3   5   29.20    3.52
   2   3   5   31.67    2.56
   2   3   5   25.02    1.65
   2   3   6    9.45    3.09
   2   3   6   11.17    2.39
   2  -3   6   11.44    2.19
   2   3   6   10.12    1.64
  -2  -3  -6   12.99    1.85
   2   3   7  251.23    9.23
   2  -3   7  246.92    9.79
   2  -3   7  239.44    9.36
   2   3   7  236.70    8.19
   2   3   7  233.57    8.94
   2  -3   8   57.22    5.24
   2   3   8   56.68    4.20
   2   3   8   50.88    4.50
   2  -3   8   53.17    4.61
   2   3   8   57.80    3.36
   2  -3   9  199.88    9.06
   2   3   9  197.66    8.22
   2   3   9  187.93    8.49
   2  -3   9  179.96    7.85
   2  -3   9  181.40    8.37
   2  -3   9  183.55    8.73
   2  -3  10  103.76    6.54
   2   3  10  100.55    6.68
   2  -3  10   86.36    5.77
   2   3  10   99.71    6.22
   2  -3  10  109.85    6.87
   2  -3  10  105.72    7.22
   2   3  10  102.03    7.36
   2  -3  11   71.89    6.19
   2   3  11   83.26    6.47
   2  -3  11   83.16    6.89
   2  -3  11   79.20    5.49
   2  -3  11   90.41    6.75
   2   3  11   74.09    7.32
   2   3  12    5.58    5.80
   2  -3  12    5.22    5.72
   2   3  12   17.65    6.64
   2  -3  12    1.24    5.58
   2   3  13   11.73    5.94
   2  -3  13    4.16    5.81
   2   3  13   16.68    7.10
   2  -3  13   21.63    5.85
   2   3  14    0.68    6.19
   2  -3  14   -6.75    6.56
   2  -3  14    3.67    5.84
   2   3  14   -7.93    7.31
   2  -3  15    7.33    6.75
   2  -3  15    4.53    6.31
   2   3  15   15.12    7.46
   2   3  15    2.49    6.93
   2   3  16    3.76    7.59
   2  -3  16   -3.94    6.48
   2  -3  16    0.80    7.21
  -2  -4  16   -8.09    7.41
  -2   4  16    5.63    7.46
  -2  -4  15    8.82    6.91
  -2   4  15   -5.88    7.38
  -2   4  14   -5.02    6.89
  -2  -4  14    2.63    6.40
  -2   4  13   17.58    6.35
  -2  -4  13   10.12    6.15
  -2   4  12   37.80    6.07
  -2   4  12   30.21    5.04
  -2  -4  12   33.95    6.03
  -2   4  11    4.45    5.06
  -2   4  11    6.81    4.43
  -2  -4  11   11.08    5.17
  -2   4  10  137.29    6.91
  -2  -4  10  138.40    7.66
   2   4 -10  132.87    6.23
  -2   4  10  152.39    7.38
  -2   4   9   -4.34    3.61
  -2  -4   9   -0.24    4.12
  -2  -4   9    0.20    3.68
  -2   4   9    4.18    2.90
  -2   4   9    4.41    4.31
   2   4  -9    4.79    2.93
  -2   4   8    6.70    3.42
  -2  -4   8    4.83    3.10
  -2   4   8    2.60    2.61
  -2   4   8    6.87    4.01
   2   4  -8    4.62    2.71
  -2  -4   8    4.41    3.92
   2   4  -7   84.81    4.38
  -2   4   7   95.11    4.91
  -2  -4   7   97.66    4.76
  -2   4   7   95.45    4.35
  -2  -4   7   94.92    5.23
   2  -4  -6   15.81    1.84
  -2   4   6   13.48    2.23
  -2   4   6   17.58    3.01
  -2  -4   6   15.06    3.08
  -2  -4   6   14.66    2.56
  -2  -4   6   16.63    1.96
   2   4  -6   13.87    2.46
  -2  -4   5   35.22    1.76
   2  -4  -5   35.07    2.59
  -2   4   5   42.14    3.20
  -2  -4   5   36.22    3.13
   2   4  -5   40.07    2.93
  -2  -4   5   37.08    2.68
  -2   4   5   35.75    2.43
   2  -4  -5   38.54    2.18
   2   4  -5   38.03    2.47
  -2  -4   5   36.64    2.27
   2   4  -4  170.60    5.93
  -2   4   4  172.45    6.52
   2  -4  -4  170.87    5.97
  -2  -4   4  163.84    5.42
  -2   4   4  168.95    6.31
   2  -4  -4  167.89    6.03
  -2  -4   4  166.81    5.95
  -2   4   4  166.09    5.93
   2  -4  -4  173.72    5.77
  -2  -4   4  167.28    6.42
   2   4  -4  165.14    6.28
   2   4  -3   12.20    1.75
   2  -4  -3   14.93    1.81
  -2  -4   3   13.42    0.95
   2   4  -3   11.89    1.21
   2  -4  -3   11.47    1.82
  -2   4   3   13.20    2.18
  -2  -4   3   11.92    1.14
  -2  -4   3   13.61    1.42
   2  -4  -3   12.32    1.40
  -2   4   3   10.11    1.62
   2   4  -3   13.46    1.79
  -2  -4   3   14.12    2.05
   2   4  -3   10.47    1.89
   2   4  -2  693.80   20.75
  -2   4   2  654.04   20.77
  -2   4   2  683.02   20.90
   2   4  -2  636.83   20.45
  -2  -4   2  661.16   20.43
  -2  -4   2  678.42   20.41
   2  -4  -2  678.60   20.61
   2   4  -2  651.94   20.64
  -2   4   2  696.68   20.76
   2   4  -2  679.84   20.88
  -2  -4   2  665.69   20.77
   2  -4  -1   25.30    1.73
  -2  -4   1   24.07    1.55
  -2   4   1   22.82    2.07
   2   4  -1   23.09    1.61
  -2  -4   1   22.37    1.61
  -2   4   1   23.82    1.86
   2   4  -1   23.75    1.14
   2  -4  -1   20.87    1.85
  -2   4   1   22.80    2.02
   2  -4   0 1412.11   42.09
  -2   4   0 1396.42   42.19
   2   4   0 1346.61   42.00
  -2  -4   0 1407.67   41.96
   2  -4   0 1343.14   42.19
  -2   4   0 1382.13   42.10
   2   4   0 1372.36   41.97
  -2   4   0 1401.12   42.07
   2  -4   0 1400.55   42.07
  -2   4   0 1389.69   42.18
  -2  -4   0 1363.31   41.79
   2   4   1  142.89    4.85
   2  -4   1  146.90    5.15
  -2   4  -1  143.62    5.30
   2   4   1  159.16    5.31
  -2  -4  -1  147.80    5.09
   2   4   1  143.19    4.77
   2  -4   1  148.62    5.52
  -2   4  -1  151.56    5.28
   2  -4   1  149.06    5.09
  -2  -4  -1  142.12    4.57
  -2   4  -1  145.72    5.33
   2   4   2    3.91    1.38
  -2   4  -2    3.27    1.79
   2  -4   2    0.63    1.44
   2   4   2    0.51    1.74
   2  -4   2    5.66    2.21
   2  -4   2    1.58    1.51
   2  -4   2    6.57    1.77
  -2  -4  -2    1.72    1.06
  -2   4  -2    3.95    1.85
  -2   4  -2    3.03    2.01
   2   4   3  287.11    9.55
  -2   4  -3  294.54    9.61
  -2  -4  -3  287.25    9.43
   2  -4   3  284.82    9.45
   2   4   3  288.89    9.81
  -2  -4  -3  287.01    9.49
  -2   4  -3  290.40   10.03
   2  -4   3  278.71   10.32
   2  -4   3  271.81    9.81
  -2   4  -3  298.59    9.72
   2  -4   3  302.68    9.62
  -2   4  -4   20.99    1.16
   2   4   4   24.09    2.53
  -2  -4  -4   23.48    2.13
   2  -4   4   21.06    2.02
   2   4   4   23.68    2.80
  -2   4  -4   19.11    2.84
   2  -4   4   18.87    3.63
  -2  -4  -4   19.17    2.15
  -2   4  -4   27.46    2.40
   2  -4   4   26.56    3.05
   2  -4   4   23.41    2.27
   2   4   5   21.15    2.95
  -2   4  -5   21.31    1.34
   2   4   5   22.54    3.12
   2  -4   5   21.81    2.15
  -2  -4  -5   21.99    2.26
   2  -4   5   21.01    3.84
  -2   4  -5   17.27    2.64
   2  -4   5   27.04    3.59
   2   4   5   16.84    1.24
   2   4   6  297.47   10.77
   2  -4   6  295.89   10.15
   2  -4   6  311.59   11.68
   2  -4   6  314.66   11.31
   2   4   6  296.13   10.91
   2   4   7   33.17    3.81
   2   4   7   32.77    3.90
   2  -4   7   23.38    3.73
   2   4   8   96.61    5.77
   2  -4   8   86.96    5.38
   2  -4   8  100.24    6.46
   2   4   8   82.43    5.70
   2  -4   9   21.05    4.32
   2   4   9   14.37    4.33
   2  -4   9   14.12    4.97
   2  -4   9   17.26    4.85
   2   4   9   18.81    4.94
   2  -4  10   81.70    5.96
   2   4  10   93.91    6.51
   2  -4  10   92.09    7.12
   2  -4  10   82.31    5.39
   2  -4  10   94.99    6.59
   2   4  10   85.61    6.76
   2  -4  11   33.44    5.26
   2  -4  11   34.63    6.07
   2   4  11   36.40    5.82
   2  -4  11   44.87    6.18
   2   4  11   48.48    6.26
   2  -4  12   27.18    5.42
   2   4  12   18.93    6.03
   2  -4  12   18.95    5.49
   2   4  12   22.51    6.44
   2  -4  12   21.75    6.25
   2   4  13   26.82    6.66
   2  -4  13   34.92    6.93
   2   4  13   27.50    6.65
   2  -4  13   28.62    6.19
   2   4  14   -8.45    6.82
   2  -4  14   -8.00    6.43
   2  -4  14    6.94    6.60
   2   4  14    6.00    6.95
   2  -4  15    8.81    7.02
   2  -4  15    5.05    6.54
   2   4  15   -4.39    7.19
   2   4  15   -7.80    7.12
   2  -4  16   -3.21    7.11
   2  -4  16    2.96    6.68
   2   4  16   -1.56    7.50
   2   4  16    3.78    7.58
  -2  -5  15   18.31    7.31
  -2  -5  14   -2.75    6.35
  -2  -5  13    4.02    6.30
  -2   5  13   -0.26    5.38
  -2   5  13  -11.40    6.15
  -2  -5  12    8.08    5.83
  -2   5  12    4.01    4.82
  -2   5  12    2.88    5.78
  -2  -5  11   -4.00    5.12
  -2   5  11    3.26    4.72
  -2  -5  10   49.39    5.31
  -2  -5  10   56.75    5.66
  -2   5  10   46.64    4.97
  -2  -5   9   -2.24    3.76
  -2  -5   9    2.28    4.19
   2   5  -9   -6.05    2.97
  -2   5   9   -2.95    3.85
  -2   5   8  165.69    7.29
  -2  -5   8  164.12    7.04
  -2  -5   8  170.20    7.56
   2   5  -8  148.39    6.43
  -2   5   7   29.15    3.67
  -2  -5   7   21.98    4.04
  -2  -5   7   28.96    3.38
  -2   5   7   26.34    2.66
   2   5  -7   26.70    3.07
  -2   5   6   -1.27    2.17
  -2   5   6    1.59    3.11
  -2  -5   6   -0.38    2.43
   2   5  -6   -0.39    2.38
   2   5  -6    2.34    2.52
  -2  -5   6    1.40    3.13
   2   5  -5  340.03   11.06
  -2  -5   5  342.25   10.93
  -2  -5   5  318.51   10.65
  -2   5   5  348.63   11.53
  -2  -5   5  336.11   11.15
  -2   5   5  331.50   10.99
   2  -5  -5  338.90   10.78
   2   5  -5  333.28   11.44
  -2  -5   5  334.72   11.73
   2   5  -4  134.03    5.08
  -2  -5   4  126.64    4.41
  -2  -5   4  124.21    4.43
   2   5  -4  128.44    4.54
  -2   5   4  127.59    5.51
   2   5  -4  132.87    5.45
  -2  -5   4  117.59    4.80
   2   5  -4  130.68    5.27
  -2   5   4  129.47    4.89
   2  -5  -4  134.31    4.67
  -2  -5   4  130.94    5.47
   2   5  -3  208.58    7.33
  -2   5   3  217.19    7.47
  -2  -5   3  200.25    6.82
  -2   5   3  207.83    7.61
   2   5  -3  208.52    6.90
   2   5  -3  197.91    7.60
   2  -5  -3  222.76    7.33
  -2  -5   3  205.87    6.94
  -2   5   3  223.44    7.23
   2  -5  -3  210.90    6.97
   2   5  -3  210.93    7.30
  -2  -5   3  208.31    7.46
  -2   5   2  255.41    8.61
  -2   5   2  240.02    8.65
  -2  -5   2  246.22    8.10
   2   5  -2  255.14    8.19
   2  -5  -2  248.15    8.39
   2   5  -2  249.90    8.71
  -2  -5   2  251.62    7.95
   2  -5  -2  252.59    8.22
   2   5  -2  254.52    8.05
  -2  -5   2  252.79    8.48
   2  -5  -1    0.07    1.40
  -2   5   1   -1.76    2.18
  -2  -5   1    1.11    1.36
   2   5  -1    0.84    1.59
  -2  -5   1    1.82    1.46
   2   5  -1    1.72    1.82
  -2  -5   1   -0.68    0.64
  -2  -5   1   -0.81    0.65
  -2   5   1    0.51    1.62
   2  -5  -1    0.26    1.79
  -2   5   1    0.56    2.17
  -2  -5   1    0.43    0.74
  -2   5   0  537.19   17.22
   2  -5   0  546.78   17.07
   2   5   0  547.98   17.03
  -2  -5   0  551.94   16.93
   2  -5   0  533.90   17.26
  -2   5   0  540.73   17.05
   2   5   0  524.34   17.01
  -2   5   0  548.71   17.02
  -2   5   0  533.79   17.21
   2  -5   0  550.15   17.08
  -2  -5   0  543.52   16.73
   2   5   1    4.02    2.00
   2  -5   1    6.22    1.76
  -2  -5  -1    4.64    1.60
   2  -5   1    4.82    2.34
  -2  -5  -1    5.53    0.90
   2   5   1    6.87    1.08
   2  -5   1    6.72    1.57
  -2   5  -1    4.00    2.07
  -2   5  -1    4.88    1.74
  -2   5  -1    8.88    2.23
   2   5   2   35.30    2.20
  -2   5  -2   36.18    2.73
   2  -5   2   29.01    2.20
   2   5   2   36.03    2.79
  -2  -5  -2   36.83    2.34
   2  -5   2   34.00    3.26
   2  -5   2   33.81    2.24
   2  -5   2   36.25    2.52
  -2   5  -2   28.81    2.63
  -2   5  -2   34.38    2.86
   2   5   3 1214.39   37.68
   2  -5   3 1195.91   37.67
  -2   5  -3 1295.75   37.93
   2   5   3 1215.78   38.02
   2  -5   3 1236.06   38.66
  -2   5  -3 1248.11   38.27
   2  -5   3 1248.04   37.79
   2  -5   3 1217.86   38.04
   2  -5   3 1233.86   37.81
  -2   5  -3 1215.77   37.97
  -2   5  -4  159.62    5.87
   2  -5   4  137.42    5.46
  -2  -5  -4  148.26    5.52
   2   5   4  148.46    6.19
   2   5   4  146.17    5.70
   2  -5   4  147.53    6.79
   2  -5   4  153.25    6.37
  -2   5  -4  145.49    5.97
   2   5   5  662.48   21.06
   2  -5   5  619.59   20.38
   2  -5   5  707.36   21.95
   2  -5   5  642.33   21.38
   2   5   5  656.39   20.73
   2  -5   6   11.08    4.10
   2  -5   6    2.75    3.74
   2   5   6    6.96    2.95
   2   5   6    8.51    3.24
   2   5   7  501.27   16.44
   2   5   7  470.32   16.71
   2   5   8  174.14    8.16
   2   5   8  197.05    8.03
   2  -5   8  193.24    8.94
   2   5   9  140.55    7.66
   2  -5   9  152.71    7.37
   2  -5   9  148.49    8.56
   2   5   9  155.10    7.79
   2  -5  10   59.75    5.34
   2  -5  10   51.21    6.15
   2   5  10   54.18    5.94
   2  -5  10   54.86    6.03
   2   5  10   62.94    5.97
   2  -5  11   77.01    6.12
   2   5  11   92.36    7.14
   2  -5  11   75.46    6.77
   2   5  11   77.40    6.76
   2  -5  11   75.67    7.23
   2   5  12    8.05    6.08
   2  -5  12    2.03    6.06
   2  -5  12    1.96    5.33
   2   5  12   -3.13    5.97
   2   5  13  209.84   10.90
   2  -5  13  201.00   10.84
   2  -5  13  202.19   10.57
   2   5  13  208.72   11.05
   2   5  14   -0.36    7.23
   2  -5  14    9.11    6.51
   2   5  14   -4.47    7.07
   2  -5  14   -4.31    6.78
   2   5  15   71.15    8.77
   2  -5  15   51.76    7.64
   2  -5  15   68.27    8.15
   2   5  15   55.13    8.52
  -2  -6  15   -3.01    7.47
  -2  -6  14   15.90    7.14
  -2   6  14   -6.12    6.37
  -2  -6  13   10.65    6.68
  -2   6  13   -1.09    5.63
  -2  -6  12   45.89    6.68
  -2   6  12   40.17    5.90
  -2  -6  11   55.45    5.57
  -2  -6  11   63.59    6.71
  -2   6  11   55.39    6.10
  -2  -6  10  100.21    6.51
  -2   6  10  108.13    6.76
  -2  -6  10  113.86    7.57
  -2   6   9    5.07    4.48
  -2  -6   9    5.66    4.86
  -2  -6   9   12.42    3.87
  -2  -6   8    7.58    3.34
  -2  -6   8    4.35    4.46
   2   6  -8    6.20    2.95
  -2   6   8    6.63    3.91
  -2  -6   7  109.81    5.32
  -2   6   7  109.65    5.95
  -2  -6   7  107.04    6.18
   2   6  -7  102.88    5.11
   2   6  -6  129.19    5.51
  -2   6   6  129.93    6.14
  -2  -6   6  128.11    5.50
  -2   6   6  119.83    5.14
  -2  -6   6  132.52    6.14
  -2   6   5   15.39    2.31
  -2   6   5   12.44    3.19
   2   6  -5   17.84    2.73
  -2  -6   5   14.69    2.33
  -2  -6   5   16.71    3.42
   2   6  -4  650.47   20.57
   2   6  -4  629.00   20.11
  -2   6   4  659.74   20.91
  -2  -6   4  644.01   20.27
  -2   6   4  671.17   20.43
  -2  -6   4  646.45   20.87
   2   6  -3  271.35    9.13
  -2   6   3  259.91    9.29
   2   6  -3  259.85    8.60
   2   6  -3  249.43    9.35
   2  -6  -3  266.33    8.86
  -2  -6   3  256.53    8.49
   2  -6  -3  258.83    8.55
  -2  -6   3  261.96    9.16
   2   6  -2  719.40   21.92
   2   6  -2  718.32   21.56
  -2   6   2  698.70   21.99
  -2  -6   2  684.47   21.43
   2  -6  -2  698.79   21.73
   2   6  -2  687.09   22.11
  -2   6   2  666.96   21.60
  -2  -6   2  688.66   21.18
   2  -6  -2  676.11   21.44
  -2  -6   2  703.92   21.77
  -2   6   1  152.85    5.92
   2   6  -1  140.65    5.90
  -2   6   1  151.21    6.06
   2   6  -1  154.23    5.60
  -2  -6   1  154.13    5.42
   2  -6  -1  147.49    5.79
   2   6  -1  144.88    5.84
  -2   6   1  149.36    5.56
  -2  -6   1  151.25    4.79
   2  -6  -1  157.95    5.46
  -2  -6   1  152.09    5.47
  -2  -6   0  850.96   25.29
   2   6   0  819.87   25.72
  -2   6   0  821.70   25.91
  -2  -6   0  831.95   25.60
  -2   6   0  814.09   25.68
   2   6   0  826.74   25.59
   2  -6   0  824.59   26.04
  -2   6   0  827.33   25.65
  -2   6   0  836.46   25.99
  -2  -6   0  810.95   25.39
  -2   6  -1  110.22    4.74
   2   6   1  104.07    4.64
  -2  -6  -1  112.63    4.33
   2  -6   1  114.68    5.25
  -2   6  -1  101.15    4.37
   2  -6   1  108.13    4.13
  -2  -6  -1   99.81    3.65
  -2   6  -1  112.22    4.93
   2   6   2   61.60    3.70
  -2  -6  -2   64.15    3.32
  -2   6  -2   72.14    3.64
   2  -6   2   74.63    4.61
   2  -6   2   64.52    3.13
   2  -6   2   62.11    3.51
  -2   6  -2   67.95    3.95
   2   6   3   81.46    3.89
  -2   6  -3   79.62    4.14
   2   6   3   87.89    4.48
   2  -6   3   78.54    5.25
   2  -6   3   84.60    3.72
   2  -6   3   76.51    4.17
  -2   6  -3   80.93    4.22
  -2   6  -4   59.60    3.88
   2   6   4   61.29    4.27
   2   6   4   64.14    3.69
   2  -6   4   65.59    4.82
   2  -6   4   64.99    4.25
  -2   6  -4   58.76    4.17
   2   6   5  214.40    8.51
   2   6   5  219.73    8.08
   2  -6   5  223.01    9.47
   2  -6   5  205.76    8.75
  -2   6  -5  216.81    8.28
   2  -6   6 1035.21   33.30
   2  -6   6 1023.82   32.84
   2   6   6 1017.23   32.41
   2   6   6 1013.80   32.06
   2   6   7  309.29   11.53
   2   6   7  296.64   11.02
   2   6   8  177.90    8.38
   2   6   8  179.85    7.94
   2  -6   8  163.77    7.81
   2  -6   9   -6.50    5.43
   2   6   9   -8.48    4.66
   2   6   9   -4.33    4.77
   2  -6   9   -1.51    4.09
   2  -6  10    6.84    5.49
   2   6  10    7.36    4.97
   2  -6  10    5.25    5.20
   2   6  10   16.71    5.33
   2  -6  11   26.25    6.59
   2   6  11   23.96    6.03
   2  -6  11   17.12    5.86
   2   6  11   28.56    6.48
   2  -6  12    3.53    6.28
   2   6  12  -13.82    6.51
   2  -6  12    0.99    5.87
   2   6  12  -10.49    6.52
   2  -6  13   12.03    6.98
   2   6  13    0.68    6.40
   2  -6  13   12.42    6.30
   2   6  13   11.39    7.02
   2  -6  14   -1.86    6.96
   2   6  14    4.49    7.03
   2  -6  14    0.36    6.84
   2   6  14   -0.74    7.23
   2  -6  15    1.54    6.66
   2   6  15    8.16    7.55
   2   6  15    3.18    7.53
   2  -6  15   10.99    7.19
  -2  -7  14   37.73    7.68
  -2   7  14   39.74    7.06
  -2  -7  13   11.44    6.65
  -2   7  13   -1.46    6.34
  -2  -7  12   86.76    8.09
  -2   7  12   72.60    7.06
  -2  -7  11    2.05    5.95
  -2   7  11    3.31    5.56
  -2  -7  10   11.59    5.23
  -2   7  10   -0.24    5.12
  -2  -7   9   20.83    5.04
  -2   7   9   18.89    5.03
  -2  -7   8   28.31    4.63
  -2   7   8   21.30    4.74
   2   7  -7   55.18    4.28
  -2   7   7   60.68    5.02
  -2   7   6  272.25   10.23
   2   7  -6  255.17    9.51
  -2  -7   6  263.02   10.29
   2   7  -5   44.79    3.72
  -2  -7   5   40.23    4.00
  -2   7   5   40.00    4.28
  -2   7   4  829.00   26.12
   2   7  -4  825.79   25.80
  -2   7   4  797.75   25.89
  -2  -7   4  808.00   26.04
  -2   7   3  121.68    5.56
   2   7  -3  112.36    4.68
   2  -7  -3  116.75    4.86
   2   7  -3  106.20    5.45
   2   7  -3  115.33    5.34
  -2   7   3  112.16    5.38
  -2  -7   3  113.42    5.24
   2   7  -2   52.56    3.17
  -2   7   2   56.25    3.96
   2  -7  -2   58.15    3.45
  -2   7   2   51.63    3.11
  -2  -7   2   60.64    3.46
   2   7  -2   53.67    3.84
  -2   7   2   57.51    3.87
  -2   7   1   70.47    4.37
   2   7  -1   72.92    4.28
  -2   7   1   74.67    4.31
   2   7  -1   71.06    3.73
  -2  -7   1   74.06    3.43
   2  -7  -1   72.44    4.00
  -2   7   1   68.66    3.47
   2  -7  -1   69.33    3.34
  -2  -7   1   75.88    3.53
  -2   7   0   -0.10    2.11
  -2   7   0    2.92    3.03
  -2   7   0    1.36    1.91
  -2  -7   0    1.21    1.69
   2  -7   0   -0.76    2.84
  -2  -7   0   -0.80    1.95
   2   7   0    0.54    2.50
  -2   7   0    1.67    2.78
   2   7   1  137.47    5.73
  -2   7  -1  132.81    5.72
  -2   7  -1  144.65    6.04
  -2   7  -1  132.78    5.41
   2  -7   1  139.08    6.34
  -2   7  -2   97.74    5.00
   2   7   2  106.66    5.17
   2  -7   2  100.37    4.65
  -2   7  -2  107.65    5.26
   2  -7   2  115.51    5.92
   2   7   3  361.45   12.66
  -2   7  -3  376.83   12.49
   2  -7   3  363.39   12.48
  -2   7  -3  352.80   12.53
   2  -7   3  377.53   13.46
   2   7   4  514.71   16.92
  -2   7  -4  522.84   16.68
   2  -7   4  499.21   17.75
   2  -7   4  487.15   16.95
  -2   7  -4  496.24   16.79
  -2   7  -5  265.74    9.34
   2   7   5  240.73    9.76
   2   7   5  254.48    9.36
   2  -7   5  266.47   10.89
   2  -7   5  242.44    9.97
  -2   7  -5  245.44    9.58
   2   7   6  287.24   10.51
   2   7   6  297.47   10.93
   2  -7   6  265.22   11.11
   2   7   7  153.54    7.18
   2   7   7  153.48    7.59
   2  -7   8   -5.30    5.35
   2   7   8    2.99    4.31
   2   7   8    1.37    4.85
   2  -7   9   30.30    6.19
   2   7   9   27.98    5.11
   2   7   9   32.52    5.67
   2  -7  10   23.55    6.36
   2   7  10   19.33    5.33
   2  -7  10   25.03    5.85
   2   7  10   20.80    5.59
   2  -7  11   27.38    6.52
   2   7  11   13.46    5.94
   2  -7  11   29.16    5.86
   2   7  11   21.54    6.33
   2  -7  12   85.07    8.39
   2   7  12   75.21    7.61
   2  -7  12   88.70    7.51
   2   7  12   88.02    8.22
   2  -7  13   69.44    8.22
   2   7  13   60.23    7.88
   2  -7  13   70.31    7.75
   2   7  13   90.25    8.61
   2  -7  14   51.90    7.68
   2   7  14   44.06    8.25
   2   7  14   29.36    7.74
   2  -7  14   32.89    7.13
  -2  -8  14   13.77    7.59
  -2   8  14   13.80    7.08
  -2  -8  13   -2.85    6.92
  -2   8  13    3.70    6.23
  -2  -8  12    4.20    6.81
  -2   8  12    0.87    6.15
  -2  -8  11   43.44    7.08
  -2   8  11   54.15    6.57
  -2  -8  10    4.92    5.66
  -2   8  10    2.30    5.64
  -2  -8   9    3.00    5.31
  -2   8   9    8.41    5.29
  -2  -8   8   22.00    5.10
  -2   8   8   23.97    5.17
  -2   8   7  168.28    8.25
   2   8  -7  179.20    7.49
  -2  -8   7  168.38    8.41
   2   8  -6    3.95    3.50
  -2  -8   6    2.18    4.26
  -2   8   6    0.40    4.02
   2   8  -5   25.72    3.84
  -2   8   5   27.23    4.26
  -2  -8   5   26.13    4.00
  -2   8   5   26.10    4.30
  -2   8   4  146.67    6.96
   2   8  -4  149.29    6.63
  -2   8   4  151.33    6.78
  -2  -8   4  149.04    6.67
  -2   8   3   50.19    4.56
  -2  -8   3   50.39    3.91
  -2   8   3   45.59    3.35
   2   8  -3   55.89    3.43
   2   8  -3   45.33    4.16
  -2   8   2   39.82    2.97
   2  -8  -2   42.88    3.51
  -2  -8   2   40.60    3.25
   2   8  -2   40.77    4.09
  -2   8   2   35.38    3.99
   2   8  -2   38.40    3.29
  -2   8   2   37.33    3.95
   2  -8  -1  233.09    8.85
   2   8  -1  237.22    8.46
  -2   8   1  236.54    8.86
  -2   8   1  232.74    8.96
   2   8  -1  234.31    8.94
  -2   8   1  223.53    8.13
   2  -8   0   99.54    5.46
  -2   8   0   95.40    5.29
   2   8   0   99.22    4.89
  -2   8   0  105.45    5.41
   2   8   0   93.78    5.39
   2  -8   1   50.64    4.58
  -2   8  -1   49.68    3.93
   2   8   1   52.19    3.93
   2  -8   1   49.46    3.26
  -2   8  -1   49.40    4.28
  -2   8  -2   21.25    3.42
   2  -8   2   18.05    4.15
   2   8   2   20.66    3.51
   2  -8   2   21.13    2.95
  -2   8  -2   22.89    3.70
  -2   8  -3  220.38    8.11
   2   8   3  200.30    8.25
   2  -8   3  201.81    9.11
   2  -8   3  198.05    7.91
  -2   8  -3  198.46    8.30
  -2   8  -4    2.72    3.43
   2  -8   4    7.99    4.59
   2   8   4   -1.93    3.78
   2  -8   4    5.05    3.37
  -2   8  -4    2.49    3.47
  -2   8  -5   50.65    4.23
   2  -8   5   51.52    5.56
   2  -8   5   45.79    4.85
  -2   8  -5   45.68    4.61
   2   8   5   50.72    4.97
   2   8   6  152.40    7.39
   2  -8   6  157.01    7.73
  -2   8  -6  148.58    7.25
   2   8   7  122.18    6.72
   2   8   7  127.33    7.17
   2  -8   8   -4.60    5.85
   2   8   8   -3.87    4.63
   2   8   8   -1.46    4.72
   2  -8   9    0.34    6.19
   2   8   9   -0.48    5.13
   2   8   9    4.48    5.33
   2  -8  10   12.84    6.21
   2   8  10    0.26    5.60
   2  -8  10   13.97    5.61
   2   8  10   18.87    5.83
   2  -8  11   14.07    6.76
   2   8  11   22.63    6.27
   2  -8  11    6.31    5.69
   2   8  11   11.18    6.52
   2  -8  12   -7.64    7.12
   2   8  12   -3.25    6.90
   2  -8  12  -16.19    6.43
   2   8  12    4.04    6.63
   2  -8  13   -8.97    7.49
   2   8  13   -9.69    6.99
   2  -8  13    5.85    6.48
   2   8  13    0.73    7.28
   2  -8  14    4.79    7.48
   2   8  14   13.05    7.65
   2   8  14   -8.62    7.82
   2  -8  14    0.36    6.93
  -2   9  13   59.19    7.65
  -2  -9  13   48.47    8.26
  -2   9  12    1.84    6.60
  -2  -9  12   -1.97    6.92
  -2   9  11   78.38    7.71
  -2  -9  11   89.47    8.01
  -2   9  10   39.51    6.42
  -2  -9  10   44.68    6.60
  -2  -9   9  143.67    8.58
  -2   9   9  153.03    8.64
  -2  -9   8  156.91    8.37
  -2   9   8  140.65    8.25
  -2   9   7  269.47   11.13
   2   9  -7  273.71   10.39
  -2  -9   7  243.54   10.97
  -2  -9   6    6.91    4.36
  -2   9   6   12.02    4.91
   2   9  -6    7.27    4.06
  -2   9   6   15.58    4.62
  -2  -9   5   58.57    5.07
  -2   9   5   75.36    5.71
   2   9  -5   69.63    5.23
  -2  -9   4    9.60    3.69
  -2   9   4    8.38    4.08
   2   9  -4   14.22    4.14
  -2   9   4   14.03    4.33
  -2   9   3   30.42    4.61
  -2   9   3   26.94    4.28
   2   9  -3   32.41    4.26
   2   9  -2   57.41    3.96
  -2   9   2   56.00    4.92
   2   9  -2   62.60    5.02
  -2   9   2   50.70    4.78
   2   9  -1  236.05    8.85
  -2   9   1  232.09    9.20
  -2   9   1  231.00    9.44
   2   9  -1  236.42    9.37
   2  -9   0  822.53   26.61
  -2   9   0  818.92   26.16
   2   9   0  816.82   25.91
  -2   9   0  775.86   26.19
   2   9   0  829.29   26.33
   2  -9   1  169.92    8.08
  -2   9  -1  175.73    7.67
   2   9   1  179.48    7.90
   2   9   1  161.52    7.20
  -2   9  -1  172.75    7.52
   2  -9   2   36.86    5.09
  -2   9  -2   47.73    4.42
  -2   9  -2   52.95    4.89
   2   9   2   53.52    4.60
   2  -9   3   -2.97    4.88
  -2   9  -3    3.28    3.68
  -2   9  -3    1.08    3.86
   2   9   3    3.94    3.85
   2  -9   4    6.56    5.09
  -2   9  -4    4.01    3.74
  -2   9  -4   14.08    4.23
   2   9   4    4.86    4.19
   2  -9   5   12.27    5.30
  -2   9  -5   12.95    4.06
   2   9   5   17.23    4.79
  -2   9  -5    5.59    4.35
  -2   9  -6    5.51    4.00
   2   9   6   17.01    5.18
  -2   9  -6   17.34    4.64
   2   9   7    3.62    5.20
   2  -9   7   -0.33    5.82
   2   9   8   81.00    6.72
   2  -9   8   77.05    7.53
   2   9   9    2.23    6.04
   2  -9   9   13.93    6.66
   2   9  10   96.84    8.08
   2  -9  10  108.59    8.64
   2   9  11    8.44    6.54
   2  -9  11    3.08    6.64
   2   9  12   -6.99    7.11
   2  -9  12   -3.56    7.35
   2   9  13    3.77    7.48
   2  -9  13   -1.21    7.44
  -2  10  12   15.69    6.92
  -2 -10  12    5.24    7.29
  -2  10  11   28.75    6.81
  -2 -10  11   23.13    7.27
  -2  10  10    9.09    6.62
  -2 -10  10    2.81    6.53
  -2  10   9    3.91    6.09
  -2 -10   9    2.92    5.89
  -2  10   8   -2.13    5.97
  -2 -10   8   -2.96    5.41
  -2 -10   7   24.37    5.23
  -2  10   7   26.11    5.88
  -2  10   7   21.60    5.24
   2  10  -7   23.79    4.93
  -2 -10   6   56.21    5.53
  -2  10   6   52.33    6.24
   2  10  -6   51.04    5.31
  -2  10   6   45.77    5.57
  -2  10   5   22.66    5.17
  -2  10   5   13.00    4.84
   2  10  -5   12.98    4.78
  -2  10   4   38.92    5.23
   2  10  -4   34.24    5.03
  -2  10   4   36.79    5.19
  -2  10   3   48.25    4.98
   2  10  -3   47.71    5.04
  -2  10   3   47.39    5.05
  -2  10   2   61.44    5.17
  -2  10   2   72.18    5.75
   2  10  -2   72.44    5.62
  -2  10   1   17.37    4.37
   2  10  -1   15.03    3.76
   2  10  -1   13.14    4.52
  -2  10   1   22.47    4.69
   2  10   0   95.70    5.64
  -2  10   0  108.81    6.24
  -2  10   0  102.23    6.38
   2  10   0  105.47    6.28
   2  10   1   77.92    5.28
  -2  10  -1   77.21    5.83
  -2  10  -1   83.70    5.47
   2 -10   2   35.58    5.61
  -2  10  -2   33.53    4.48
  -2  10  -2   39.04    5.03
   2  10   2   36.08    4.56
   2 -10   3   79.92    6.77
  -2  10  -3   96.09    6.22
  -2  10  -3   90.31    5.74
   2  10   3   91.84    5.84
   2 -10   4   30.17    5.75
  -2  10  -4   42.06    4.71
   2  10   4   42.87    5.00
  -2  10  -4   36.93    5.14
  -2  10  -5   -0.75    4.16
   2  10   5    9.73    5.01
  -2  10  -5    2.33    4.57
   2  10   6    2.68    5.35
  -2  10  -6   14.53    5.01
   2  10   7   33.40    5.93
   2 -10   7   29.09    6.39
   2  10   8    6.37    6.09
   2 -10   8    4.69    6.22
   2  10   9    5.30    5.98
   2 -10   9   11.19    6.91
   2  10  10   -6.31    6.96
   2 -10  10  -11.25    7.20
   2  10  11   41.25    7.66
   2 -10  11   39.46    7.83
   2  10  12   14.12    7.52
   2 -10  12    6.10    7.27
  -2  11  11    4.26    7.17
  -2 -11  11    1.94    6.93
  -2  11  10    6.26    6.55
  -2 -11  10   -1.81    6.58
  -2 -11   9   -2.00    6.27
  -2  11   9   14.89    6.40
  -2  11   9    2.82    6.03
  -2  11   8   21.91    6.46
  -2  11   7    1.63    5.95
  -2  11   7    0.24    5.60
  -2  11   6   11.92    5.77
  -2  11   6    0.24    5.48
   2  11  -6    6.72    4.95
  -2  11   5    4.45    5.43
   2  11  -5    9.23    5.29
  -2  11   4   66.57    6.26
   2  11  -4   69.61    6.20
  -2  11   4   66.28    6.29
  -2  11   3   12.99    5.17
   2  11  -3   14.32    5.20
  -2  11   3   26.04    5.27
  -2  11   2   -3.04    4.80
   2  11  -2    5.45    4.92
  -2  11   2    4.22    5.03
  -2  11   1   14.72    4.64
   2  11  -1   16.86    5.16
  -2  11   1   18.44    4.98
  -2  11   0   66.17    5.60
   2  11   0   67.36    5.37
   2  11   0   70.28    6.21
  -2  11   0   54.32    5.92
  -2  11  -1   77.76    5.77
   2  11   1   72.79    5.75
   2  11   1   72.32    6.25
  -2  11  -1   83.53    6.50
  -2  11  -2    6.89    4.63
   2  11   2    7.43    4.57
  -2  11  -2    9.14    5.13
  -2  11  -3   88.11    6.17
   2  11   3   98.07    6.41
  -2  11  -3  104.56    6.66
  -2  11  -4   82.66    6.12
   2  11   4   81.17    6.62
  -2  11  -4  100.90    6.85
   2  11   5   23.00    5.73
  -2  11  -5   26.29    5.40
   2  11   6   37.00    6.20
  -2  11  -6   37.29    5.83
   2 -11   7  117.09    8.81
   2  11   7  103.96    8.09
  -2  11  -7  123.84    7.84
   2  11   8   34.28    6.58
   2 -11   8   37.39    7.47
   2  11   9   74.93    7.77
   2 -11   9   57.49    8.19
   2  11  10   13.37    7.28
   2 -11  10   13.22    7.17
   2  11  11   14.97    7.75
   2 -11  11   16.87    7.75
  -2  12  10    1.32    7.09
  -2  12   9    4.77    7.09
  -2  12   9    2.21    6.37
  -2  12   8   12.51    6.70
  -2  12   8    2.97    6.03
  -2  12   7    7.60    6.09
  -2  12   7   10.06    6.02
  -2  12   6   58.40    7.00
   2  12  -6   62.86    6.46
  -2  12   6   48.08    6.79
  -2  12   5    9.41    5.74
  -2  12   5   -1.03    5.95
   2  12  -5   -1.93    5.51
  -2  12   4   35.98    6.35
  -2  12   4   52.08    6.26
   2  12  -4   53.05    6.46
  -2  12   3   84.54    7.15
  -2  12   3   84.48    7.07
   2  12  -3   83.35    7.05
  -2  12   2    3.09    5.43
  -2  12   2    3.67    5.43
   2  12  -2    8.41    5.65
  -2  12   1   61.14    6.05
  -2  12   1   44.54    6.05
   2  12  -1   56.97    6.35
  -2  12   0   74.37    6.37
   2  12   0   63.98    6.74
  -2  12  -1   -2.46    5.19
   2  12   1   -2.09    4.98
  -2  12  -1    2.44    5.51
  -2  12  -2  102.03    6.59
   2  12   2   76.45    6.29
  -2  12  -2   82.05    6.95
   2  12   2   84.70    7.15
  -2  12  -3   21.30    5.30
   2  12   3   16.70    5.38
  -2  12  -3   32.01    5.97
   2  12   4    9.34    5.71
  -2  12  -4   11.15    5.82
   2  12   4   18.06    6.20
   2  12   5   47.91    6.53
  -2  12  -5   37.62    6.25
   2  12   6   16.95    6.32
  -2  12  -6   25.10    6.21
   2 -12   7   44.16    7.45
   2  12   7   53.87    7.42
  -2  12  -7   60.11    7.03
   2  12   8    0.31    6.74
   2 -12   8    9.67    7.14
   2  12   9    1.64    6.90
   2 -12   9   -1.21    7.18
   2  12  10    1.74    7.36
   2 -12  10    2.89    7.76
  -2  13   8    5.20    6.93
  -2  13   7    7.46    6.37
  -2  13   7   -0.31    6.55
   2  13  -6   14.85    6.22
  -2  13   6    8.52    6.51
  -2  13   6   18.07    6.87
   2  13  -5   18.09    6.42
  -2  13   5    8.38    6.30
  -2  13   5   16.28    6.65
  -2  13   4  106.15    8.12
   2  13  -4  104.55    8.04
  -2  13   4  111.52    8.12
   2  13  -3   -1.83    5.95
  -2  13   3    9.51    6.18
  -2  13   3   12.77    6.20
   2  13  -2   10.53    6.05
  -2  13   2    3.08    5.96
   2  13  -1    6.63    6.10
  -2  13   1    1.59    5.76
  -2  13   1  -10.50    5.53
  -2  13   0    6.62    6.03
   2  13   0    4.54    6.02
  -2  13   0   18.59    5.55
   2  13   1   17.65    6.37
  -2  13  -1   22.73    6.39
  -2  13  -1   23.27    5.65
  -2  13  -2   22.14    6.39
   2  13   3    4.79    6.33
  -2  13  -3    3.20    5.88
   2  13   3    0.25    5.60
  -2  13  -4   74.02    7.41
   2  13   4   69.34    6.88
   2  13   5    8.67    6.53
  -2  13  -5   -2.76    6.18
   2  13   5   -3.89    6.24
  -2  13  -6   40.50    6.87
   2  13   6   39.52    7.22
  -2  13  -7    2.90    6.47
   2  13   7   15.83    6.83
   2  13   8   17.36    7.38
  -2  14   6   22.93    7.08
  -2  14   6   18.35    7.40
  -2  14   5    4.54    7.08
   2  14  -5   -5.65    6.71
  -2  14   5    9.22    6.92
  -2  14   4   -0.60    6.76
   2  14  -4    1.73    6.76
  -2  14   4   -4.14    6.35
  -2  14   3    9.71    6.90
   2  14  -3    8.01    6.83
  -2  14   3    9.12    6.18
   2  14  -2    5.13    6.56
  -2  14   2    8.42    6.49
  -2  14   2    3.03    6.31
   2  14  -1   14.36    6.65
  -2  14   1    9.78    6.49
  -2  14   1    9.40    6.03
   2  14   0   22.38    6.89
  -2  14   0   28.13    6.90
  -2  14   0   19.58    6.19
  -2  14  -1   15.17    6.64
   2  14   1   19.70    6.79
  -2  14  -1    7.32    6.09
   2  14   2   31.11    7.21
  -2  14  -2   12.09    6.70
  -2  14  -3   22.47    6.89
  -2  14  -4    0.58    6.67
   2  14   4    3.42    7.18
   2  14   4   19.13    6.73
  -2  14  -5    9.81    6.65
   2  14   5    7.66    7.16
   2  14   5    6.50    6.50
  -2  14  -6    3.95    6.94
   2  14   6    4.03    6.71
   2  15  -1   -8.93    7.37
  -2  15   1   -1.56    7.35
  -2  15   1    4.01    6.53
   2  15   0   34.36    7.55
  -2  15   0   30.04    7.68
   2  15   1    7.91    7.32
  -2  15  -1    1.55    7.23
  -3   0  16    7.09    6.95
  -3   0  16   14.75    6.53
  -3   0  15   -7.32    6.39
  -3   0  15   -0.34    6.10
  -3   0  14   81.05    7.13
  -3   0  14   84.73    7.37
  -3   0  13    7.36    4.95
  -3   0  13   -6.58    5.42
  -3   0  12   10.32    4.48
  -3   0  12    8.24    4.60
   3   0 -11   -0.45    4.43
  -3   0  11   -1.76    4.07
  -3   0  11   -3.92    4.22
   3   0 -10   40.86    4.52
  -3   0  10   41.19    4.21
  -3   0  10   41.08    4.53
  -3   0   9   -0.61    3.20
   3   0  -9    0.55    3.43
  -3   0   9    1.44    3.18
  -3   0   8    0.17    2.06
  -3   0   8    6.16    2.94
   3   0  -8    4.40    3.13
  -3   0   8    1.72    2.83
  -3   0   7   -1.22    1.69
  -3   0   7   -1.51    2.72
   3   0  -7   -3.89    2.75
  -3   0   7    0.92    2.39
   3   0  -7   -0.34    1.54
   3   0  -6  484.54   14.78
  -3   0   6  476.51   14.84
   3   0  -6  499.08   15.20
  -3   0   6  479.36   15.52
   3   0  -6  491.10   15.19
   3   0  -6  443.27   15.49
  -3   0   6  458.37   15.30
  -3   0   6  443.81   15.22
   3   0  -5    0.76    1.59
   3   0  -5    0.78    1.59
   3   0  -5   -0.75    2.06
  -3   0   5   -0.49    1.85
  -3   0   5    0.66    1.24
  -3   0   5   -1.53    1.98
  -3   0   4 2063.90   64.96
   3   0  -4 2197.16   65.49
   3   0  -4 2232.90   65.15
   3   0  -4 2117.14   64.94
  -3   0   4 2197.19   65.44
   3   0  -4 2250.04   65.34
   3   0  -3   -1.06    1.50
   3   0  -3    0.76    1.15
  -3   0   3   -0.48    0.82
   3   0  -3   -0.51    0.77
  -3   0   3   -0.29    1.41
  -3   0   2  277.23    8.62
   3   0  -2  272.22    8.25
  -3   0   2  252.92    8.25
   3   0  -2  270.88    8.65
  -3   0   1    0.42    0.76
   3   0  -1    0.06    0.74
   3   0  -1    0.43    0.92
  -3   0   1    0.11    1.12
   3   0   0  192.74    6.39
  -3   0   0  189.93    6.41
   3   0   0  207.82    6.35
  -3   0   0  199.98    6.45
   3   0   1    0.82    0.96
   3   0   1   -0.48    0.95
   3   0   1    2.01    1.07
   3   0   2 9888.13  298.97
   3   0   2 9980.83  298.90
  -3   0  -2 9965.93  298.86
  -3   0  -3    1.13    1.51
   3   0   3    2.24    1.85
  -3   0  -3    1.02    1.38
   3   0   3    0.24    1.54
   3   0   4 4403.18  132.87
  -3   0  -4 4301.62  132.72
   3   0   4 4530.14  133.17
  -3   0  -4 4337.04  132.92
   3   0   4 4477.50  133.23
  -3   0  -5   -0.68    2.00
   3   0   5   -0.13    2.47
   3   0   5   -1.66    2.51
   3   0   5    0.97    2.76
  -3   0  -5   -0.54    2.25
   3   0   5    3.69    2.95
   3   0   6  309.24   11.21
  -3   0  -6  325.11   10.95
   3   0   6  307.80   11.34
   3   0   6  337.47   11.64
  -3   0  -7   -0.14    2.37
   3   0   7   -3.44    3.05
   3   0   7   -0.18    3.44
   3   0   7    1.19    2.07
   3   0   7   -1.46    3.51
   3   0   8  556.20   19.33
   3   0   8  593.23   19.73
   3   0   8  563.63   19.53
   3   0   8  586.42   19.28
   3   0   9    1.89    3.68
   3   0   9    1.31    4.06
   3   0   9   -0.51    4.27
   3   0   9    2.22    4.42
   3   0  10  766.63   25.67
   3   0  10  749.63   25.20
   3   0  10  759.45   25.11
   3   0  11    5.99    4.72
   3   0  11    5.94    4.78
   3   0  11   -3.13    4.44
   3   0  12  658.07   22.54
   3   0  12  642.14   22.25
   3   0  12  656.06   23.11
   3   0  13   -8.91    5.78
   3   0  13   -3.07    6.09
   3   0  14  332.70   14.25
   3   0  14  378.13   15.15
   3   0  15   -5.69    6.45
   3   0  16    8.26    7.22
  -3  -1  16    6.57    6.91
  -3   1  16   16.65    7.07
  -3   1  15   26.14    6.22
  -3  -1  15   11.85    6.49
  -3   1  15   11.90    6.37
  -3   1  14   -3.89    5.49
  -3  -1  14    1.32    6.09
  -3  -1  14   -1.58    5.47
  -3   1  14   13.87    5.89
  -3  -1  13   12.06    5.51
  -3   1  13    2.43    5.03
  -3   1  13    5.99    5.14
   3   1 -13   12.80    4.85
  -3  -1  13    4.48    4.91
  -3   1  12    7.26    4.69
  -3  -1  12    6.25    5.07
   3   1 -12    4.82    4.59
  -3   1  12    3.93    4.81
  -3  -1  12   11.31    4.44
  -3  -1  11   51.20    5.27
  -3   1  11   45.54    4.67
  -3   1  11   44.24    4.90
   3   1 -11   46.00    4.82
  -3  -1  11   50.71    4.71
  -3  -1  10   61.93    5.12
  -3   1  10   55.37    4.52
   3  -1 -10   54.36    4.78
  -3   1  10   65.53    4.96
   3   1 -10   47.64    4.55
  -3  -1  10   52.12    4.40
  -3   1   9   41.47    3.96
  -3  -1   9   38.61    4.01
   3  -1  -9   35.85    4.32
  -3   1   9   50.92    4.33
   3   1  -9   31.67    3.85
  -3  -1   9   40.14    3.78
  -3   1   9   41.80    3.31
  -3  -1   8  102.82    5.38
  -3   1   8  110.17    5.21
   3  -1  -8   97.59    5.47
  -3  -1   8  106.63    4.89
   3   1  -8   99.97    5.09
  -3   1   8  103.95    5.27
  -3   1   8   95.72    4.52
  -3   1   7  161.72    5.90
  -3  -1   7  156.44    5.54
   3  -1  -7  164.31    5.70
  -3  -1   7  157.47    6.67
  -3   1   7  160.27    6.32
   3   1  -7  143.67    6.35
  -3   1   7  168.87    6.61
  -3  -1   7  169.79    6.16
   3  -1  -7  159.20    6.69
   3  -1  -6   15.30    2.24
   3  -1  -6   14.29    2.82
  -3  -1   6   19.83    2.28
   3   1  -6   19.75    2.69
  -3   1   6   24.44    2.76
  -3  -1   6   20.26    2.75
  -3   1   6   16.12    2.54
  -3  -1   6   20.39    1.55
  -3   1   6   19.76    2.08
   3  -1  -6   21.57    2.14
   3   1  -6   20.60    1.57
   3  -1  -6   16.38    1.72
   3   1  -6   24.23    2.18
  -3  -1   6   19.64    1.29
  -3  -1   5  906.31   28.44
  -3  -1   5  919.68   28.54
  -3   1   5  951.35   28.87
   3  -1  -5  966.93   28.78
   3   1  -5  948.51   28.58
   3  -1  -5  957.23   29.38
   3   1  -5  974.49   29.27
  -3  -1   5  907.29   28.95
   3  -1  -5  969.94   28.97
   3   1  -5  988.73   29.04
  -3   1   5  945.91   29.19
   3  -1  -5 1003.09   29.06
  -3  -1   5  931.39   29.29
   3   1  -4   21.98    2.15
   3  -1  -4   27.68    2.20
   3  -1  -4   29.12    1.83
   3   1  -4   25.12    1.63
  -3  -1   4   25.40    1.11
  -3  -1   4   27.65    2.19
  -3   1   4   27.53    2.17
   3  -1  -4   28.06    1.91
   3   1  -4   25.73    1.10
   3  -1  -4   23.00    1.55
  -3   1   4   25.84    1.74
  -3   1   3 1634.43   49.22
  -3   1   3 1557.25   49.44
   3  -1  -3 1552.76   49.41
   3  -1  -3 1677.95   49.80
  -3   1   3 1724.77   49.74
   3   1  -3 1633.92   49.40
  -3   1   3 1708.52   49.75
   3  -1  -3 1692.19   49.63
   3   1  -3 1688.30   49.65
  -3  -1   3 1589.89   49.70
  -3   1   2   14.98    1.23
   3  -1  -2   14.02    1.16
  -3   1   2   12.74    1.49
  -3  -1   2   15.24    1.45
   3   1  -2   15.84    1.40
   3  -1  -2   21.89    1.29
  -3   1   2   13.64    1.45
   3  -1  -2   14.81    1.52
  -3   1   2   15.71    0.98
   3  -1  -2   14.23    0.89
   3  -1  -1   83.01    3.16
   3  -1  -1   89.99    3.07
  -3   1   1   87.45    3.12
  -3  -1   1   79.86    3.16
   3   1  -1   82.51    3.08
  -3   1   1   88.93    3.27
   3  -1  -1   86.51    2.92
   3  -1   0  241.78    7.50
  -3   1   0  239.57    7.54
  -3  -1   0  231.16    7.41
  -3   1   0  239.14    7.64
  -3   1   0  236.32    7.62
   3   1   0  220.42    7.40
  -3  -1   0  230.28    7.46
   3  -1   0  240.04    7.42
   3   1   1  138.71    5.04
   3  -1   1  144.28    4.90
  -3   1  -1  145.32    4.93
   3   1   1  141.10    4.64
  -3  -1  -1  123.42    4.57
   3   1   1  138.59    4.59
   3  -1   1  148.23    4.84
   3  -1   1  146.04    4.79
   3  -1   2  407.67   12.41
   3   1   2  387.32   12.11
  -3   1  -2  418.67   12.38
   3  -1   2  410.53   12.42
   3   1   2  385.25   12.28
   3   1   2  389.27   12.65
   3   1   3    0.38    2.02
   3   1   3    0.35    1.95
   3  -1   3   -1.24    1.88
   3   1   3   -0.51    1.33
  -3  -1  -3    1.70    1.50
   3  -1   3    0.78    1.74
   3   1   3    4.10    1.88
  -3  -1  -3    2.57    1.22
  -3   1  -3    0.80    1.64
   3   1   4   37.95    3.16
   3  -1   4   37.03    2.82
   3   1   4   41.65    2.55
  -3  -1  -4   35.39    2.25
   3   1   4   31.83    3.08
  -3   1  -4   43.65    2.72
   3   1   4   39.28    3.05
  -3  -1  -4   38.98    2.69
   3  -1   4   37.46    2.93
  -3   1  -4   40.45    2.68
   3   1   5  983.91   32.10
   3   1   5  979.89   31.70
   3  -1   5 1047.27   32.13
  -3   1  -5 1049.01   31.92
  -3  -1  -5 1040.03   31.58
   3  -1   5  982.28   32.21
  -3  -1  -5 1055.76   31.95
  -3   1  -5 1000.80   31.93
   3   1   5 1058.27   32.37
   3  -1   6    6.97    3.21
   3   1   6    4.35    2.96
  -3  -1  -6    7.22    2.16
  -3   1  -6    5.65    2.41
   3  -1   6    0.67    2.97
   3   1   6    1.72    3.17
   3  -1   6    1.33    3.21
  -3  -1  -6    3.73    2.53
   3  -1   6    3.71    1.64
   3   1   7  159.64    7.38
   3  -1   7  173.38    7.41
   3   1   7  172.58    7.54
  -3  -1  -7  174.86    6.66
   3  -1   7  176.06    7.63
   3   1   7  173.13    7.82
   3   1   7  187.98    7.15
   3   1   8    2.21    3.12
   3  -1   8    3.93    3.76
   3   1   8    2.73    3.81
   3  -1   8    3.29    3.57
   3   1   8    3.57    3.63
   3  -1   8    1.10    3.79
   3   1   8    1.15    4.02
   3   1   9  170.35    8.05
   3  -1   9  172.75    7.92
   3  -1   9  189.38    8.59
   3   1   9  178.95    8.13
   3  -1   9  178.43    8.45
   3   1   9  172.20    7.49
   3  -1   9  175.92    7.99
   3  -1  10   60.93    5.60
   3   1  10   52.16    4.77
   3   1  10   53.92    5.67
   3  -1  10   56.83    5.59
   3  -1  10   54.47    5.50
   3   1  10   54.76    5.76
   3  -1  10   46.62    5.21
   3  -1  11   51.25    5.73
   3  -1  11   55.91    5.88
   3   1  11   45.96    5.78
   3  -1  11   57.68    6.00
   3  -1  11   59.98    5.81
   3   1  11   51.69    5.85
   3  -1  12    3.45    5.02
   3   1  12    1.14    5.37
   3  -1  12    4.59    4.88
   3   1  12    3.49    5.45
   3  -1  12   -1.27    5.67
   3  -1  13   12.15    5.52
   3   1  13   24.29    6.43
   3   1  13   23.66    6.26
   3  -1  13   20.80    5.27
   3  -1  13   20.88    6.09
   3  -1  14    8.55    6.21
   3   1  14   11.65    6.16
   3   1  15   -3.58    6.22
   3   1  15    7.62    6.67
   3  -1  15    2.62    6.09
   3  -1  16   -4.68    6.87
   3   1  16   12.05    8.44
  -3  -2  16   26.90    7.32
  -3   2  16   27.20    7.60
  -3  -2  15    9.75    6.45
  -3   2  15    9.72    6.83
  -3  -2  14    4.50    6.38
  -3   2  14   -9.43    6.64
  -3   2  13   29.29    5.12
  -3  -2  13   26.42    5.88
  -3   2  13   39.03    6.26
   3   2 -13   24.96    5.15
  -3  -2  12  206.27    9.81
  -3   2  12  215.27    9.20
  -3   2  12  192.72    9.35
  -3  -2  12  210.03    8.94
   3   2 -12  187.38    8.87
   3   2 -11   35.07    4.50
  -3   2  11   31.05    4.91
  -3  -2  11   42.69    4.39
  -3   2  11   40.55    4.70
  -3  -2  11   35.30    5.16
  -3   2  10  668.39   22.93
  -3  -2  10  734.33   22.47
   3   2 -10  687.30   22.62
  -3   2  10  697.65   22.26
  -3   2  10  680.14   22.63
  -3  -2  10  667.76   23.06
  -3   2   9    0.72    3.40
  -3  -2   9    1.21    2.90
   3   2  -9    5.82    3.18
  -3   2   9    2.44    2.88
  -3   2   9   -0.98    3.18
  -3  -2   9    0.20    3.50
  -3   2   8  264.94    9.32
   3   2  -8  247.62    9.47
  -3  -2   8  274.68    9.28
  -3   2   8  259.94    9.55
  -3  -2   8  250.89    9.93
  -3   2   7   40.88    2.99
   3  -2  -7   43.46    2.61
   3  -2  -7   40.10    3.91
   3   2  -7   38.23    3.21
  -3  -2   7   42.93    2.86
   3   2  -7   45.13    2.68
  -3   2   7   41.75    3.13
  -3  -2   7   43.50    3.57
  -3  -2   6  188.77    6.13
   3  -2  -6  195.01    7.48
   3   2  -6  188.70    6.49
  -3   2   6  193.65    6.79
  -3  -2   6  179.93    6.05
   3  -2  -6  193.00    6.56
   3   2  -6  182.27    7.02
  -3  -2   6  198.67    6.62
   3   2  -6  201.86    6.79
  -3   2   6  184.45    6.92
  -3  -2   6  184.37    7.15
   3  -2  -6  192.76    6.66
   3  -2  -5  154.17    5.92
  -3  -2   5  144.95    4.68
   3  -2  -5  155.53    5.30
  -3  -2   5  155.03    5.09
   3   2  -5  147.55    5.58
  -3   2   5  151.65    5.34
  -3  -2   5  141.79    4.51
   3  -2  -5  143.87    5.12
   3   2  -5  151.03    5.24
  -3   2   5  142.36    5.47
  -3  -2   5  141.88    5.61
   3  -2  -5  146.58    5.19
   3   2  -5  150.15    5.39
  -3  -2   4    4.79    1.96
   3  -2  -4    3.61    1.36
  -3   2   4    6.90    1.80
  -3   2   4    4.08    1.62
   3  -2  -4    5.54    1.42
   3   2  -4    3.62    1.35
   3   2  -4    4.58    1.68
   3  -2  -4    3.93    1.60
   3  -2  -4    6.06    2.11
  -3   2   4    4.46    1.80
  -3  -2   4    4.33    1.26
   3   2  -4    5.02    0.94
   3   2  -3  622.60   20.04
  -3   2   3  667.57   20.17
   3  -2  -3  655.15   20.69
  -3   2   3  678.17   20.57
   3   2  -3  664.90   20.08
  -3   2   3  666.41   20.41
   3  -2  -3  668.18   20.33
  -3   2   3  686.45   20.54
   3  -2  -3  671.10   20.42
   3   2  -3  666.19   20.46
  -3  -2   3  654.47   20.54
  -3   2   2 2104.47   63.36
   3  -2  -2 2143.37   63.48
  -3   2   2 2101.31   63.53
  -3   2   2 2039.90   63.55
   3  -2  -2 2081.89   63.68
  -3   2   2 2094.58   63.63
   3  -2  -2 2105.50   63.53
  -3  -2   2 2106.22   63.57
   3   2  -2 2106.95   63.53
  -3   2   1  142.06    4.87
   3  -2  -1  150.11    4.82
  -3   2   1  142.81    4.87
   3  -2  -1  142.56    5.00
   3  -2  -1  138.18    4.95
  -3   2   1  142.02    5.01
   3   2  -1  147.41    4.67
   3  -2  -1  158.83    5.02
  -3   2   1  146.86    5.13
  -3  -2   1  141.83    4.89
   3   2  -1  144.27    4.87
  -3   2   0 1920.74   56.60
   3  -2   0 1873.48   56.66
  -3   2   0 1889.30   56.83
   3  -2   0 1934.87   56.78
   3   2   0 1846.72   56.69
  -3  -2   0 1868.95   56.78
   3  -2   0 1895.54   56.93
   3  -2   0 1859.89   56.79
  -3   2   0 1920.48   56.88
  -3  -2   0 1799.69   56.53
   3   2   0 1895.57   56.61
   3  -2   0 1840.71   56.84
  -3  -2   0 1832.63   56.63
  -3   2   0 1939.01   56.80
   3  -2   0 1897.14   56.72
   3  -2   1    3.25    1.25
   3  -2   1    4.92    1.58
   3  -2   1    2.68    0.65
   3   2   1    4.61    1.61
  -3   2  -1    4.33    1.52
  -3   2  -1    2.59    1.41
  -3  -2  -1    3.55    1.35
   3  -2   1    6.44    1.17
   3   2   1    2.53    1.32
   3   2   1    1.80    0.82
   3   2   1    1.99    0.91
  -3  -2  -1    2.84    0.80
   3   2   1    3.78    0.76
   3   2   2  178.35    4.07
  -3  -2  -2  175.49    3.75
   3   2   2  182.37    3.92
   3   2   2  169.02    2.79
   3  -2   2  173.13    3.95
   3  -2   2  178.77    3.76
   3   2   2  161.90    2.71
   3   2   2  176.68    3.54
  -3  -2  -2  172.83    3.14
   3  -2   2  174.33    3.59
  -3   2  -3  167.47    6.05
  -3  -2  -3  161.33    5.36
   3   2   3  166.80    5.51
   3  -2   3  169.39    6.30
   3   2   3  155.79    6.15
  -3  -2  -3  173.00    6.01
   3   2   3  184.96    6.18
   3  -2   3  168.63    6.12
  -3  -2  -3  159.17    5.81
   3   2   3  159.18    6.23
   3  -2   3  155.93    5.79
   3   2   4  402.95   13.16
  -3  -2  -4  392.63   12.26
  -3   2  -4  384.63   12.88
   3   2   4  396.06   12.44
   3  -2   4  385.16   13.15
   3   2   4  400.39   13.00
  -3  -2  -4  336.61   12.53
   3  -2   4  396.84   13.11
  -3  -2  -4  395.49   12.77
   3  -2   4  394.78   11.94
   3   2   5  419.09   13.49
   3   2   5  384.54   13.29
   3  -2   5  406.07   13.56
  -3   2  -5  386.81   13.16
  -3  -2  -5  377.86   12.48
   3  -2   5  369.33   13.44
  -3  -2  -5  417.12   13.10
   3  -2   5  386.81   12.13
   3   2   6  124.91    6.21
   3   2   6  119.70    5.83
   3   2   6  121.17    5.74
   3  -2   6  137.82    6.31
  -3  -2  -6  133.24    5.05
   3  -2   6  121.44    6.21
  -3  -2  -6  126.68    5.54
   3   2   6  138.77    5.29
   3   2   7   48.78    3.39
   3   2   7   45.01    4.08
   3   2   7   46.58    4.16
   3  -2   7   44.37    4.39
   3  -2   8  137.04    6.91
   3   2   8  158.74    7.17
   3   2   8  141.79    7.15
   3  -2   8  157.39    7.19
   3   2   8  158.26    6.38
   3  -2   8  161.71    7.37
   3   2   9   52.96    5.02
   3  -2   9   37.84    4.58
   3   2   9   44.29    3.89
   3  -2   9   52.61    5.21
   3   2   9   43.05    4.66
   3  -2   9   41.70    4.86
   3   2  10    0.77    4.89
   3  -2  10    0.42    3.99
   3  -2  10   -0.77    4.42
   3  -2  10   -1.39    4.91
   3   2  10    7.32    4.28
   3  -2  10    8.38    4.55
   3  -2  11   49.86    5.27
   3   2  11   52.12    5.92
   3  -2  11   54.08    5.77
   3  -2  11   62.50    6.18
   3   2  11   70.98    6.23
   3  -2  11   54.13    5.93
   3   2  12   35.12    5.91
   3  -2  12   43.85    5.41
   3  -2  12   46.78    5.95
   3  -2  12   34.60    5.86
   3  -2  13   66.32    6.97
   3  -2  13   45.47    6.45
   3   2  13   70.03    7.36
   3  -2  13   39.67    5.85
   3   2  13   52.08    6.56
   3  -2  14    7.05    5.90
   3   2  14    3.61    6.21
   3   2  14    7.41    6.25
   3  -2  14    9.92    6.32
   3   2  14  -10.96    7.49
   3   2  15    9.42    6.95
   3   2  15   14.98    8.24
   3  -2  15   11.89    6.76
   3  -2  15   14.67    6.24
   3  -2  16    8.91    7.09
   3   2  16   20.28    8.41
  -3  -3  16   -0.42    7.28
  -3   3  15   -1.74    7.12
  -3  -3  15    2.72    6.75
  -3   3  14    5.08    6.63
  -3  -3  14    3.94    5.91
  -3   3  13   -3.17    5.76
  -3  -3  13   -0.65    5.77
   3   3 -12    1.86    4.23
  -3   3  12    4.43    5.42
  -3   3  12    1.51    4.24
  -3  -3  12   -3.28    5.14
  -3   3  11  293.93   11.99
   3   3 -11  288.16   11.16
  -3   3  11  306.53   11.16
  -3   3  11  282.03   11.19
  -3  -3  11  313.40   12.34
  -3  -3  10    2.40    4.20
  -3   3  10   -1.21    3.37
  -3   3  10    0.16    3.52
   3   3 -10    6.04    3.52
  -3   3  10   -0.85    4.21
  -3  -3   9   16.60    4.06
  -3   3   9   21.74    3.47
  -3   3   9   22.31    3.54
  -3  -3   9   23.91    3.18
   3   3  -9   19.25    3.36
  -3  -3   8    0.56    3.33
  -3   3   8    1.12    2.79
  -3   3   8    2.64    2.91
  -3  -3   8    0.33    2.44
   3   3  -8    2.56    2.84
  -3  -3   7    0.82    2.98
  -3   3   7    2.89    2.62
   3   3  -7    0.65    2.68
  -3  -3   7   -0.98    1.99
  -3   3   7    1.20    2.63
  -3  -3   6    2.53    1.72
   3   3  -6   -0.48    2.29
   3   3  -6    0.39    1.64
  -3   3   6    1.63    2.37
   3  -3  -6   -0.43    1.85
  -3  -3   6    1.56    2.61
   3   3  -6    1.64    1.96
  -3   3   6    4.66    2.24
   3  -3  -6   -1.77    1.77
   3   3  -5 1905.91   60.09
  -3  -3   5 1967.76   60.07
   3   3  -5 1938.75   60.18
  -3   3   5 2041.32   60.58
   3  -3  -5 1931.17   60.35
  -3  -3   5 2049.91   60.12
  -3   3   5 2027.55   60.79
   3   3  -5 1994.08   60.43
  -3   3   5 2037.75   60.59
   3  -3  -5 2068.09   60.40
  -3  -3   5 1971.63   60.75
   3   3  -5 2012.11   60.63
   3   3  -4  109.01    3.99
  -3   3   4  117.37    4.52
   3   3  -4  116.71    3.89
   3  -3  -4  112.06    4.30
   3   3  -4  110.20    4.21
   3   3  -4  118.87    4.52
  -3  -3   4  116.27    4.67
   3  -3  -4  116.99    4.26
  -3   3   4  121.53    4.55
  -3  -3   4  102.48    3.87
  -3   3   4  111.68    4.58
   3   3  -3 2036.95   63.77
  -3   3   3 2090.97   63.87
  -3   3   3 2152.53   64.20
   3   3  -3 2116.17   63.55
  -3   3   3 2147.92   64.11
   3  -3  -3 2144.59   64.01
   3   3  -3 2096.65   63.84
   3  -3  -3 2156.20   63.98
  -3   3   3 2165.51   64.13
   3   3  -3 2096.45   64.06
  -3  -3   3 2085.84   64.13
  -3  -3   2    1.56    1.40
  -3   3   2   -1.23    1.50
   3  -3  -2    0.90    1.22
  -3   3   2   -0.67    1.67
   3   3  -2    0.91    0.73
   3  -3  -2    1.36    1.41
   3   3  -2    0.06    1.33
  -3  -3   2    0.12    0.73
   3   3  -2    0.08    0.90
  -3   3   2    0.89    1.36
  -3   3   2    1.35    1.41
  -3   3   1 1090.00   32.46
   3  -3  -1 1077.68   32.36
  -3   3   1 1053.35   32.37
   3  -3  -1 1068.16   32.45
  -3   3   1 1057.43   32.52
   3   3  -1 1038.68   32.18
  -3  -3   1 1047.06   32.18
  -3   3   1 1084.37   32.56
   3  -3  -1 1110.12   32.49
  -3   3   1 1098.69   32.60
   3   3  -1 1043.27   32.31
  -3  -3   1 1028.06   32.31
  -3   3   0    2.44    0.95
   3   3   0    1.93    0.93
  -3   3   0    2.83    1.52
   3   3   0    2.66    1.20
   3   3   0    2.48    0.89
  -3  -3   0    2.86    1.13
  -3  -3   0    2.06    0.65
  -3   3   0    0.87    1.51
   3  -3   0    0.79    1.36
  -3  -3   0    2.70    0.91
   3  -3   0    4.69    1.35
  -3   3   0    2.96    1.62
   3  -3   0    3.03    1.69
  -3   3  -1  366.23   11.36
   3  -3   1  370.03   11.25
  -3   3  -1  354.37   10.78
  -3   3  -1  345.50   11.33
   3   3   1  355.39   11.11
  -3  -3  -1  357.08   11.16
   3   3   1  341.51   11.20
  -3   3  -1  380.62   11.39
   3   3   1  328.83   10.75
   3  -3   1  362.56   11.23
  -3   3  -1  362.57   11.36
   3  -3   1  362.97   11.46
   3   3   1  359.87   10.92
  -3  -3  -1  342.09   10.80
   3   3   1  347.01   10.79
   3   3   2   25.94    1.19
   3  -3   2   28.37    2.54
   3  -3   2   29.99    1.97
  -3  -3  -2   28.90    1.99
  -3  -3  -2   26.49    1.52
   3   3   2   26.92    1.15
   3  -3   2   26.70    1.97
  -3   3  -2   27.25    2.29
  -3  -3  -2   26.08    2.09
   3   3   2   30.88    2.09
  -3  -3  -3  136.92    4.90
   3   3   3  127.89    5.15
   3   3   3  127.77    4.26
   3  -3   3  140.31    5.48
  -3  -3  -3  134.21    4.74
   3  -3   3  136.75    5.18
   3   3   3  120.42    4.10
  -3  -3  -3  125.34    4.97
   3  -3   3  131.59    4.79
   3  -3   4   55.21    2.80
   3  -3   4   48.52    2.60
  -3  -3  -4   49.22    3.02
  -3  -3  -4   46.59    2.78
  -3  -3  -4   43.38    1.90
   3  -3   4   48.16    3.59
   3   3   4   47.23    3.26
   3   3   4   48.55    2.90
  -3  -3  -4   47.16    2.77
   3  -3   4   45.91    3.38
   3   3   4   40.35    2.06
  -3  -3  -5  760.65   24.14
   3  -3   5  727.13   23.89
   3   3   5  784.28   24.38
   3  -3   5  769.13   24.80
  -3  -3  -5  753.60   23.46
  -3  -3  -5  794.44   24.12
   3  -3   5  793.57   24.74
   3   3   5  764.44   23.53
   3   3   5  759.94   24.12
   3   3   6    7.64    3.02
   3  -3   6    4.87    3.57
  -3  -3  -6    8.43    2.51
   3   3   6    7.37    2.74
   3  -3   6   10.03    3.81
   3   3   6    9.43    1.92
   3  -3   7  924.32   31.83
   3   3   7 1033.92   31.91
   3   3   7 1000.18   31.64
   3  -3   7 1066.81   32.31
   3  -3   7 1040.98   32.28
   3   3   7  973.16   30.87
   3   3   8   -2.38    3.54
   3  -3   8   -0.21    3.82
   3   3   8    4.26    3.91
   3  -3   9   22.85    4.90
   3   3   9   18.16    3.99
   3  -3   9   13.36    4.45
   3   3   9   11.19    4.64
   3  -3  10   -0.81    5.10
   3  -3  10   -3.90    4.73
   3  -3  10    0.72    4.54
   3   3  10    5.26    4.93
   3  -3  10   -1.68    4.08
   3   3  10   -1.01    4.12
   3  -3  11    9.17    5.49
   3  -3  11   11.39    5.39
   3  -3  11    6.37    4.74
   3   3  11    4.76    4.74
   3  -3  11    5.04    4.26
   3   3  11    4.89    5.34
   3  -3  12    4.49    5.36
   3   3  12    2.50    5.74
   3  -3  12    5.22    4.67
   3   3  12   -1.84    5.20
   3  -3  12    1.59    5.86
   3  -3  12    4.59    4.97
   3   3  13   25.36    6.59
   3  -3  13   40.41    6.51
   3   3  13   27.31    7.52
   3  -3  13   28.84    5.97
   3   3  14   14.53    6.98
   3  -3  14    6.35    6.54
   3   3  14    8.00    7.70
   3  -3  14    3.19    5.75
   3   3  15    3.32    6.82
   3  -3  15    5.96    6.18
   3  -3  15    3.33    6.30
   3   3  15    5.79    7.84
[truncated: 2,377,319 more chars]
