# Supplementary material for: Structures and electronic properties of cobalt(II) selone coordination com­plexes
Source: Acta Crystallogr C Struct Chem. 2025 Nov 26;81(Pt 12):718–22. doi: 10.1107/S2053229625010101 (PMC12810353; doi:10.1107/S2053229625010101)
Supplement: Supplementary file 2 [file c-81-00718-deisesup2.hkl]

data_deise
#data_1,3-diethylimidazole_selone
_shelx_title ' test_a.res in P2(1)/n'                                           
_shelx_refln_list_code          4                                               
_shelx_F_calc_maximum      134.06                                               
_exptl_crystal_F_000       408.00                                               
_reflns_d_resolution_high  0.8367                                               
                                                                                
loop_                                                                           
 _space_group_symop_operation_xyz                                               
 'x, y, z'                                                                      
 '-x+1/2, y+1/2, -z+1/2'                                                        
 '-x, -y, -z'                                                                   
 'x-1/2, -y-1/2, z-1/2'                                                         
                                                                                
_cell_length_a     6.8733                                                       
_cell_length_b    14.6494                                                       
_cell_length_c     9.0726                                                       
_cell_angle_alpha  90.000                                                       
_cell_angle_beta   94.493                                                       
_cell_angle_gamma  90.000                                                       
                                                                                
_shelx_F_squared_multiplier     1.000                                           
                                                                                
loop_                                                                           
 _refln_index_h                                                                 
 _refln_index_k                                                                 
 _refln_index_l                                                                 
 _refln_F_squared_calc                                                          
 _refln_F_squared_meas                                                          
 _refln_F_squared_sigma                                                         
 _refln_observed_status                                                         
   2   0   0      13261.50      13078.76       199.68 o                         
   4   0   0          4.71          2.42         3.00 o                         
   6   0   0         21.11         41.58         8.97 o                         
   8   0   0        109.32        119.84        15.02 o                         
   1   1   0        815.53        789.77         8.25 o                         
   2   1   0       1393.53       1453.31        17.58 o                         
   3   1   0       1773.14       1749.20        18.44 o                         
   4   1   0       1502.31       1562.24        17.92 o                         
   5   1   0       1994.85       2019.20        27.00 o                         
   6   1   0        129.04        137.81         5.98 o                         
   7   1   0        128.76        118.96         7.62 o                         
   8   1   0         12.81         20.54        11.63 o                         
   0   2   0        816.80        914.29        14.23 o                         
   1   2   0       3879.94       4083.71        47.00 o                         
   2   2   0       1503.20       1579.67        17.46 o                         
   3   2   0        465.94        466.20         5.41 o                         
   4   2   0         18.70         12.12         2.36 o                         
   5   2   0          1.99          6.03         4.05 o                         
   6   2   0         89.79        104.62         5.78 o                         
   7   2   0        106.66        113.75         9.69 o                         
   8   2   0         23.06         35.09        11.16 o                         
   1   3   0        748.29        721.66         8.66 o                         
   2   3   0       2035.06       2077.51        21.54 o                         
   3   3   0         61.46         68.66         3.31 o                         
   4   3   0       1940.57       1911.98        27.50 o                         
   5   3   0         25.11         31.62         4.64 o                         
   6   3   0        742.50        726.48        15.01 o                         
   7   3   0         53.70         66.50        14.61 o                         
   8   3   0         43.78         18.71        10.48 o                         
   0   4   0         75.43         84.79         1.75 o                         
   1   4   0      17971.29      17272.19       199.43 o                         
   2   4   0        111.59        108.59         2.18 o                         
   3   4   0       3906.25       4262.55        46.59 o                         
   4   4   0         43.19         30.35         4.64 o                         
   5   4   0         29.53         28.59         5.18 o                         
   6   4   0         11.17         16.02         9.72 o                         
   7   4   0        131.29        144.98        10.30 o                         
   1   5   0        579.95        604.06         7.55 o                         
   2   5   0       2047.31       2117.44        26.75 o                         
   3   5   0       1673.13       1656.66        21.55 o                         
   4   5   0        912.25        831.78        17.12 o                         
   5   5   0        847.30        858.24        18.75 o                         
   6   5   0        160.57        163.66         8.76 o                         
   7   5   0         42.74         21.66        12.40 o                         
   0   6   0       8274.78       8567.54       130.44 o                         
   1   6   0        299.50        306.08         5.14 o                         
   2   6   0       1632.72       1638.92        20.95 o                         
   3   6   0         23.65         17.75         3.11 o                         
   4   6   0         23.72         16.29         9.46 o                         
   5   6   0          2.59          6.54         5.88 o                         
   6   6   0         14.15         10.04         6.94 o                         
   7   6   0         10.31          8.57         9.76 o                         
   1   7   0         67.36         65.70         2.17 o                         
   2   7   0        150.34        147.92         3.32 o                         
   3   7   0       1861.69       1856.06        42.39 o                         
   4   7   0          0.38         11.25        10.33 o                         
   5   7   0       1109.12       1059.47        22.56 o                         
   6   7   0          0.76          0.81         8.06 o                         
   7   7   0         98.07         78.54        12.50 o                         
   0   8   0       2230.59       2256.46        79.77 o                         
   1   8   0        511.51        479.28         7.65 o                         
   2   8   0       1695.18       1649.06        29.78 o                         
   3   8   0        302.81        286.39         9.91 o                         
   4   8   0        147.03        186.00        14.84 o                         
   5   8   0          5.33         -2.45         9.27 o                         
   6   8   0         51.68         73.08         8.80 o                         
   7   8   0         28.82         38.83        12.59 o                         
   1   9   0        729.54        757.08        13.75 o                         
   2   9   0        766.90        793.04        14.49 o                         
   3   9   0        391.33        393.40        20.23 o                         
   4   9   0        447.83        456.49        22.12 o                         
   5   9   0         25.22         14.57        13.82 o                         
   6   9   0        129.88        118.02         9.90 o                         
   7   9   0          9.91         17.83        12.08 o                         
   0  10   0         76.53         63.46         9.96 o                         
   1  10   0       2121.26       2113.22        34.26 o                         
   2  10   0         14.14         31.01         4.98 o                         
   3  10   0        807.37        781.04        21.38 o                         
   4  10   0         22.39         24.63        13.12 o                         
   5  10   0         22.27         30.05        14.60 o                         
   6  10   0          0.08          3.87         8.94 o                         
   1  11   0         60.75         49.21         6.79 o                         
   2  11   0        497.38        539.79        14.81 o                         
   3  11   0         40.78         54.57        14.01 o                         
   4  11   0        251.48        234.62        18.31 o                         
   5  11   0         28.46         76.49        16.57 o                         
   6  11   0        114.23        112.02        12.55 o                         
   0  12   0        363.21        306.24        17.88 o                         
   1  12   0        346.79        396.68        11.67 o                         
   2  12   0        303.22        288.26        13.25 o                         
   3  12   0         13.35          4.19        14.48 o                         
   4  12   0          5.36         -8.30        10.40 o                         
   5  12   0          0.20         -8.50        12.10 o                         
   1  13   0          4.95          3.70         8.80 o                         
   2  13   0         33.92         12.95        13.07 o                         
   3  13   0        128.83        167.13        18.13 o                         
   4  13   0         71.53         80.98        17.41 o                         
   5  13   0        123.25        133.18        19.90 o                         
   0  14   0       1166.23       1281.59        62.15 o                         
   1  14   0          9.66          8.26         8.42 o                         
   2  14   0        280.58        248.15        14.24 o                         
   3  14   0         46.37         47.28        17.54 o                         
   4  14   0          6.03        -18.32        18.32 o                         
   1  15   0          8.63          8.13        11.37 o                         
   2  15   0         47.75         39.36        12.11 o                         
   3  15   0         53.17         69.58        18.86 o                         
   4  15   0         49.00         43.52        18.93 o                         
   0  16   0          1.99          0.56        12.36 o                         
   1  16   0        120.01        120.69        22.33 o                         
   2  16   0          9.69         12.51        12.86 o                         
   3  16   0          3.46         14.12        19.67 o                         
   1  17   0          0.05          2.37        10.75 o                         
  -7   0   1         12.47          7.15        12.07 o                         
  -5   0   1        611.61        603.03        14.13 o                         
  -3   0   1       5776.41       5809.18       102.05 o                         
  -1   0   1      12962.32      12682.65       222.87 o                         
   1   0   1        763.43        827.88        15.16 o                         
   3   0   1         21.55         27.18         2.80 o                         
   5   0   1        108.33         93.47         5.70 o                         
   7   0   1        373.57        406.91        16.65 o                         
  -8   1   1         74.18         75.85        14.65 o                         
  -7   1   1          5.84         21.99         8.17 o                         
  -6   1   1        615.64        609.59        11.77 o                         
  -5   1   1        644.36        677.99        10.81 o                         
  -4   1   1       1876.91       1874.45        22.60 o                         
  -3   1   1        217.55        222.15         2.52 o                         
  -2   1   1       1813.65       1826.15        16.96 o                         
  -1   1   1       1866.05       1888.55        17.51 o                         
   0   1   1       1065.29       1029.40        11.28 o                         
   1   1   1        626.68        633.47        11.76 o                         
   2   1   1      11302.25      11136.47       138.66 o                         
   3   1   1        738.35        750.00         9.65 o                         
   4   1   1       3504.02       3609.97        42.66 o                         
   5   1   1        441.02        442.94         8.07 o                         
   6   1   1        175.45        185.01         6.64 o                         
   7   1   1          0.95         -0.43         6.38 o                         
   8   1   1          0.01         15.57        10.69 o                         
  -8   2   1         29.71         32.39        14.51 o                         
  -7   2   1          2.74          7.09         7.54 o                         
  -6   2   1        111.16         91.16         5.78 o                         
  -5   2   1        169.25        146.77         5.08 o                         
  -4   2   1        633.23        576.60         8.97 o                         
  -3   2   1       2695.99       2672.60        25.03 o                         
  -2   2   1       4244.78       4170.31        38.44 o                         
  -1   2   1        110.85        117.61         1.70 o                         
   0   2   1      16069.58      15019.27       137.29 o                         
   1   2   1         59.50         77.31         1.88 o                         
   2   2   1        123.37        134.09         2.52 o                         
   3   2   1         73.56        102.39         2.70 o                         
   4   2   1        288.18        298.08         5.24 o                         
   5   2   1        284.82        280.71        10.47 o                         
   6   2   1        104.07        126.52         5.83 o                         
   7   2   1         82.95        118.62         8.88 o                         
   8   2   1         69.20         74.71         9.61 o                         
  -8   3   1          0.05         -9.68        12.90 o                         
  -7   3   1        242.88        226.20        13.15 o                         
  -6   3   1          1.07         -5.74         7.42 o                         
  -5   3   1       1278.87       1277.16        21.97 o                         
  -4   3   1          1.20          4.58         3.26 o                         
  -3   3   1        835.80        834.88         8.88 o                         
  -2   3   1        931.33        918.56         8.83 o                         
  -1   3   1        525.87        520.20         5.41 o                         
   0   3   1        101.34         95.04         1.21 o                         
   1   3   1       7462.89       7562.45       114.91 o                         
   2   3   1        685.84        712.62         9.67 o                         
   3   3   1       5661.89       5872.44        63.89 o                         
   4   3   1          1.49          8.25         3.69 o                         
   5   3   1       1561.26       1590.54        26.79 o                         
   6   3   1          5.86          1.43         5.72 o                         
   7   3   1         17.02         18.12         8.14 o                         
  -7   4   1          0.33         -6.68         9.35 o                         
  -6   4   1          5.88          0.88         7.92 o                         
  -5   4   1          2.89          3.79         4.55 o                         
  -4   4   1       1447.62       1462.54        21.71 o                         
  -3   4   1        136.05        140.43         2.22 o                         
  -2   4   1       7268.59       7337.50        74.56 o                         
  -1   4   1        394.66        432.05         4.96 o                         
   0   4   1       5545.28       5624.90        49.67 o                         
   1   4   1        323.08        312.31         4.68 o                         
   2   4   1       1493.16       1536.85        17.52 o                         
   3   4   1         87.15         92.25         3.12 o                         
   4   4   1        210.99        216.40         5.96 o                         
   5   4   1        201.81        200.23         8.42 o                         
   6   4   1        303.84        294.95         9.41 o                         
   7   4   1         30.07         26.88         8.78 o                         
  -7   5   1        128.26        130.81        10.96 o                         
  -6   5   1        258.90        257.37        15.97 o                         
  -5   5   1        687.77        674.96        13.68 o                         
  -4   5   1        233.71        232.23         6.44 o                         
  -3   5   1       1049.04       1088.45        18.86 o                         
  -2   5   1        534.11        534.89         6.56 o                         
  -1   5   1         10.88         19.02         1.44 o                         
   0   5   1        177.94        182.17         3.15 o                         
   1   5   1       1304.98       1244.41        14.01 o                         
   2   5   1       1457.17       1487.20        23.57 o                         
   3   5   1       1758.65       1671.13        21.73 o                         
   4   5   1        437.07        408.01        10.24 o                         
   5   5   1        488.33        463.68        15.14 o                         
   6   5   1        141.47        128.71        10.44 o                         
   7   5   1         29.51         35.83         9.33 o                         
  -7   6   1         23.86         35.56         9.91 o                         
  -6   6   1          0.47          3.79        13.10 o                         
  -5   6   1         91.11         87.97         7.42 o                         
  -4   6   1        121.44        104.17         6.38 o                         
  -3   6   1       4000.26       4108.90        90.79 o                         
  -2   6   1        270.22        254.68         4.41 o                         
  -1   6   1       7776.80       7738.60        83.42 o                         
   0   6   1         22.55         24.69         1.29 o                         
   1   6   1       1916.33       1910.15        18.77 o                         
   2   6   1         52.48         56.82         4.11 o                         
   3   6   1        293.78        300.00         6.50 o                         
   4   6   1         50.78         55.27         5.69 o                         
   5   6   1        162.45        179.66        10.35 o                         
   6   6   1        105.85         92.41        10.08 o                         
   7   6   1        185.68        163.77        13.68 o                         
  -7   7   1          0.05        -12.19        12.19 o                         
  -6   7   1        316.78        280.22        11.15 o                         
  -5   7   1         97.90         93.42         7.66 o                         
  -4   7   1        317.66        312.90        10.90 o                         
  -3   7   1         16.83         13.77         6.36 o                         
  -2   7   1          0.63         -1.35         2.50 o                         
  -1   7   1        516.83        539.06         8.61 o                         
   0   7   1       1056.58       1032.73        10.65 o                         
   1   7   1          4.03          9.12         1.49 o                         
   2   7   1       5158.22       5173.79        79.42 o                         
   3   7   1         15.94         20.09         6.06 o                         
   4   7   1       1613.01       1629.77        54.94 o                         
   5   7   1         87.14         77.86         9.32 o                         
   6   7   1         88.74         95.70        10.32 o                         
   7   7   1          0.41         12.39        11.95 o                         
  -7   8   1         12.88         30.24        12.26 o                         
  -6   8   1         48.25         17.17         8.33 o                         
  -5   8   1         36.45         26.70         7.30 o                         
  -4   8   1         47.56         51.68         8.57 o                         
  -3   8   1       1353.45       1353.51        22.82 o                         
  -2   8   1        158.38        143.07         4.52 o                         
  -1   8   1       2873.06       2916.77        30.27 o                         
   0   8   1       1435.42       1521.24        17.22 o                         
   1   8   1       1201.01       1197.99        17.78 o                         
   2   8   1         29.02         43.56         7.13 o                         
   3   8   1         26.69         37.96         6.69 o                         
   4   8   1        210.21        246.53        16.11 o                         
   5   8   1        177.42        182.53        15.73 o                         
   6   8   1         50.28         69.60        25.89 o                         
   7   8   1         78.24         83.83        18.02 o                         
  -7   9   1         72.63         84.91        12.95 o                         
  -6   9   1         77.56         88.81         9.26 o                         
  -5   9   1        369.85        368.52        11.80 o                         
  -4   9   1        115.62        137.03         8.02 o                         
  -3   9   1        306.69        319.56         8.47 o                         
  -2   9   1        138.31        141.45         5.57 o                         
  -1   9   1          5.02         10.20         3.43 o                         
   0   9   1        111.70        122.60         6.10 o                         
   1   9   1        530.21        542.90        10.53 o                         
   2   9   1        162.66        155.32         7.08 o                         
   3   9   1        978.56        954.04        24.29 o                         
   4   9   1         75.14         74.81        13.66 o                         
   5   9   1        284.51        291.61        19.14 o                         
   6   9   1         66.42         51.99        26.31 o                         
  -6  10   1          0.14          4.52         9.03 o                         
  -5  10   1          0.07         -2.62         7.11 o                         
  -4  10   1        543.01        527.43        14.97 o                         
  -3  10   1          2.37          0.64         6.13 o                         
  -2  10   1       2210.48       2226.72        41.68 o                         
  -1  10   1          0.51          2.85         4.37 o                         
   0  10   1        984.83        933.60        25.79 o                         
   1  10   1          0.26          2.53         5.66 o                         
   2  10   1        491.58        454.65        11.89 o                         
   3  10   1         73.37         75.09        13.47 o                         
   4  10   1          5.35         12.42        13.66 o                         
   5  10   1         32.11         51.79        15.40 o                         
   6  10   1         97.43         89.72        17.53 o                         
  -6  11   1          9.05          9.45         9.35 o                         
  -5  11   1        101.93        109.20         9.28 o                         
  -4  11   1          1.40          1.03         7.91 o                         
  -3  11   1        142.08        148.92         8.49 o                         
  -2  11   1        145.32        136.21         8.07 o                         
  -1  11   1         14.18         18.67         6.25 o                         
   0  11   1        144.46        133.49         8.88 o                         
   1  11   1       1366.21       1437.96        28.44 o                         
   2  11   1        482.07        454.65        12.65 o                         
   3  11   1        803.92        819.45        32.93 o                         
   4  11   1         10.96         34.50        15.15 o                         
   5  11   1        143.66        141.45        17.93 o                         
   6  11   1          8.62          0.78        17.63 o                         
  -5  12   1         18.76         37.87        22.48 o                         
  -4  12   1         50.88         71.91        16.81 o                         
  -3  12   1        621.29        619.65        19.86 o                         
  -2  12   1        213.59        248.33        13.65 o                         
  -1  12   1        105.31        102.60         6.46 o                         
   0  12   1        306.15        344.22        16.12 o                         
   1  12   1         17.30         13.84         7.03 o                         
   2  12   1         16.49         10.22         7.39 o                         
   3  12   1         60.03         58.37        14.37 o                         
   4  12   1          4.26          6.81        16.19 o                         
   5  12   1         50.58         49.03        17.34 o                         
  -5  13   1         10.31         11.65        17.82 o                         
  -4  13   1        105.62        122.93        18.51 o                         
  -3  13   1          5.52         -3.42        10.79 o                         
  -2  13   1        113.29        104.05        15.06 o                         
  -1  13   1          0.02         -5.60         7.68 o                         
   0  13   1         48.07         76.85         7.84 o                         
   1  13   1          5.95          6.65         7.51 o                         
   2  13   1        656.13        687.61        17.00 o                         
   3  13   1         45.34         68.23        16.02 o                         
   4  13   1        236.04        255.18        21.62 o                         
   5  13   1          2.42         35.06        18.13 o                         
  -4  14   1          0.80         12.06        18.18 o                         
  -3  14   1        134.82        159.56        40.64 o                         
  -2  14   1          3.72         15.07        11.24 o                         
  -1  14   1        487.95        476.37        24.43 o                         
   0  14   1         55.51         34.27         8.52 o                         
   1  14   1        139.23        131.57        12.75 o                         
   2  14   1         32.68         28.42        18.27 o                         
   3  14   1          1.74          4.03        16.95 o                         
   4  14   1          1.11          4.38        18.40 o                         
  -4  15   1         92.74         94.75        20.53 o                         
  -3  15   1          2.61          1.52        14.83 o                         
  -2  15   1          2.09          6.53        17.06 o                         
  -1  15   1         32.23         15.03         9.07 o                         
   0  15   1         59.19         77.87         8.29 o                         
   1  15   1         15.71         14.25         8.69 o                         
   2  15   1         65.34        103.27        12.42 o                         
   3  15   1         50.02         23.32        18.45 o                         
   4  15   1        107.51        110.92        21.19 o                         
  -3  16   1          0.60        -12.46        13.73 o                         
  -2  16   1        128.62        143.72        21.76 o                         
  -1  16   1          7.53         18.92        14.60 o                         
   0  16   1        125.75         75.03        10.32 o                         
   1  16   1         13.52         14.71         9.57 o                         
   2  16   1          4.51         -1.83        15.46 o                         
   3  16   1          4.00          4.62        19.69 o                         
  -1  17   1          0.09          7.17        10.87 o                         
   0  17   1          0.68         12.22        10.38 o                         
   1  17   1         64.23         60.56        12.95 o                         
  -8   0   2          3.34         17.00        13.71 o                         
  -6   0   2        561.98        525.38        34.06 o                         
  -4   0   2       1142.20       1092.07        21.35 o                         
  -2   0   2       3069.09       2902.82        36.35 o                         
   0   0   2      17858.42      17027.44       182.73 o                         
   2   0   2          0.61          2.29         2.56 o                         
   4   0   2       1547.40       1500.71        28.79 o                         
   6   0   2        493.06        509.15        17.33 o                         
  -8   1   2         17.35         39.12        10.84 o                         
  -7   1   2        175.80        175.06         9.51 o                         
  -6   1   2        124.77        138.02         7.92 o                         
  -5   1   2        787.71        811.19        13.68 o                         
  -4   1   2         31.95         33.91         3.00 o                         
  -3   1   2        250.16        228.59         2.97 o                         
  -2   1   2        769.11        832.78         8.17 o                         
  -1   1   2      16295.32      15182.12       139.06 o                         
   0   1   2        927.03        938.28         8.51 o                         
   1   1   2       7756.75       7928.80        91.32 o                         
   2   1   2        180.03        190.35         4.01 o                         
   3   1   2       2952.32       3074.85        36.35 o                         
   4   1   2        395.09        452.72         8.64 o                         
   5   1   2        535.03        562.29        10.67 o                         
   6   1   2         10.67         15.67         5.30 o                         
   7   1   2          2.96         13.06         8.04 o                         
  -8   2   2          0.04        -11.52        11.52 o                         
  -7   2   2         39.78         39.97         8.28 o                         
  -6   2   2         21.37         13.21         7.60 o                         
  -5   2   2        673.52        670.38        15.59 o                         
  -4   2   2        817.99        811.11        11.60 o                         
  -3   2   2       2960.75       2933.60        30.34 o                         
  -2   2   2       3578.04       3581.86        39.04 o                         
  -1   2   2       6620.24       6727.79        56.82 o                         
   0   2   2       2971.14       3006.29        27.80 o                         
   1   2   2        109.02        143.52         3.19 o                         
   2   2   2          0.54          3.74         2.34 o                         
   3   2   2        761.09        735.82        12.80 o                         
   4   2   2       1185.12       1171.67        17.90 o                         
   5   2   2        620.10        615.98        10.32 o                         
   6   2   2        302.14        316.82        12.56 o                         
   7   2   2        264.04        239.31        12.43 o                         
  -8   3   2        112.67        112.55        12.61 o                         
  -7   3   2         37.14         31.16         8.08 o                         
  -6   3   2        460.16        467.05        13.18 o                         
  -5   3   2          6.85         11.02         5.47 o                         
  -4   3   2        231.48        232.32         6.46 o                         
  -3   3   2          0.64          1.08         1.96 o                         
  -2   3   2        402.18        369.15         4.53 o                         
  -1   3   2        358.97        372.48         4.62 o                         
   0   3   2      16774.72      15948.91       146.23 o                         
   1   3   2          5.16          5.59         1.22 o                         
   2   3   2      10494.33      10961.58       149.23 o                         
   3   3   2        108.40        116.00         5.40 o                         
   4   3   2       1156.30       1226.25        23.98 o                         
   5   3   2          4.81          1.88         5.21 o                         
   6   3   2         19.14         22.07         6.44 o                         
   7   3   2          1.85         -4.89         8.09 o                         
  -7   4   2         11.15         -2.40        11.78 o                         
  -6   4   2         34.30         37.84        11.30 o                         
  -5   4   2        607.61        578.62        10.79 o                         
  -4   4   2        102.33        103.03         4.89 o                         
  -3   4   2       4459.40       4553.49        49.87 o                         
  -2   4   2         97.99        101.83         2.44 o                         
  -1   4   2       1544.08       1554.60        14.72 o                         
   0   4   2        376.32        392.24         4.09 o                         
   1   4   2        616.69        681.22         8.55 o                         
   2   4   2         46.53         48.12         2.29 o                         
   3   4   2         77.79         51.11         4.09 o                         
   4   4   2        173.25        164.72         6.92 o                         
   5   4   2        871.16        843.11        25.57 o                         
   6   4   2          0.64          0.21         6.52 o                         
   7   4   2        198.65        205.61        11.56 o                         
  -7   5   2         35.49         56.93        13.98 o                         
  -6   5   2        178.20        161.10        11.94 o                         
  -5   5   2        164.72        179.78         9.17 o                         
  -4   5   2          1.95         -1.48         4.23 o                         
  -3   5   2         41.05         48.53         3.42 o                         
  -2   5   2        743.23        710.29         8.22 o                         
  -1   5   2       1701.88       1818.97        17.27 o                         
   0   5   2       3286.49       3329.17        29.45 o                         
   1   5   2       2094.66       2147.99        20.08 o                         
   2   5   2       4362.39       4470.61        54.57 o                         
   3   5   2        529.07        533.10        11.95 o                         
   4   5   2        589.05        591.45        16.57 o                         
   5   5   2        214.43        212.63        10.61 o                         
   6   5   2          1.76          3.63        15.98 o                         
   7   5   2          9.15          3.16         8.86 o                         
  -7   6   2          0.04        -12.29        12.29 o                         
  -6   6   2        387.86        387.53        15.37 o                         
  -5   6   2         25.36         27.28         6.54 o                         
  -4   6   2       1687.02       1725.51        33.57 o                         
  -3   6   2        217.66        198.65         5.31 o                         
  -2   6   2       1582.59       1525.02        17.45 o                         
  -1   6   2        874.94        858.69         9.04 o                         
   0   6   2       1774.52       1776.19        16.16 o                         
   1   6   2          4.09          6.76         1.35 o                         
   2   6   2          3.22          1.12         7.67 o                         
   3   6   2         70.12         67.37         5.21 o                         
   4   6   2        797.19        783.37        16.88 o                         
   5   6   2         56.89         64.69        13.06 o                         
   6   6   2        339.44        351.77        14.69 o                         
   7   6   2         22.89         23.90        19.00 o                         
  -7   7   2        103.24        139.49        13.71 o                         
  -6   7   2          5.72          8.61        10.36 o                         
  -5   7   2        532.02        533.30        13.74 o                         
  -4   7   2         10.46          8.93         5.90 o                         
  -3   7   2         58.58         62.74         3.43 o                         
  -2   7   2          2.78          0.27         2.45 o                         
  -1   7   2       2557.63       2521.46        27.92 o                         
   0   7   2          1.81          1.62         1.67 o                         
   1   7   2       5335.93       5282.27        66.38 o                         
   2   7   2        155.55        153.83         7.33 o                         
   3   7   2       2417.43       2418.59        78.30 o                         
   4   7   2         42.40         39.78         7.76 o                         
   5   7   2        139.15        127.34        14.54 o                         
   6   7   2          0.41        -14.51        14.51 o                         
   7   7   2          2.73          4.35        11.70 o                         
  -7   8   2          0.62         -8.69        12.35 o                         
  -6   8   2         57.71         49.33        11.02 o                         
  -5   8   2         19.00         21.12         8.22 o                         
  -4   8   2        721.54        680.91        12.22 o                         
  -3   8   2        610.04        621.40         9.96 o                         
  -2   8   2       1214.46       1243.02        16.99 o                         
  -1   8   2       1039.24       1068.16        12.55 o                         
   0   8   2        109.89         98.31         3.59 o                         
   1   8   2         28.23         37.51         3.63 o                         
   2   8   2         21.93         19.79         6.98 o                         
   3   8   2         35.51         40.02         9.96 o                         
   4   8   2        215.77        223.71        10.66 o                         
   5   8   2         47.53         69.33        14.63 o                         
   6   8   2        190.85        194.35        18.18 o                         
   7   8   2         45.93         36.18        16.51 o                         
  -6   9   2         53.91         61.80         9.36 o                         
  -5   9   2          0.65          4.19         6.77 o                         
  -4   9   2          3.11         15.68         5.66 o                         
  -3   9   2          1.04         -1.07         4.53 o                         
  -2   9   2        118.49        122.24         5.72 o                         
  -1   9   2         41.22         40.45         3.60 o                         
   0   9   2       1347.90       1358.46        26.27 o                         
   1   9   2       1313.07       1420.06        44.39 o                         
   2   9   2       1806.64       1810.57        42.57 o                         
   3   9   2        262.09        299.52        11.93 o                         
   4   9   2        162.93        143.86        15.48 o                         
   5   9   2          4.05         -0.69        14.51 o                         
   6   9   2          0.97        -12.41        15.69 o                         
  -6  10   2          2.82         -2.76         7.83 o                         
  -5  10   2        255.70        248.67        14.42 o                         
  -4  10   2         28.98         39.66         7.87 o                         
  -3  10   2       1603.54       1588.76        37.42 o                         
  -2  10   2          3.57         11.79         6.49 o                         
  -1  10   2        455.91        442.09        11.45 o                         
   0  10   2         44.80         36.26         6.39 o                         
   1  10   2        202.44        194.81         8.94 o                         
   2  10   2         28.64         34.42         8.04 o                         
   3  10   2          5.59          0.90        14.22 o                         
   4  10   2         10.06        -13.82        13.82 o                         
   5  10   2        333.89        344.82        21.90 o                         
   6  10   2          0.11         27.13        16.56 o                         
  -6  11   2         81.28         60.58        10.53 o                         
  -5  11   2          3.97         -5.50         9.10 o                         
  -4  11   2         46.01         63.59        12.32 o                         
  -3  11   2          0.50          3.22        10.21 o                         
  -2  11   2         16.10         26.69         7.13 o                         
  -1  11   2         19.46         15.41         5.71 o                         
   0  11   2       1214.28       1286.86        25.74 o                         
   1  11   2         53.03         33.92         6.55 o                         
   2  11   2       1078.73       1076.58        85.02 o                         
   3  11   2          2.39          5.72         8.96 o                         
   4  11   2        145.69        136.53        17.01 o                         
   5  11   2         17.53          9.33        16.30 o                         
   6  11   2          4.58        -17.80        17.80 o                         
  -5  12   2         37.31         35.49        17.00 o                         
  -4  12   2        171.19        157.69        12.25 o                         
  -3  12   2         73.39         94.38         9.23 o                         
  -2  12   2        268.43        284.69        13.72 o                         
  -1  12   2        287.97        292.88        12.95 o                         
   0  12   2        159.54        147.95         8.06 o                         
   1  12   2          6.18         15.27         7.05 o                         
   2  12   2         44.05         31.50         9.27 o                         
   3  12   2        131.21        165.77        17.84 o                         
   4  12   2        137.04        109.20        17.72 o                         
   5  12   2         51.80         74.46        18.27 o                         
  -5  13   2         19.66          5.78        17.75 o                         
  -4  13   2         19.20         24.68        17.31 o                         
  -3  13   2          6.74         11.12         8.92 o                         
  -2  13   2        107.38        110.45         9.83 o                         
  -1  13   2        445.98        443.25        13.18 o                         
   0  13   2          1.78         13.89         7.60 o                         
   1  13   2        612.65        600.56        20.61 o                         
   2  13   2         19.63          7.11         9.98 o                         
   3  13   2        171.74        154.09        18.26 o                         
   4  13   2         10.22        -17.96        17.96 o                         
   5  13   2         15.93         36.80        18.96 o                         
  -4  14   2         71.74         91.44        19.02 o                         
  -3  14   2         54.05         39.58        12.16 o                         
  -2  14   2        254.62        267.48        17.72 o                         
  -1  14   2          0.83         -2.08         8.31 o                         
   0  14   2        230.40        228.70        11.89 o                         
   1  14   2         50.11         40.32         8.59 o                         
   2  14   2          4.01          3.54        18.94 o                         
   3  14   2          0.12         -0.82        17.11 o                         
   4  14   2         28.29         20.03        18.38 o                         
  -4  15   2          1.18        -11.87        19.50 o                         
  -3  15   2          5.04         42.66        13.35 o                         
  -2  15   2          3.67         13.27        12.03 o                         
  -1  15   2         61.37         70.30        12.19 o                         
   0  15   2          1.95         -1.43        10.44 o                         
   1  15   2         81.51        115.41        15.70 o                         
   2  15   2         47.36         19.41        17.06 o                         
   3  15   2         98.10        104.10        20.18 o                         
  -3  16   2         38.81         31.05        13.62 o                         
  -2  16   2         16.77         42.31        13.12 o                         
  -1  16   2         79.04         88.07        13.40 o                         
   0  16   2          2.46          6.38        11.67 o                         
   1  16   2         17.41         -5.04         9.55 o                         
   2  16   2          1.02          5.21        18.84 o                         
  -1  17   2          0.51          5.05        13.54 o                         
   0  17   2        143.82        159.58        14.89 o                         
   1  17   2          0.09        -12.86        12.86 o                         
  -7   0   3        297.75        231.79        19.74 o                         
  -5   0   3       1535.92       1480.94        50.82 o                         
  -3   0   3       4787.10       4662.64        71.14 o                         
  -1   0   3       8153.04       8291.95       103.42 o                         
   1   0   3       3119.55       3104.06        36.27 o                         
   3   0   3       4306.68       4310.01        95.00 o                         
   5   0   3        909.15        899.24        19.65 o                         
   7   0   3        204.21        193.28        14.00 o                         
  -8   1   3         39.60         52.10        10.90 o                         
  -7   1   3          3.35          8.55         8.22 o                         
  -6   1   3         91.97        125.54         7.70 o                         
  -5   1   3         64.26         60.84         5.99 o                         
  -4   1   3         94.20         75.53         6.15 o                         
  -3   1   3        418.23        419.46         6.29 o                         
  -2   1   3       1976.69       1956.29        17.56 o                         
  -1   1   3       3507.01       3493.82        32.54 o                         
   0   1   3       3078.55       2930.30        25.06 o                         
   1   1   3        870.21        895.78         9.16 o                         
   2   1   3       4164.48       4263.31        46.69 o                         
   3   1   3        419.27        461.73         8.28 o                         
   4   1   3        351.83        383.86        10.36 o                         
   5   1   3          0.81          0.67         4.57 o                         
   6   1   3        108.13        101.77         6.09 o                         
   7   1   3         25.15         23.62         9.68 o                         
  -7   2   3         16.29         10.09         8.32 o                         
  -6   2   3        408.14        394.06        12.53 o                         
  -5   2   3        478.05        451.25        10.67 o                         
  -4   2   3        638.02        616.98        12.86 o                         
  -3   2   3       1324.05       1295.07        16.20 o                         
  -2   2   3        508.27        498.01         6.33 o                         
  -1   2   3        498.94        499.82         5.43 o                         
   0   2   3        811.49        865.14         8.50 o                         
   1   2   3        196.41        177.12         3.40 o                         
   2   2   3       1707.04       1694.21        22.01 o                         
   3   2   3        262.86        232.48         6.89 o                         
   4   2   3       1440.96       1499.49        31.11 o                         
   5   2   3        295.41        295.24         7.77 o                         
   6   2   3        174.85        187.78         8.49 o                         
   7   2   3         42.15         42.13        12.01 o                         
  -7   3   3         61.06         76.31        10.32 o                         
  -6   3   3          2.28         -3.38         7.03 o                         
  -5   3   3         20.71         36.83         5.95 o                         
  -4   3   3         13.15          8.72         4.08 o                         
  -3   3   3       1022.80        969.15        12.39 o                         
  -2   3   3          1.97          7.33         1.70 o                         
  -1   3   3      10020.09       9811.71        86.09 o                         
   0   3   3       2105.23       2116.54        18.28 o                         
   1   3   3       3559.02       3544.86        38.64 o                         
   2   3   3        481.77        508.08         8.22 o                         
   3   3   3        785.97        811.00        16.60 o                         
   4   3   3          0.08         12.53         5.22 o                         
   5   3   3        142.98        155.79         6.99 o                         
   6   3   3          1.03          9.36         8.17 o                         
   7   3   3         61.99         53.22         9.62 o                         
  -7   4   3          5.31         12.84        13.00 o                         
  -6   4   3        468.72        458.83        13.35 o                         
  -5   4   3         54.47         67.24         7.25 o                         
  -4   4   3       2620.60       2593.25        47.86 o                         
  -3   4   3        274.77        277.11         5.85 o                         
  -2   4   3       2235.60       2193.88        19.74 o                         
  -1   4   3        137.87        133.33         1.90 o                         
   0   4   3        348.56        380.76         4.33 o                         
   1   4   3         13.97         12.38         1.42 o                         
   2   4   3       1372.00       1268.14        27.87 o                         
   3   4   3        123.23        125.07         6.65 o                         
   4   4   3       2787.05       2725.27        62.04 o                         
   5   4   3        101.76        109.82        11.58 o                         
   6   4   3        378.30        364.52        12.31 o                         
   7   4   3         20.93         34.96         9.29 o                         
  -7   5   3         38.72         53.88        12.41 o                         
  -6   5   3         24.94         33.04        10.79 o                         
  -5   5   3          1.77         10.37         7.96 o                         
  -4   5   3        228.80        238.70         7.17 o                         
  -3   5   3        126.83        116.53         4.42 o                         
  -2   5   3        999.19       1014.46        10.18 o                         
  -1   5   3        842.84        802.52         7.38 o                         
   0   5   3       2321.11       2321.55        21.77 o                         
   1   5   3       1938.69       1901.88        22.15 o                         
   2   5   3        800.90        852.44        16.86 o                         
   3   5   3        225.56        197.80        13.13 o                         
   4   5   3         14.32         33.57        11.20 o                         
   5   5   3         39.80         40.09        13.19 o                         
   6   5   3         31.51         28.33        14.89 o                         
   7   5   3         30.08         59.17        15.39 o                         
  -7   6   3         37.79         39.53        25.12 o                         
  -6   6   3          7.56         -0.71        15.11 o                         
  -5   6   3        245.81        251.21        23.18 o                         
  -4   6   3        131.19        120.93         6.75 o                         
  -3   6   3       1742.53       1729.40        21.37 o                         
  -2   6   3        516.01        496.25         6.83 o                         
  -1   6   3       1632.71       1667.85        15.25 o                         
   0   6   3         15.04         13.06         1.88 o                         
   1   6   3        567.53        565.28         9.96 o                         
   2   6   3         37.56         35.26         6.54 o                         
   3   6   3       1243.55       1289.02        44.08 o                         
   4   6   3          5.11         -1.59        12.38 o                         
   5   6   3        530.62        584.46        26.07 o                         
   6   6   3         66.43         52.49        14.67 o                         
   7   6   3         76.38         64.41         9.78 o                         
  -7   7   3          1.34          9.24        17.37 o                         
  -6   7   3         84.12         80.95        11.55 o                         
  -5   7   3         31.22         25.40         6.21 o                         
  -4   7   3        337.37        316.79         7.77 o                         
  -3   7   3         30.52         38.71         3.53 o                         
  -2   7   3       2526.55       2528.68        32.77 o                         
  -1   7   3        138.92        145.22         3.18 o                         
   0   7   3       1880.03       1838.17        22.23 o                         
   1   7   3          3.29          1.46         6.08 o                         
   2   7   3       2398.13       2500.95        56.92 o                         
   3   7   3          3.19         11.29         7.59 o                         
   4   7   3        227.13        213.12        11.22 o                         
   5   7   3          3.95          1.29        13.66 o                         
   6   7   3          8.24         -2.80        15.17 o                         
  -7   8   3         18.56         24.96        12.78 o                         
  -6   8   3        117.10        102.14         9.67 o                         
  -5   8   3        235.47        234.79         8.45 o                         
  -4   8   3        136.42        151.56         7.38 o                         
  -3   8   3       1148.76       1127.64        17.74 o                         
  -2   8   3        137.52        131.40         4.87 o                         
  -1   8   3        310.50        299.17         5.19 o                         
   0   8   3         57.11         55.83         3.80 o                         
   1   8   3        253.50        289.89        10.78 o                         
   2   8   3        137.16        128.11        11.07 o                         
   3   8   3        662.64        662.08        19.09 o                         
   4   8   3        177.46        189.22        11.22 o                         
   5   8   3        492.95        463.05        24.30 o                         
   6   8   3         69.53         56.94        15.95 o                         
  -6   9   3          2.47          4.34        16.77 o                         
  -5   9   3          1.63          3.06         6.96 o                         
  -4   9   3          6.21          6.73         6.22 o                         
  -3   9   3        303.96        301.25         8.62 o                         
  -2   9   3         32.66         38.15         5.11 o                         
  -1   9   3       1269.86       1297.42        17.94 o                         
   0   9   3        535.82        547.53        10.88 o                         
   1   9   3        970.73        958.62        24.56 o                         
   2   9   3         21.79         13.56         7.76 o                         
   3   9   3        189.23        170.96        10.50 o                         
   4   9   3         20.41         17.66         9.33 o                         
   5   9   3          0.30         -7.14        14.86 o                         
   6   9   3          4.31          2.32        16.66 o                         
  -6  10   3         76.29         93.84        13.45 o                         
  -5  10   3          1.86          0.61         8.50 o                         
  -4  10   3        639.17        632.41        16.55 o                         
  -3  10   3          1.01          5.03         6.09 o                         
  -2  10   3        529.22        475.18        14.59 o                         
  -1  10   3         46.37         58.75         5.21 o                         
   0  10   3          7.41         -2.97         5.59 o                         
   1  10   3        156.25        155.67         9.40 o                         
   2  10   3        235.88        265.43        16.45 o                         
   3  10   3         12.94          7.47         8.89 o                         
   4  10   3        571.13        563.74        27.06 o                         
   5  10   3          4.35          8.32        15.28 o                         
   6  10   3         92.97         89.86        18.60 o                         
  -6  11   3          0.49         -4.22        12.35 o                         
  -5  11   3          1.20         -0.55         9.10 o                         
  -4  11   3         11.77          0.19        10.57 o                         
  -3  11   3         70.89         99.67         9.94 o                         
  -2  11   3         30.50         28.65        12.26 o                         
  -1  11   3        688.65        706.89        20.86 o                         
   0  11   3        228.93        217.81         9.65 o                         
   1  11   3       1102.48       1102.60        41.10 o                         
   2  11   3        301.16        267.60        15.25 o                         
   3  11   3        164.96        135.98        13.08 o                         
   4  11   3          1.28         -9.70        15.79 o                         
   5  11   3          3.49          2.39        16.86 o                         
  -5  12   3         58.24         43.19        11.97 o                         
  -4  12   3         67.19         78.33        11.87 o                         
  -3  12   3        304.31        285.31        13.84 o                         
  -2  12   3         84.06         77.96        11.54 o                         
  -1  12   3          1.56          7.78         9.80 o                         
   0  12   3         15.19         26.86         6.96 o                         
   1  12   3         61.85         68.52         9.76 o                         
   2  12   3        154.09        173.70        12.10 o                         
   3  12   3         35.67         37.72        10.46 o                         
   4  12   3         56.00         92.83        18.15 o                         
   5  12   3         57.59         50.81        18.55 o                         
  -5  13   3          6.48        -10.41        12.48 o                         
  -4  13   3         27.59         36.65         9.83 o                         
  -3  13   3         30.85         41.71         9.35 o                         
  -2  13   3        218.11        220.99        10.77 o                         
  -1  13   3          1.56        -16.24        16.24 o                         
   0  13   3        302.15        276.32        20.24 o                         
   1  13   3          4.00          2.03        10.03 o                         
   2  13   3        291.68        274.30        14.20 o                         
   3  13   3         27.96         14.73        10.81 o                         
   4  13   3         24.49         21.84        17.58 o                         
  -4  14   3         15.99         21.61        12.82 o                         
  -3  14   3        127.80        139.08        10.79 o                         
  -2  14   3          3.83         -9.38         9.38 o                         
  -1  14   3        138.36        130.60        13.81 o                         
   0  14   3         12.29         13.06        16.54 o                         
   1  14   3         49.47         63.47        11.21 o                         
   2  14   3          0.29          8.20        11.02 o                         
   3  14   3        155.46        171.36        20.13 o                         
   4  14   3          9.00        -18.26        18.26 o                         
  -3  15   3         12.66         36.61        12.90 o                         
  -2  15   3         50.68         73.40        13.16 o                         
  -1  15   3         59.70         46.47        12.24 o                         
   0  15   3        106.93        145.92        20.11 o                         
   1  15   3         50.06         37.67        11.67 o                         
   2  15   3         37.31         30.23        12.24 o                         
   3  15   3         22.91         10.43        17.89 o                         
  -2  16   3         36.25         40.00        13.58 o                         
  -1  16   3          3.28         -2.00        29.88 o                         
   0  16   3          7.88          0.89        17.93 o                         
   1  16   3          0.94        -17.64        18.40 o                         
   2  16   3         39.80         21.91        12.90 o                         
  -6   0   4        601.35        595.59        19.55 o                         
  -4   0   4        632.90        608.68        17.62 o                         
  -2   0   4        272.74        304.36         6.09 o                         
   0   0   4        949.99        914.48        16.17 o                         
   2   0   4       5518.48       5569.35        99.12 o                         
   4   0   4       2192.14       2164.70        50.32 o                         
   6   0   4        235.88        224.05        12.96 o                         
  -7   1   4          2.73          4.24         8.46 o                         
  -6   1   4         20.47         19.74         7.21 o                         
  -5   1   4         40.47         31.05         6.23 o                         
  -4   1   4         99.92         98.89         6.62 o                         
  -3   1   4       2073.69       2032.36        26.74 o                         
  -2   1   4       1520.36       1498.13        15.91 o                         
  -1   1   4       6580.76       6517.33        57.62 o                         
   0   1   4        112.46        112.77         1.88 o                         
   1   1   4       1596.68       1678.95        14.26 o                         
   2   1   4        208.40        226.85         5.79 o                         
   3   1   4          8.51         18.35         5.33 o                         
   4   1   4          8.59         -1.32         4.80 o                         
   5   1   4         89.74         87.24         6.20 o                         
   6   1   4        101.25        102.97         7.84 o                         
   7   1   4         94.50        113.36        12.99 o                         
  -7   2   4        164.25        181.89        11.22 o                         
  -6   2   4        117.08        129.33        11.58 o                         
  -5   2   4        354.25        375.34        13.65 o                         
  -4   2   4        220.67        212.42         7.91 o                         
  -3   2   4        342.79        326.01         7.46 o                         
  -2   2   4        147.33        154.77         2.85 o                         
  -1   2   4         28.78         33.86         1.64 o                         
   0   2   4         70.76         56.36         2.11 o                         
   1   2   4       2368.64       2311.92        19.41 o                         
   2   2   4        461.53        407.49         8.38 o                         
   3   2   4       1378.40       1415.95        27.62 o                         
   4   2   4        886.96        902.15        16.67 o                         
   5   2   4        204.54        225.42         9.49 o                         
   6   2   4         41.07         49.66         7.44 o                         
   7   2   4         23.41         27.45        12.32 o                         
  -7   3   4          5.80         13.40         9.42 o                         
  -6   3   4         18.68         13.50         8.24 o                         
  -5   3   4         45.42         58.00         7.54 o                         
  -4   3   4       1069.05       1007.18        18.19 o                         
  -3   3   4         35.86         26.21         3.98 o                         
  -2   3   4       3013.72       3021.05        29.88 o                         
  -1   3   4         67.49         56.95         1.90 o                         
   0   3   4       4321.33       4412.35        37.69 o                         
   1   3   4         37.89         44.41         1.88 o                         
   2   3   4       1191.22       1304.32        24.78 o                         
   3   3   4        111.87        108.09         6.48 o                         
   4   3   4         20.45         15.56         6.39 o                         
   5   3   4         19.45         13.43         7.36 o                         
   6   3   4        270.91        258.59         9.46 o                         
   7   3   4          2.03        -10.02        10.02 o                         
  -7   4   4        101.83         96.88        13.09 o                         
  -6   4   4        103.39        115.74        13.99 o                         
  -5   4   4        629.45        644.22        13.65 o                         
  -4   4   4          9.08         15.70         5.81 o                         
  -3   4   4        976.01       1003.05        14.22 o                         
  -2   4   4        633.19        638.84         7.69 o                         
  -1   4   4        409.47        376.25         6.01 o                         
   0   4   4         11.95         12.17         1.51 o                         
   1   4   4       2940.65       2927.83        40.89 o                         
   2   4   4        232.61        240.73        13.24 o                         
   3   4   4       2118.48       2179.06        71.21 o                         
   4   4   4        225.40        207.67        10.72 o                         
   5   4   4        500.14        503.76        13.98 o                         
   6   4   4          0.46         -0.62        13.97 o                         
   7   4   4         28.48         69.63        12.77 o                         
  -7   5   4          0.97         -2.49        11.86 o                         
  -6   5   4          8.91         17.64         7.32 o                         
  -5   5   4          1.87         -4.68         7.45 o                         
  -4   5   4        214.11        184.16         8.26 o                         
  -3   5   4         95.38        111.18         3.87 o                         
  -2   5   4       1159.65       1101.74        15.47 o                         
  -1   5   4       3300.29       3369.89        47.19 o                         
   0   5   4       1429.52       1326.04        14.71 o                         
   1   5   4        959.99        955.10        20.77 o                         
   2   5   4        649.13        672.72        22.17 o                         
   3   5   4          5.07          9.13        10.60 o                         
   4   5   4         27.60         18.03        12.21 o                         
   5   5   4         10.31         16.82        25.42 o                         
   6   5   4         74.58         80.92        11.89 o                         
   7   5   4         60.39         37.47        12.51 o                         
  -7   6   4         13.05         23.84         9.99 o                         
  -6   6   4        352.58        352.20        17.98 o                         
  -5   6   4          5.61         12.20         7.58 o                         
  -4   6   4        758.01        750.35        11.86 o                         
  -3   6   4          2.00          6.34         3.50 o                         
  -2   6   4          3.14          1.63         3.12 o                         
  -1   6   4        116.69        110.68         3.74 o                         
   0   6   4        830.95        844.66        12.46 o                         
   1   6   4        504.92        516.38        13.34 o                         
   2   6   4       1117.23       1110.67        27.72 o                         
   3   6   4         64.56         58.20         8.36 o                         
   4   6   4        688.02        692.89        24.73 o                         
   5   6   4         45.14         29.50         9.92 o                         
   6   6   4         87.23         89.94        12.18 o                         
  -7   7   4          0.73         -7.48        28.17 o                         
  -6   7   4          2.77        -11.57        11.57 o                         
  -5   7   4        131.25        130.12        10.27 o                         
  -4   7   4          5.44         14.22         6.00 o                         
  -3   7   4        917.35        951.07        19.61 o                         
  -2   7   4         50.84         63.60         4.27 o                         
  -1   7   4       1697.68       1628.11        21.85 o                         
   0   7   4          3.31          7.37         4.19 o                         
   1   7   4       2102.45       2097.51        48.29 o                         
   2   7   4          2.53         -0.49        10.07 o                         
   3   7   4         75.86         82.53         8.93 o                         
   4   7   4          4.46          1.86         9.19 o                         
   5   7   4        201.82        176.29        12.46 o                         
   6   7   4          2.59         21.06        16.40 o                         
  -6   8   4        149.52        160.51        11.09 o                         
  -5   8   4          3.38          4.36         8.53 o                         
  -4   8   4        468.98        449.63        13.14 o                         
  -3   8   4         25.75         24.17         4.34 o                         
  -2   8   4         36.90         29.43         4.43 o                         
  -1   8   4          0.88          1.74         4.81 o                         
   0   8   4        701.38        722.23        13.63 o                         
   1   8   4        767.13        789.26        22.58 o                         
   2   8   4        733.88        713.61        20.05 o                         
   3   8   4        177.85        180.30        15.27 o                         
   4   8   4        322.77        343.00        14.77 o                         
   5   8   4         44.60         36.83        15.58 o                         
   6   8   4         54.52         27.21        16.55 o                         
  -6   9   4          0.10         13.84         9.88 o                         
  -5   9   4          4.19          0.61         7.39 o                         
  -4   9   4        324.45        317.91         9.68 o                         
  -3   9   4          6.32          4.24         5.97 o                         
  -2   9   4        480.21        511.71        11.90 o                         
  -1   9   4        256.72        251.83         7.64 o                         
   0   9   4        696.50        720.48        13.77 o                         
   1   9   4        368.07        351.36        13.12 o                         
   2   9   4        586.56        558.60        17.38 o                         
   3   9   4          2.64         11.49        15.40 o                         
   4   9   4         10.92          5.27        10.01 o                         
   5   9   4         16.87         25.65        16.19 o                         
   6   9   4         53.92         63.21        18.07 o                         
  -6  10   4          1.24         -8.96        18.44 o                         
  -5  10   4        184.43        202.33        10.96 o                         
  -4  10   4          0.23          5.63         5.98 o                         
  -3  10   4        413.95        388.49        12.27 o                         
  -2  10   4         51.37         44.50         6.13 o                         
  -1  10   4        150.81        183.36         8.11 o                         
   0  10   4        138.92        134.21         8.49 o                         
   1  10   4        628.87        668.31        26.64 o                         
   2  10   4          9.83          1.86         8.95 o                         
   3  10   4        408.41        449.70        20.92 o                         
   4  10   4          8.03         -1.05        18.30 o                         
   5  10   4        157.79        142.46        19.07 o                         
  -5  11   4          3.98        -12.19        12.19 o                         
  -4  11   4        109.77        120.02        14.17 o                         
  -3  11   4          6.98         12.84         8.39 o                         
  -2  11   4        340.59        355.17        12.53 o                         
  -1  11   4        179.68        156.02        11.46 o                         
   0  11   4        654.81        572.51        17.61 o                         
   1  11   4         23.36         14.30         8.89 o                         
   2  11   4         55.54         44.10        15.51 o                         
   3  11   4         64.98         79.06        11.16 o                         
   4  11   4         20.99         44.41        11.60 o                         
   5  11   4          1.21          7.57        17.62 o                         
  -5  12   4         65.20         88.38        13.26 o                         
  -4  12   4         62.29         34.63         9.66 o                         
  -3  12   4          9.43         20.65         9.67 o                         
  -2  12   4         16.55         19.80        11.44 o                         
  -1  12   4          2.35         10.67        10.36 o                         
   0  12   4         60.90        112.36        16.19 o                         
   1  12   4         53.85         72.78        11.52 o                         
   2  12   4         34.81         47.16        10.43 o                         
   3  12   4        129.03        119.60        12.39 o                         
   4  12   4        124.05        105.64        19.05 o                         
  -4  13   4          5.48         -1.39        11.08 o                         
  -3  13   4        151.25        160.94        14.83 o                         
  -2  13   4         43.94         57.84         9.47 o                         
  -1  13   4        306.62        340.24        22.57 o                         
   0  13   4          4.77          0.79        16.11 o                         
   1  13   4        291.77        263.20        13.82 o                         
   2  13   4          0.03         13.55        13.02 o                         
   3  13   4         19.11         21.68        25.81 o                         
   4  13   4          0.15         37.84        18.26 o                         
  -4  14   4         25.80         40.79        10.66 o                         
  -3  14   4         23.99         -1.11         9.93 o                         
  -2  14   4         33.21         23.67        14.63 o                         
  -1  14   4          3.97         -0.89        18.23 o                         
   0  14   4         56.96         74.18        17.74 o                         
   1  14   4          7.53         10.80        11.09 o                         
   2  14   4        242.46        235.50        14.72 o                         
   3  14   4          1.20         16.54        12.52 o                         
  -3  15   4         64.36         71.52        14.16 o                         
  -2  15   4         29.70         26.20        16.79 o                         
  -1  15   4         73.65         87.43        20.29 o                         
   0  15   4          5.37          3.60        19.07 o                         
   1  15   4          4.63         25.26        17.78 o                         
   2  15   4         18.58         20.79        12.41 o                         
  -1  16   4          1.00         17.25        13.66 o                         
   0  16   4          0.37         22.40        20.48 o                         
   1  16   4         44.09         62.44        19.76 o                         
  -7   0   5        212.75        204.57        14.84 o                         
  -5   0   5        144.31        150.46        11.56 o                         
  -3   0   5          1.50          2.92         6.90 o                         
  -1   0   5        207.97        188.14         6.63 o                         
   1   0   5       3155.13       3214.23        58.21 o                         
   3   0   5       1230.18       1269.16        52.32 o                         
   5   0   5         75.49         78.63         9.59 o                         
  -7   1   5          0.40         -2.21         9.71 o                         
  -6   1   5         55.24         68.72         9.27 o                         
  -5   1   5          5.05          4.76         6.45 o                         
  -4   1   5       1048.52       1021.13        18.75 o                         
  -3   1   5        262.70        255.22        12.21 o                         
  -2   1   5       3050.02       2990.00        33.17 o                         
  -1   1   5          3.94         -0.68         2.15 o                         
   0   1   5        899.91        858.49         8.77 o                         
   1   1   5         22.22         17.21         2.48 o                         
   2   1   5          8.73         15.60         3.77 o                         
   3   1   5          3.52         -1.85         8.74 o                         
   4   1   5        290.33        265.87        10.05 o                         
   5   1   5         49.77         50.60         8.47 o                         
   6   1   5        318.04        312.13        10.52 o                         
  -7   2   5         37.57         36.15        10.15 o                         
  -6   2   5        214.34        231.24         9.75 o                         
  -5   2   5        135.12        140.63         7.72 o                         
  -4   2   5          8.41          5.96         5.06 o                         
  -3   2   5          6.54          2.70         5.46 o                         
  -2   2   5        513.48        503.89         9.15 o                         
  -1   2   5        876.03        847.95         9.64 o                         
   0   2   5       1288.87       1295.21        12.81 o                         
   1   2   5       1494.48       1452.30        21.72 o                         
   2   2   5       2109.01       2132.46        30.83 o                         
   3   2   5        677.87        677.53        19.21 o                         
   4   2   5        632.32        620.64        15.51 o                         
   5   2   5         13.74         18.34         8.16 o                         
   6   2   5          7.54          9.43         8.76 o                         
  -7   3   5         34.11         16.95         8.62 o                         
  -6   3   5          1.96         -4.99         7.39 o                         
  -5   3   5        264.61        274.02        12.29 o                         
  -4   3   5         12.94         13.50         5.68 o                         
  -3   3   5       1433.15       1452.93        20.00 o                         
  -2   3   5        114.19        115.09         4.51 o                         
  -1   3   5       5871.62       5887.75        68.40 o                         
   0   3   5         61.40         59.42         2.19 o                         
   1   3   5        160.12        159.45         4.61 o                         
   2   3   5          4.66          3.73         4.32 o                         
   3   3   5        668.89        640.21        15.16 o                         
   4   3   5          1.73         -1.21         7.24 o                         
   5   3   5        247.72        279.27        11.41 o                         
   6   3   5          1.29         -9.16        12.03 o                         
  -7   4   5          4.74          4.67         8.63 o                         
  -6   4   5        178.29        178.72        10.70 o                         
  -5   4   5          2.16         -7.82         7.82 o                         
  -4   4   5        174.80        163.63         7.19 o                         
  -3   4   5         12.57         14.77         3.61 o                         
  -2   4   5        466.64        468.57        14.78 o                         
  -1   4   5         64.66         64.53         3.55 o                         
   0   4   5        561.14        544.03         6.41 o                         
   1   4   5        138.04        137.32         5.34 o                         
   2   4   5       1046.01       1023.00        21.87 o                         
   3   4   5        217.80        218.49        11.47 o                         
   4   4   5        715.54        731.80        21.37 o                         
   5   4   5          0.58          3.26        10.23 o                         
   6   4   5         10.79         12.91         9.30 o                         
  -7   5   5          3.65          4.37        12.38 o                         
  -6   5   5         12.72         15.30        11.24 o                         
  -5   5   5        274.12        262.96        13.53 o                         
  -4   5   5        335.60        356.20         8.65 o                         
  -3   5   5        838.98        845.46        12.83 o                         
  -2   5   5        668.19        683.81        11.52 o                         
  -1   5   5        452.61        410.94         7.98 o                         
   0   5   5         45.98         53.29         3.18 o                         
   1   5   5        156.58        152.45         6.43 o                         
   2   5   5         63.85         65.67         8.26 o                         
   3   5   5        119.63        125.48        13.99 o                         
   4   5   5         39.61         35.96         9.42 o                         
   5   5   5        237.33        235.10        14.31 o                         
   6   5   5         75.37         67.27        12.38 o                         
  -7   6   5         57.84         68.13        18.37 o                         
  -6   6   5          0.78          5.19        14.50 o                         
  -5   6   5         16.48         19.30         7.12 o                         
  -4   6   5         23.20         15.44         6.37 o                         
  -3   6   5          6.35         12.75         4.33 o                         
  -2   6   5         75.77         83.41         5.49 o                         
  -1   6   5        424.03        449.61         9.97 o                         
   0   6   5        519.27        548.41         9.74 o                         
   1   6   5       1784.85       1833.65        35.02 o                         
   2   6   5        163.31        127.46        10.61 o                         
   3   6   5        956.43        991.44        27.70 o                         
   4   6   5          1.01          2.02         9.86 o                         
   5   6   5        139.85        145.98        15.26 o                         
   6   6   5          1.86          3.28        12.18 o                         
  -6   7   5         13.85         25.41        14.22 o                         
  -5   7   5          0.42          6.28         8.72 o                         
  -4   7   5        991.04       1011.50        17.02 o                         
  -3   7   5         11.05         13.39         5.96 o                         
  -2   7   5       1657.80       1608.60        27.07 o                         
  -1   7   5         60.16         72.58         5.71 o                         
   0   7   5        429.53        399.40         9.25 o                         
   1   7   5          1.85          1.16         6.03 o                         
   2   7   5          0.87         -3.16         8.30 o                         
   3   7   5         11.38         19.67        13.40 o                         
   4   7   5        374.17        379.18        15.73 o                         
   5   7   5          1.89          3.25        12.19 o                         
   6   7   5        115.18        127.60        13.40 o                         
  -6   8   5         31.30         39.57        10.36 o                         
  -5   8   5         20.36         23.24         9.03 o                         
  -4   8   5         17.42         20.65         6.75 o                         
  -3   8   5         41.55         37.89         5.23 o                         
  -2   8   5          1.45          1.97         5.25 o                         
  -1   8   5        178.52        197.26         7.29 o                         
   0   8   5        261.08        267.33         7.86 o                         
   1   8   5        719.05        713.82        35.81 o                         
   2   8   5        182.36        177.76        10.63 o                         
   3   8   5        306.09        274.30        19.91 o                         
   4   8   5         42.59         30.68        10.70 o                         
   5   8   5         69.84         47.03        11.91 o                         
  -6   9   5         21.31          8.09        10.37 o                         
  -5   9   5         86.36         83.51        13.89 o                         
  -4   9   5         73.88         69.57         7.38 o                         
  -3   9   5        276.51        267.70        12.71 o                         
  -2   9   5        100.95        106.32         6.80 o                         
  -1   9   5        477.68        468.72        10.98 o                         
   0   9   5         73.05         66.50         5.92 o                         
   1   9   5        125.79        112.68        14.23 o                         
   2   9   5         64.71         59.89         9.80 o                         
   3   9   5         95.94        117.64        28.82 o                         
   4   9   5         47.70         55.25        16.29 o                         
   5   9   5         75.90         50.52        17.39 o                         
  -5  10   5          7.05         15.19         9.77 o                         
  -4  10   5         40.12         23.35        11.04 o                         
  -3  10   5         11.58          5.44         8.20 o                         
  -2  10   5        241.15        252.47         8.84 o                         
  -1  10   5          2.79          6.63         6.12 o                         
   0  10   5        434.36        480.76        13.25 o                         
   1  10   5         77.23         56.12        23.05 o                         
   2  10   5        296.93        291.55        13.88 o                         
   3  10   5         10.29          2.59        11.66 o                         
   4  10   5        229.92        212.16        14.15 o                         
   5  10   5          0.78         -9.17        17.53 o                         
  -5  11   5         70.76         79.68        20.39 o                         
  -4  11   5         36.59         19.01         9.11 o                         
  -3  11   5        229.23        215.82        10.87 o                         
  -2  11   5          3.73          9.51         6.91 o                         
  -1  11   5        405.65        362.10        13.08 o                         
   0  11   5          0.71          3.77        14.99 o                         
   1  11   5         62.39         35.43         9.73 o                         
   2  11   5          8.44          6.02        10.41 o                         
   3  11   5         54.74         70.97        11.83 o                         
   4  11   5          6.85         24.90        14.52 o                         
  -4  12   5          1.16         -4.50         9.48 o                         
  -3  12   5          4.52          0.49        10.15 o                         
  -2  12   5          2.05         -4.66         9.05 o                         
  -1  12   5        126.36        136.41        21.47 o                         
   0  12   5        126.23        140.65        18.76 o                         
   1  12   5        169.55        153.48        11.99 o                         
   2  12   5        173.83        159.67        19.34 o                         
   3  12   5         70.48         56.92        17.02 o                         
   4  12   5          9.38         -7.46        12.64 o                         
  -4  13   5         67.46         54.10        12.78 o                         
  -3  13   5         28.93         39.84        10.18 o                         
  -2  13   5        178.09        178.21        14.24 o                         
  -1  13   5          5.39         -0.85        17.49 o                         
   0  13   5        108.91         72.18        17.89 o                         
   1  13   5         13.35         29.39        16.96 o                         
   2  13   5          2.14         -5.75        11.69 o                         
   3  13   5          2.25        -12.23        12.23 o                         
  -3  14   5          1.36         27.20        10.32 o                         
  -2  14   5          0.94          3.02        10.42 o                         
  -1  14   5         34.33         64.67        19.17 o                         
   0  14   5         26.05         45.20        17.97 o                         
   1  14   5        150.28        159.94        20.32 o                         
   2  14   5          2.33          1.87        12.29 o                         
  -2  15   5         64.15         50.70        11.02 o                         
  -1  15   5          0.53        -19.98        19.98 o                         
   0  15   5         17.37          7.50        19.48 o                         
   1  15   5          0.78         48.09        19.71 o                         
  -6   0   6         35.48         26.90        11.17 o                         
  -4   0   6        137.26        113.41        10.13 o                         
  -2   0   6        890.24        919.91        30.25 o                         
   0   0   6       2566.08       2632.00        48.49 o                         
   2   0   6       1768.29       1743.22        41.24 o                         
   4   0   6        197.62        189.80        17.01 o                         
   6   0   6         10.82         -9.70        17.11 o                         
  -7   1   6         37.34         33.64         8.69 o                         
  -6   1   6         14.70         12.22         8.55 o                         
  -5   1   6        264.77        268.21        11.26 o                         
  -4   1   6        187.98        194.03        11.60 o                         
  -3   1   6        729.59        709.47        24.26 o                         
  -2   1   6        104.62        103.90         4.81 o                         
  -1   1   6        297.03        315.55        10.22 o                         
   0   1   6         63.64         65.23         4.17 o                         
   1   1   6        259.82        237.94         6.98 o                         
   2   1   6         35.92         32.11         5.29 o                         
   3   1   6        721.82        677.77        16.12 o                         
   4   1   6        130.66        114.28         8.80 o                         
   5   1   6        234.35        266.74        11.77 o                         
   6   1   6         41.26         37.20        10.33 o                         
  -7   2   6         42.30         36.05        10.45 o                         
  -6   2   6         19.21         14.65         9.56 o                         
  -5   2   6          1.45         -2.51         8.20 o                         
  -4   2   6          5.89         -1.66         7.22 o                         
  -3   2   6        134.89        141.97         6.57 o                         
  -2   2   6        450.57        447.85         8.59 o                         
  -1   2   6        458.41        468.61         7.43 o                         
   0   2   6        269.97        256.67         8.16 o                         
   1   2   6       1640.23       1651.32        27.21 o                         
   2   2   6        231.89        217.51         6.31 o                         
   3   2   6        260.81        275.31        11.45 o                         
   4   2   6         77.94         71.97         8.52 o                         
   5   2   6         11.78         -8.46         9.06 o                         
   6   2   6          4.51          7.38        10.07 o                         
  -7   3   6          1.04          9.96         8.54 o                         
  -6   3   6         98.76        111.07        13.80 o                         
  -5   3   6         58.35         68.37         8.88 o                         
  -4   3   6        785.59        776.92        14.08 o                         
  -3   3   6         21.28         10.78         6.29 o                         
  -2   3   6       1306.72       1209.26        30.64 o                         
  -1   3   6          6.59          4.73         3.32 o                         
   0   3   6          3.23          4.73         3.64 o                         
   1   3   6         15.43          9.56         4.21 o                         
   2   3   6        346.40        314.79         8.23 o                         
   3   3   6         62.54         65.21         7.38 o                         
   4   3   6        231.17        226.85        10.36 o                         
   5   3   6          9.53         20.00         9.22 o                         
   6   3   6        180.86        187.83        11.93 o                         
  -6   4   6         62.81         42.75        13.50 o                         
  -5   4   6          0.48         -1.91         7.48 o                         
  -4   4   6          4.00         -2.93         5.84 o                         
  -3   4   6        283.87        281.16         8.44 o                         
  -2   4   6        361.10        379.35        10.72 o                         
  -1   4   6       1327.08       1327.22        19.53 o                         
   0   4   6         31.45         43.18         4.27 o                         
   1   4   6       1959.87       1915.89        31.42 o                         
   2   4   6         66.73         83.32         8.32 o                         
   3   4   6        557.09        527.33        22.13 o                         
   4   4   6         24.90         39.49        10.32 o                         
   5   4   6          1.41         -0.29         9.17 o                         
   6   4   6          2.06         10.50        10.06 o                         
  -6   5   6         39.41         32.24        16.90 o                         
  -5   5   6         55.74         59.04         6.89 o                         
  -4   5   6        226.16        228.88         7.75 o                         
  -3   5   6         13.66         16.76         5.10 o                         
  -2   5   6         29.21         25.87         6.30 o                         
  -1   5   6        251.43        236.70         7.07 o                         
   0   5   6          6.84          6.29         4.72 o                         
   1   5   6         74.29         74.44         6.92 o                         
   2   5   6        132.38        140.86         7.86 o                         
   3   5   6        303.34        277.67        11.28 o                         
   4   5   6        328.40        313.11        14.53 o                         
   5   5   6         86.48         82.12        12.41 o                         
   6   5   6         50.79         32.80        13.14 o                         
  -6   6   6         28.66         30.33        10.20 o                         
  -5   6   6          3.58          9.19         7.75 o                         
  -4   6   6          2.02          5.73         7.02 o                         
  -3   6   6         13.51         10.30         5.94 o                         
  -2   6   6        583.29        594.31        14.69 o                         
  -1   6   6        215.73        212.73         6.48 o                         
   0   6   6       1388.35       1378.35        31.19 o                         
   1   6   6        157.38        142.48         7.81 o                         
   2   6   6        492.82        505.96        16.93 o                         
   3   6   6          0.89          6.09         7.32 o                         
   4   6   6         31.47         43.06         8.93 o                         
   5   6   6          8.99         -6.96         9.41 o                         
  -6   7   6          0.22        -10.40        10.40 o                         
  -5   7   6        294.94        306.18        10.56 o                         
  -4   7   6          4.66         14.20         7.20 o                         
  -3   7   6        517.09        534.22        14.76 o                         
  -2   7   6         23.06         19.97         6.16 o                         
  -1   7   6        102.62         85.07         6.46 o                         
   0   7   6          2.89         10.36         5.60 o                         
   1   7   6         25.45         21.70         6.96 o                         
   2   7   6          1.29          5.85         9.29 o                         
   3   7   6        210.63        235.78        22.15 o                         
   4   7   6          0.19         -0.42         8.84 o                         
   5   7   6        194.51        166.08        11.20 o                         
  -6   8   6          6.12         17.32        10.63 o                         
  -5   8   6          0.79          4.02         9.66 o                         
  -4   8   6          2.88          7.04         8.15 o                         
  -3   8   6          2.38          7.15         6.37 o                         
  -2   8   6        310.57        329.38         9.61 o                         
  -1   8   6        114.27        119.84         7.17 o                         
   0   8   6       1051.18       1090.52        27.77 o                         
   1   8   6        391.69        384.34        11.75 o                         
   2   8   6        199.21        192.34        11.70 o                         
   3   8   6         20.13          9.10        10.33 o                         
   4   8   6          6.16         13.75        15.57 o                         
   5   8   6          1.77          4.92         9.71 o                         
  -5   9   6         23.01         20.64        10.10 o                         
  -4   9   6        233.42        250.25        16.72 o                         
  -3   9   6          1.60          9.20         7.94 o                         
  -2   9   6         25.34         24.88         6.67 o                         
  -1   9   6          0.53         14.11         6.61 o                         
   0   9   6         41.57         57.71         8.06 o                         
   1   9   6         10.28          5.12         9.16 o                         
   2   9   6         40.39         56.48        13.71 o                         
   3   9   6         45.38         68.78        11.57 o                         
   4   9   6        132.02        127.94        14.73 o                         
   5   9   6         32.17         45.89        12.61 o                         
  -5  10   6          0.39          3.79        19.14 o                         
  -4  10   6          0.53         -2.11        11.41 o                         
  -3  10   6         30.01         33.37        17.43 o                         
  -2  10   6          0.12         -1.54         6.84 o                         
  -1  10   6        377.05        405.59        12.92 o                         
   0  10   6          5.12          2.10         7.80 o                         
   1  10   6        508.99        479.37        20.47 o                         
   2  10   6         29.94         27.51        10.87 o                         
   3  10   6        132.86         98.63        12.48 o                         
   4  10   6          1.36         17.09        12.38 o                         
  -4  11   6        104.35        118.15        30.37 o                         
  -3  11   6          0.43         52.12        13.30 o                         
  -2  11   6        135.45        113.11        10.38 o                         
  -1  11   6         45.58         26.13         7.34 o                         
   0  11   6         24.63         18.87        12.31 o                         
   1  11   6          2.53          0.81        16.54 o                         
   2  11   6         62.33         80.45        11.52 o                         
   3  11   6         61.73         72.68        22.00 o                         
   4  11   6         70.92         87.46        13.60 o                         
  -4  12   6          4.62         -0.02        12.60 o                         
  -3  12   6         10.76         15.81        13.13 o                         
  -2  12   6         71.42         73.00        10.08 o                         
  -1  12   6         76.27         90.80        18.09 o                         
   0  12   6         95.32         92.56        18.62 o                         
   1  12   6         55.34         61.32        17.70 o                         
   2  12   6         37.18         29.97        11.75 o                         
   3  12   6          5.51          9.82        12.58 o                         
  -3  13   6         63.53         49.08        10.82 o                         
  -2  13   6          0.06        -10.05        10.05 o                         
  -1  13   6          2.10          7.12        17.90 o                         
   0  13   6          5.57         10.68        18.39 o                         
   1  13   6         11.59         37.25        18.55 o                         
   2  13   6          2.23         23.24        14.54 o                         
  -2  14   6         13.45         16.69        11.57 o                         
  -1  14   6          5.86          8.50        19.00 o                         
   0  14   6        132.71        132.47        21.29 o                         
   1  14   6          2.92        -10.30        19.65 o                         
  -5   0   7         82.55        106.85        16.76 o                         
  -3   0   7        686.11        718.55        50.30 o                         
  -1   0   7       1793.92       1838.15        35.13 o                         
   1   0   7       1396.56       1320.74        47.48 o                         
   3   0   7          6.27         15.41        13.62 o                         
   5   0   7         96.24         88.77        18.51 o                         
  -6   1   7         47.05         78.99        12.87 o                         
  -5   1   7         18.97          2.92         9.90 o                         
  -4   1   7        180.57        175.43         8.44 o                         
  -3   1   7         61.69         65.34         7.56 o                         
  -2   1   7        116.15         93.09         7.43 o                         
  -1   1   7         15.42         20.05         4.27 o                         
   0   1   7        135.87        160.21         5.85 o                         
   1   1   7        199.54        199.36        11.71 o                         
   2   1   7        319.05        300.01         9.00 o                         
   3   1   7        239.78        245.61        22.96 o                         
   4   1   7        204.56        215.69        13.65 o                         
   5   1   7         39.96         51.37        12.62 o                         
  -6   2   7          6.59         14.31        11.74 o                         
  -5   2   7          1.74         21.10         9.02 o                         
  -4   2   7         90.03        104.50         7.79 o                         
  -3   2   7        244.63        261.83         9.88 o                         
  -2   2   7        535.40        618.91        23.17 o                         
  -1   2   7        147.88        149.78         5.35 o                         
   0   2   7        341.84        336.11         9.57 o                         
   1   2   7         79.38         70.82         6.66 o                         
   2   2   7         65.56         76.65         7.12 o                         
   3   2   7         11.54          8.99         7.79 o                         
   4   2   7          0.09         -8.84         8.84 o                         
   5   2   7         34.98         19.59         9.95 o                         
  -6   3   7          7.65         -2.95         9.88 o                         
  -5   3   7        126.08        123.36        11.09 o                         
  -4   3   7          1.89          3.58         7.02 o                         
  -3   3   7         36.28         23.02         7.43 o                         
  -2   3   7          9.20          9.20         5.63 o                         
  -1   3   7         29.45         28.45         5.00 o                         
   0   3   7          2.99          7.57         4.27 o                         
   1   3   7        381.69        369.39        12.39 o                         
   2   3   7         45.26         52.22         9.29 o                         
   3   3   7        588.79        590.26        24.37 o                         
   4   3   7         26.17         21.07         9.06 o                         
   5   3   7        134.99        166.62        11.36 o                         
  -6   4   7          0.29         -2.22         7.61 o                         
  -5   4   7         27.21         33.45         7.19 o                         
  -4   4   7        112.88        139.87         9.02 o                         
  -3   4   7        110.13        112.54         9.86 o                         
  -2   4   7       1350.00       1342.05        23.43 o                         
  -1   4   7         38.53         36.72         4.68 o                         
   0   4   7        924.60        914.13        17.55 o                         
   1   4   7          8.07          3.75         7.09 o                         
   2   4   7        132.66        117.92        10.63 o                         
   3   4   7         41.57         42.45         9.74 o                         
   4   4   7          3.76         10.44        15.34 o                         
   5   4   7         15.39          2.44        17.02 o                         
  -6   5   7         15.90         23.59         9.03 o                         
  -5   5   7        117.26        126.99        12.92 o                         
  -4   5   7         95.06        115.73        12.02 o                         
  -3   5   7         99.25         91.22        10.92 o                         
  -2   5   7        193.58        170.32         6.75 o                         
  -1   5   7          0.38          1.42         5.20 o                         
   0   5   7        225.99        235.98         9.24 o                         
   1   5   7         51.58         62.76         7.78 o                         
   2   5   7        478.76        531.36        17.79 o                         
   3   5   7        243.89        249.83        13.78 o                         
   4   5   7         65.25         77.73        14.65 o                         
   5   5   7         58.96         68.46        18.11 o                         
  -6   6   7         13.00         22.65        17.60 o                         
  -5   6   7         36.91         43.57         8.72 o                         
  -4   6   7          2.83          7.95        12.03 o                         
  -3   6   7        168.62        171.27        11.89 o                         
  -2   6   7          1.16          0.94         5.66 o                         
  -1   6   7        454.88        483.43        15.68 o                         
   0   6   7        103.05         68.53         9.43 o                         
   1   6   7        370.64        362.19        12.85 o                         
   2   6   7          4.87         18.74         9.94 o                         
   3   6   7         13.53         25.29        14.41 o                         
   4   6   7          4.75          6.02         9.29 o                         
   5   6   7         12.82         12.47        10.13 o                         
  -5   7   7          1.17         -4.21         8.73 o                         
  -4   7   7        219.95        233.19        11.20 o                         
  -3   7   7          1.48         -2.31        11.79 o                         
  -2   7   7          1.06         -6.47         6.81 o                         
  -1   7   7         15.89         24.59         6.63 o                         
   0   7   7        105.11        137.31         9.14 o                         
   1   7   7          6.82         -3.36         8.88 o                         
   2   7   7        213.97        229.97        12.98 o                         
   3   7   7          6.71         29.70        14.29 o                         
   4   7   7        270.69        267.44        15.36 o                         
  -5   8   7         18.98         21.10        15.92 o                         
  -4   8   7         16.83         16.59         8.88 o                         
  -3   8   7         89.84        117.41        11.10 o                         
  -2   8   7         72.37         81.71         7.60 o                         
  -1   8   7        334.30        326.83        10.23 o                         
   0   8   7         79.90         86.48         8.87 o                         
   1   8   7        145.99        132.20         9.21 o                         
   2   8   7          4.42          7.15        10.62 o                         
   3   8   7          1.29         14.95        11.99 o                         
   4   8   7          0.05         14.88        12.82 o                         
  -5   9   7         80.92        102.98        21.51 o                         
  -4   9   7         16.48         24.68        19.24 o                         
  -3   9   7         10.12         16.35         7.80 o                         
  -2   9   7         38.92         36.63         9.86 o                         
  -1   9   7          0.23         -0.11         7.59 o                         
   0   9   7          1.47          8.32        10.18 o                         
   1   9   7          9.22         21.00        10.92 o                         
   2   9   7        112.39        118.50        16.65 o                         
   3   9   7        193.47        192.65        23.53 o                         
   4   9   7         26.39         32.99        12.75 o                         
  -4  10   7         10.73         29.28        19.79 o                         
  -3  10   7          8.04         10.47         9.77 o                         
  -2  10   7        372.91        387.78        14.01 o                         
  -1  10   7          0.62         -7.79         7.79 o                         
   0  10   7        349.63        331.51        50.29 o                         
   1  10   7         23.89         22.56        17.18 o                         
   2  10   7         24.46         21.91        11.41 o                         
   3  10   7          0.03          6.25        12.35 o                         
  -3  11   7         10.38         26.50        10.04 o                         
  -2  11   7          0.28          8.86        13.39 o                         
  -1  11   7          0.26         10.85         8.99 o                         
   0  11   7         16.17         16.66        14.64 o                         
   1  11   7         69.61         67.48        18.36 o                         
   2  11   7         19.06         17.39        11.45 o                         
   3  11   7         76.61         88.79        13.58 o                         
  -3  12   7         25.95         28.47        16.55 o                         
  -2  12   7         13.90         11.74        25.65 o                         
  -1  12   7         50.92         52.94        12.36 o                         
   0  12   7         24.84         42.08        19.18 o                         
   1  12   7         15.10         16.55        18.90 o                         
   2  12   7         10.03        -15.06        19.80 o                         
  -1  13   7          0.83          0.94        18.94 o                         
   0  13   7          2.00          1.89        18.99 o                         
   1  13   7          4.21         -4.83        20.49 o                         
  -4   0   8        174.65        180.81        18.66 o                         
  -2   0   8        384.49        387.99        30.33 o                         
   0   0   8        152.43        133.47        10.24 o                         
   2   0   8          0.03         -9.50         9.50 o                         
   4   0   8         15.02         12.35        16.65 o                         
  -5   1   8         47.07         51.69        12.89 o                         
  -4   1   8         30.36         22.30         7.76 o                         
  -3   1   8          1.79          8.70        19.26 o                         
  -2   1   8          5.39         10.08         6.63 o                         
  -1   1   8        153.47        180.61         6.82 o                         
   0   1   8         80.71         81.65         5.42 o                         
   1   1   8        626.76        637.73        15.74 o                         
   2   1   8         25.62         32.19        10.28 o                         
   3   1   8        356.97        338.86        21.13 o                         
   4   1   8          9.60         37.69        12.33 o                         
   5   1   8         23.20         50.52        16.47 o                         
  -5   2   8        110.11        128.38         9.57 o                         
  -4   2   8         57.35         65.96        10.99 o                         
  -3   2   8        286.59        303.95        18.54 o                         
  -2   2   8        110.19         98.68         6.46 o                         
  -1   2   8        108.34        109.16         5.62 o                         
   0   2   8         12.82          2.82         4.88 o                         
   1   2   8         68.22         54.20        10.45 o                         
   2   2   8          0.63          0.37         7.74 o                         
   3   2   8          7.66         30.54        12.83 o                         
   4   2   8         35.78         33.53        30.73 o                         
  -5   3   8          8.98         10.60         8.66 o                         
  -4   3   8         12.47         17.21         9.07 o                         
  -3   3   8          4.97         15.70         8.29 o                         
  -2   3   8          8.42         10.78         5.78 o                         
  -1   3   8          0.89          3.04         5.39 o                         
   0   3   8        677.37        699.08        13.85 o                         
   1   3   8          8.94         -1.47         6.44 o                         
   2   3   8        619.51        588.52        19.30 o                         
   3   3   8          1.55         -3.04        16.26 o                         
   4   3   8         46.87         64.66        18.61 o                         
  -5   4   8         50.82         98.48        10.84 o                         
  -4   4   8          4.97         14.89        11.66 o                         
  -3   4   8        314.64        291.92        13.02 o                         
  -2   4   8         40.53         40.72         7.13 o                         
  -1   4   8        136.72        146.99         6.84 o                         
   0   4   8          0.26          9.77         7.79 o                         
   1   4   8         60.95         60.41         9.81 o                         
   2   4   8          0.01          1.12         9.57 o                         
   3   4   8          1.06        -16.55        16.55 o                         
   4   4   8         17.37          6.76        17.94 o                         
  -5   5   8          3.60         -0.83        12.51 o                         
  -4   5   8         31.05         37.15        12.29 o                         
  -3   5   8          3.58          3.74         8.73 o                         
  -2   5   8         77.69        103.43         6.76 o                         
  -1   5   8          9.68         15.67         6.90 o                         
   0   5   8        166.13        187.82        15.91 o                         
   1   5   8        135.76        147.10        12.50 o                         
   2   5   8        149.47        140.91        12.31 o                         
   3   5   8         55.37         41.00        12.07 o                         
   4   5   8         80.12         73.97        13.57 o                         
  -5   6   8          4.50         -4.61        10.63 o                         
  -4   6   8         88.61        130.52        13.46 o                         
  -3   6   8          4.96         11.61         8.65 o                         
  -2   6   8        378.63        385.77         9.91 o                         
  -1   6   8         62.42         47.60         7.38 o                         
   0   6   8        173.49        167.38         9.86 o                         
   1   6   8          1.46         11.38         9.79 o                         
   2   6   8          3.98         24.55        11.24 o                         
   3   6   8         49.23         56.26        17.69 o                         
   4   6   8         26.41         12.35        13.06 o                         
  -4   7   8          0.91          8.60        31.34 o                         
  -3   7   8          9.36         20.13         9.49 o                         
  -2   7   8          0.02          3.62         7.31 o                         
  -1   7   8        144.72        169.72         9.46 o                         
   0   7   8         32.23         29.95         8.78 o                         
   1   7   8        110.37         87.21        11.89 o                         
   2   7   8          3.82          7.27        11.05 o                         
   3   7   8        207.00        197.50        14.57 o                         
  -4   8   8         11.36         12.17        11.86 o                         
  -3   8   8          0.72         -6.66        11.40 o                         
  -2   8   8        128.36        111.05         8.75 o                         
  -1   8   8         18.70         14.90         7.85 o                         
   0   8   8        171.61        136.68        10.11 o                         
   1   8   8         11.29         11.19        12.09 o                         
   2   8   8          3.24         20.33        11.42 o                         
   3   8   8         14.29         16.78        15.43 o                         
  -4   9   8         24.84         -5.81        21.06 o                         
  -3   9   8          1.23         -7.98        15.52 o                         
  -2   9   8         12.12         29.56         8.23 o                         
  -1   9   8         29.96         49.38         9.33 o                         
   0   9   8         93.95        117.51        17.56 o                         
   1   9   8         42.80         41.70        15.31 o                         
   2   9   8         87.60         94.74        27.14 o                         
   3   9   8          5.86          3.18        12.91 o                         
  -3  10   8         90.17         90.11        11.04 o                         
  -2  10   8          2.92         -5.35         8.47 o                         
  -1  10   8         71.69         63.43        10.04 o                         
   0  10   8         11.27          2.96        12.36 o                         
   1  10   8         13.98         -2.72        18.38 o                         
   2  10   8          1.84        -11.31        19.15 o                         
  -2  11   8          4.65          5.51        10.68 o                         
  -1  11   8          4.93          7.63         9.85 o                         
   0  11   8         66.09        100.76        45.46 o                         
   1  11   8          2.57        -19.77        19.77 o                         
  -5   0   9         98.95         79.30        20.31 o                         
  -3   0   9        174.73        209.53        20.75 o                         
  -1   0   9         73.69         66.08        10.52 o                         
   1   0   9          3.57         13.20        13.50 o                         
   3   0   9         52.94         67.16        17.82 o                         
  -5   1   9          0.09        -10.06        13.38 o                         
  -4   1   9          7.89        -10.64        12.50 o                         
  -3   1   9         22.41         32.63        12.40 o                         
  -2   1   9         72.36        100.00         8.27 o                         
  -1   1   9         15.87         24.73         6.98 o                         
   0   1   9        304.28        329.71        11.27 o                         
   1   1   9         10.65         22.86         8.28 o                         
   2   1   9        116.06        103.30         9.48 o                         
   3   1   9         22.09         22.62        12.20 o                         
   4   1   9          2.83        -13.46        13.46 o                         
  -5   2   9          6.94         44.53        13.69 o                         
  -4   2   9         46.04         55.91        13.29 o                         
  -3   2   9        103.54        110.33        16.89 o                         
  -2   2   9         90.99         96.55         9.34 o                         
  -1   2   9         13.08          2.70         6.98 o                         
   0   2   9          0.99         -6.16         6.16 o                         
   1   2   9          3.99         -0.45         7.14 o                         
   2   2   9         60.53         76.94        11.92 o                         
   3   2   9         38.90         64.54        18.04 o                         
  -4   3   9          4.39         -2.18        10.41 o                         
  -3   3   9         25.83         35.14        11.89 o                         
  -2   3   9          8.40         15.89         8.83 o                         
  -1   3   9        209.34        224.03        10.57 o                         
   0   3   9          0.63          2.93         7.18 o                         
   1   3   9        304.55        301.47        12.04 o                         
   2   3   9          0.42         12.97         9.39 o                         
   3   3   9         53.67         49.25        17.95 o                         
  -4   4   9         70.19         76.05        10.81 o                         
  -3   4   9         54.11         47.57         8.35 o                         
  -2   4   9        110.80        103.69         8.32 o                         
  -1   4   9         17.49         12.50         6.43 o                         
   0   4   9         15.89          9.96         9.08 o                         
   1   4   9          0.06         -2.32         8.97 o                         
   2   4   9         22.67         35.14         9.77 o                         
   3   4   9          0.93        -11.62        12.71 o                         
  -4   5   9          3.78         14.18        11.27 o                         
  -3   5   9         51.86         43.91         8.49 o                         
  -2   5   9          0.67         -4.69         7.76 o                         
  -1   5   9         98.73        100.85         8.73 o                         
   0   5   9        154.32        189.47        11.03 o                         
   1   5   9         29.16         56.44        12.00 o                         
   2   5   9         59.89         70.99        12.55 o                         
   3   5   9         35.39         28.15        12.90 o                         
  -4   6   9          0.19          4.74        14.36 o                         
  -3   6   9         43.96         40.59        12.03 o                         
  -2   6   9         19.04          1.61         9.28 o                         
  -1   6   9          7.51         -9.40         9.40 o                         
   0   6   9         25.28          1.00         9.42 o                         
   1   6   9          1.36          7.63        11.82 o                         
   2   6   9         25.73         24.53        12.40 o                         
   3   6   9         34.08         48.65        42.02 o                         
  -3   7   9          1.16          9.55        10.17 o                         
  -2   7   9        103.19        132.65        15.41 o                         
  -1   7   9          1.04          7.41        11.51 o                         
   0   7   9        161.03        167.01        11.21 o                         
   1   7   9          1.80          1.95        16.65 o                         
   2   7   9        105.01         87.65        13.36 o                         
  -3   8   9         16.93         17.03        11.02 o                         
  -2   8   9         48.13         34.63         8.82 o                         
  -1   8   9         26.41         -4.43         9.90 o                         
   0   8   9         12.75         13.49        12.07 o                         
   1   8   9          9.83          7.05        12.60 o                         
   2   8   9         39.80         86.46        20.41 o                         
  -2   9   9          5.68         17.28        10.85 o                         
  -1   9   9         60.07         74.00        17.04 o                         
   0   9   9          8.39          0.72        12.27 o                         
   1   9   9          7.38         18.70        16.27 o                         
  -2   0  10         18.32         28.31        11.26 o                         
   0   0  10         39.78         71.23        16.00 o                         
   2   0  10        143.58        123.84        18.15 o                         
  -3   1  10         25.79         27.93         8.60 o                         
  -2   1  10         13.01         15.88         8.02 o                         
  -1   1  10         71.56         66.59         8.22 o                         
   0   1  10         37.40         39.30        11.39 o                         
   1   1  10         65.22         59.45         9.80 o                         
   2   1  10         11.06         34.48        12.24 o                         
  -3   2  10         35.39         35.29        11.50 o                         
  -2   2  10          2.64         -9.29         9.56 o                         
  -1   2  10         13.28         20.85         9.29 o                         
   0   2  10         15.80         20.35         8.10 o                         
   1   2  10         22.80         42.48        12.36 o                         
   2   2  10          7.83         11.19        12.59 o                         
  -3   3  10          0.58         -7.25        15.05 o                         
  -2   3  10         21.16         20.88         9.88 o                         
  -1   3  10         11.95         12.18         9.14 o                         
   0   3  10        157.85        138.22        10.93 o                         
   1   3  10          5.45         10.59        12.30 o                         
   2   3  10         38.89         31.48        10.34 o                         
  -3   4  10         38.14         40.55        10.86 o                         
  -2   4  10          0.22        -13.61        17.30 o                         
  -1   4  10         11.62         20.01        12.22 o                         
   0   4  10          6.83          9.55        12.07 o                         
   1   4  10         49.93         70.04        12.87 o                         
  -2   5  10         33.54         33.35        12.70 o                         
  -1   5  10         35.02         15.79        11.98 o                         
   0   5  10         19.92         22.16        17.21 o                         
   1   5  10         24.10         10.44        12.56 o                         
  -2   6  10         27.21         45.21        12.85 o                         
  -1   6  10          5.97         14.54        12.39 o                         
   0   6  10          0.25          6.62        12.44 o                         
                                                                                
