# Supplementary material for: Structures and electronic properties of cobalt(II) selone coordination com­plexes
Source: Acta Crystallogr C Struct Chem. 2025 Nov 26;81(Pt 12):718–22. doi: 10.1107/S2053229625010101 (PMC12810353; doi:10.1107/S2053229625010101)
Supplement: Supplementary file 3 [file c-81-00718-1sup3.hkl]

data_1
#data_bis1,3-diethylimidazole_selonecobaltII_chloride
_shelx_title ' test_a.res in P2(1)/c'                                           
_shelx_refln_list_code          4                                               
_shelx_F_calc_maximum      380.09                                               
_exptl_crystal_F_000      1060.00                                               
_reflns_d_resolution_high  0.8400                                               
                                                                                
loop_                                                                           
 _space_group_symop_operation_xyz                                               
 'x, y, z'                                                                      
 '-x, y+1/2, -z+1/2'                                                            
 '-x, -y, -z'                                                                   
 'x, -y-1/2, z-1/2'                                                             
                                                                                
_cell_length_a    12.9700                                                       
_cell_length_b    12.1282                                                       
_cell_length_c    13.5313                                                       
_cell_angle_alpha  90.000                                                       
_cell_angle_beta   92.715                                                       
_cell_angle_gamma  90.000                                                       
                                                                                
_shelx_F_squared_multiplier     1.000                                           
                                                                                
loop_                                                                           
 _refln_index_h                                                                 
 _refln_index_k                                                                 
 _refln_index_l                                                                 
 _refln_F_squared_calc                                                          
 _refln_F_squared_meas                                                          
 _refln_F_squared_sigma                                                         
 _refln_observed_status                                                         
   2   0   0       3376.24       3488.94        54.52 o                         
   3   0   0       3051.44       2895.48        53.07 o                         
   4   0   0      17276.94      17500.80       266.53 o                         
   5   0   0       2315.91       2142.22        38.40 o                         
   6   0   0        539.62        514.84        18.26 o                         
   7   0   0       1576.37       1537.78        55.91 o                         
   8   0   0       8779.92       8473.50       198.07 o                         
   9   0   0       4958.69       4819.08       120.74 o                         
  10   0   0       3558.69       3412.96        95.75 o                         
  11   0   0        795.76        870.14        64.23 o                         
  12   0   0         14.14        -18.44        66.72 o                         
  13   0   0       4576.66       4953.25       759.58 o                         
  14   0   0        300.46        420.36        98.76 o                         
  15   0   0        548.46        699.38       110.76 o                         
   1   1   0       2322.57       2392.67        24.87 o                         
   2   1   0      15692.92      15578.27       148.38 o                         
   3   1   0       3410.81       3437.62        38.78 o                         
   4   1   0       3627.52       3240.01        37.73 o                         
   5   1   0       3157.16       3000.06        39.10 o                         
   6   1   0        718.77        712.00        15.48 o                         
   7   1   0         17.16         13.58        11.45 o                         
   8   1   0        221.50        211.05        18.31 o                         
   9   1   0        778.10        791.76        30.21 o                         
  10   1   0        255.55        291.94        28.45 o                         
  11   1   0        364.76        356.45        32.86 o                         
  12   1   0        400.08        445.49        36.74 o                         
  13   1   0          8.95         35.96        56.45 o                         
  14   1   0         40.19         63.94        98.76 o                         
  15   1   0        106.96        133.88       102.13 o                         
   0   2   0       6431.62       6977.99        80.18 o                         
   1   2   0       8754.11       9043.14        87.03 o                         
   2   2   0      21226.01      21887.95       182.24 o                         
   3   2   0      27214.03      27532.04       214.34 o                         
   4   2   0       1180.46       1058.96        14.39 o                         
   5   2   0       3397.97       3543.79        37.35 o                         
   6   2   0       9909.18       9850.58        93.01 o                         
   7   2   0       8367.68       7956.79        90.04 o                         
   8   2   0       3732.10       3690.10        75.11 o                         
   9   2   0         77.59         81.47        19.11 o                         
  10   2   0         13.12         47.72        26.09 o                         
  11   2   0        108.36        105.39        50.95 o                         
  12   2   0        599.06        554.21        50.84 o                         
  13   2   0        293.34        351.58       104.98 o                         
  14   2   0        604.11        939.77       107.83 o                         
  15   2   0        547.89        700.84       111.64 o                         
   1   3   0         42.33         66.54         4.18 o                         
   2   3   0      22006.70      21780.96       181.94 o                         
   3   3   0         21.32         36.10         4.36 o                         
   4   3   0         61.91         80.82         5.36 o                         
   5   3   0        471.39        511.10        12.24 o                         
   6   3   0        376.39        342.45        11.16 o                         
   7   3   0       2269.46       2321.84        29.91 o                         
   8   3   0         86.01         95.60        16.39 o                         
   9   3   0         63.51         68.03        28.32 o                         
  10   3   0        143.91        149.56        33.14 o                         
  11   3   0        592.02        619.67       103.30 o                         
  12   3   0         32.52        -63.30        93.35 o                         
  13   3   0        162.49        101.09        91.52 o                         
  14   3   0         49.39         42.28        91.01 o                         
  15   3   0        167.64        229.86       104.32 o                         
   0   4   0      11486.87      11794.22       148.19 o                         
   1   4   0       9441.77      10021.23        92.26 o                         
   2   4   0      19698.22      20243.12       185.53 o                         
   3   4   0       9720.67      10487.23        92.73 o                         
   4   4   0       2067.75       2260.13        25.35 o                         
   5   4   0       1313.73       1285.76        16.63 o                         
   6   4   0       2937.32       2740.35        31.23 o                         
   7   4   0       7368.02       7388.05        98.17 o                         
   8   4   0       2778.38       2929.59        63.54 o                         
   9   4   0        182.28        223.01        51.94 o                         
  10   4   0         75.07        158.42       142.80 o                         
  11   4   0        690.52        607.91        98.18 o                         
  12   4   0         86.65        111.34       107.83 o                         
  13   4   0       1181.72       1317.95        75.23 o                         
  14   4   0        596.94        978.10       111.34 o                         
   1   5   0       2411.76       2455.35        25.33 o                         
   2   5   0       7578.28       7928.77        75.23 o                         
   3   5   0        492.57        548.39        11.55 o                         
   4   5   0        207.98        201.54        10.93 o                         
   5   5   0        233.89        229.18        12.60 o                         
   6   5   0       2390.08       2382.12        38.49 o                         
   7   5   0        777.99        841.11        29.74 o                         
   8   5   0         65.52         72.72        31.27 o                         
   9   5   0         70.34         67.04        35.35 o                         
  10   5   0        623.20        558.58        55.44 o                         
  11   5   0        491.96        461.49        59.92 o                         
  12   5   0         58.70         58.92        56.49 o                         
  13   5   0         11.20         36.58        73.23 o                         
  14   5   0        173.71        126.41       104.17 o                         
   0   6   0      64516.79      64316.64       868.94 o                         
   1   6   0          0.88          1.52         7.07 o                         
   2   6   0      11962.41      12094.93       118.83 o                         
   3   6   0        843.41        782.35        15.80 o                         
   4   6   0       1679.63       1705.27        26.75 o                         
   5   6   0         84.06         74.99        20.00 o                         
   6   6   0        454.99        494.26        22.86 o                         
   7   6   0        658.36        573.67        36.77 o                         
   8   6   0       4278.72       3860.87        87.53 o                         
   9   6   0        998.10       1001.02        48.34 o                         
  10   6   0       1803.10       1690.21        72.90 o                         
  11   6   0        808.17        759.85        64.22 o                         
  12   6   0          7.16         78.70        59.80 o                         
  13   6   0       1688.88       1843.40       132.27 o                         
  14   6   0         48.36        184.06        99.93 o                         
   1   7   0       6968.86       6826.69        99.88 o                         
   2   7   0          1.84         10.25        11.45 o                         
   3   7   0       3774.07       3736.13        54.20 o                         
   4   7   0         97.96        131.56        19.29 o                         
   5   7   0       3961.81       3966.90        73.06 o                         
   6   7   0        846.54        942.53        34.12 o                         
   7   7   0        551.03        500.88        32.13 o                         
   8   7   0       1131.76       1333.25        51.47 o                         
   9   7   0       2517.07       2524.00        71.62 o                         
  10   7   0        263.57        306.90        45.92 o                         
  11   7   0         24.69        -57.65        57.65 o                         
  12   7   0        235.09        106.95        92.18 o                         
  13   7   0        253.66        128.90        96.57 o                         
   0   8   0       1637.20       1619.97        45.60 o                         
   1   8   0       1985.24       1966.99        40.23 o                         
   2   8   0       1510.01       1445.88        34.52 o                         
   3   8   0       2971.01       2973.83        52.08 o                         
   4   8   0       2762.57       2711.60        49.75 o                         
   5   8   0        114.72         80.75        27.31 o                         
   6   8   0       3359.31       3478.83        72.61 o                         
   7   8   0       1182.88       1263.61        42.89 o                         
   8   8   0        359.24        371.36        42.78 o                         
   9   8   0        477.37        567.61        47.43 o                         
  10   8   0          1.61         66.03        45.25 o                         
  11   8   0         55.94         35.83        57.49 o                         
  12   8   0         20.43         74.33        89.84 o                         
   1   9   0        236.77        167.18        31.15 o                         
   2   9   0      11896.40      11895.94       171.68 o                         
   3   9   0        317.01        332.07        26.88 o                         
   4   9   0        331.11        340.10        36.80 o                         
   5   9   0         36.14         24.36        29.23 o                         
   6   9   0       2514.06       2705.56        61.36 o                         
   7   9   0       1235.89       1378.45        46.29 o                         
   8   9   0        306.21        427.02        39.22 o                         
   9   9   0         44.63         45.98        57.15 o                         
  10   9   0        607.90        579.07        65.35 o                         
  11   9   0       1121.24       1174.88        76.94 o                         
  12   9   0         57.43        101.53        64.86 o                         
   0  10   0       3190.18       3373.08       138.49 o                         
   1  10   0         80.56        103.37        31.83 o                         
   2  10   0       1455.63       1505.62        44.72 o                         
   3  10   0        345.42        291.13        33.22 o                         
   4  10   0       1111.29       1083.02        49.08 o                         
   5  10   0        185.60        111.90        40.52 o                         
   6  10   0        361.89        291.86        43.02 o                         
   7  10   0          0.92        -25.96        44.01 o                         
   8  10   0         38.50          4.55        45.88 o                         
   9  10   0         31.54        -10.49        59.72 o                         
  10  10   0          7.89         22.67        65.01 o                         
  11  10   0          0.08        -25.25        63.99 o                         
   1  11   0        841.86        874.19        40.83 o                         
   2  11   0       1054.60        953.00        42.06 o                         
   3  11   0         51.61         46.76        41.70 o                         
   4  11   0         10.60         39.17        42.16 o                         
   5  11   0        937.04       1021.67        53.66 o                         
   6  11   0        866.92        793.91        65.10 o                         
   7  11   0        271.38        317.12        52.33 o                         
   8  11   0          1.11         29.00        50.37 o                         
   9  11   0        100.46        124.75       138.05 o                         
   0  12   0        717.33        562.27       123.71 o                         
   1  12   0        357.14        356.28        39.43 o                         
   2  12   0       1189.93       1022.07        76.01 o                         
   3  12   0        514.23        486.09        49.60 o                         
   4  12   0        312.79        275.65        48.23 o                         
   5  12   0        215.21        182.73        48.35 o                         
   6  12   0          9.09        -61.66        61.66 o                         
   7  12   0        114.37        122.02        50.90 o                         
   8  12   0        134.19        179.28        64.89 o                         
   1  13   0       1511.40       1441.13        77.74 o                         
   2  13   0        176.71        153.46        61.80 o                         
   3  13   0        752.72        788.87        56.05 o                         
   4  13   0         46.11         57.63        50.87 o                         
   5  13   0        554.81        579.95        68.57 o                         
   6  13   0         41.76        -18.06        53.01 o                         
   0  14   0         12.61         25.31        92.76 o                         
   1  14   0          0.15         46.99        53.32 o                         
   2  14   0        212.92        345.74        56.04 o                         
   3  14   0          2.06        -14.10        54.26 o                         
 -15   1   1         63.29        153.62        66.90 o                         
 -14   1   1        925.32        931.06        75.42 o                         
 -13   1   1         70.36         49.91        50.56 o                         
 -12   1   1        514.70        448.80        35.88 o                         
 -11   1   1        928.06        877.59        34.53 o                         
 -10   1   1          5.33         25.00        23.15 o                         
  -9   1   1      11508.07      11436.40       164.20 o                         
  -8   1   1       2262.77       2264.00        42.01 o                         
  -7   1   1       3061.14       3245.58        40.72 o                         
  -6   1   1        530.94        456.72        11.56 o                         
  -5   1   1      12684.02      12426.83       114.88 o                         
  -4   1   1       8047.05       8168.79        95.50 o                         
  -3   1   1       1447.56       1252.71        18.67 o                         
  -2   1   1        774.85        860.07        10.00 o                         
  -1   1   1      93662.48      93436.61       882.69 o                         
   0   1   1         34.22         40.62         3.44 o                         
   1   1   1      14569.03      15466.58       147.62 o                         
   2   1   1        830.89        816.09        17.65 o                         
   3   1   1       2219.30       2060.57        29.44 o                         
   4   1   1      19134.42      18738.97       201.21 o                         
   5   1   1         71.99         90.37         7.96 o                         
   6   1   1        643.42        577.86        15.37 o                         
   7   1   1      17348.01      17441.07       240.67 o                         
   8   1   1       5832.05       5795.90        98.19 o                         
   9   1   1       3785.88       3779.17        82.23 o                         
  10   1   1        162.25        134.30        42.18 o                         
  11   1   1         70.12        115.51        46.27 o                         
  12   1   1       3310.63       3616.69       108.94 o                         
  13   1   1         43.24        -27.14        72.35 o                         
  14   1   1       1011.16       1192.45       113.69 o                         
  15   1   1        301.13        496.88       109.59 o                         
 -15   2   1          0.11         11.50        64.90 o                         
 -14   2   1         45.18         76.80        64.48 o                         
 -13   2   1        301.08        329.09        45.69 o                         
 -12   2   1         61.91        155.16        48.35 o                         
 -11   2   1         17.74         74.21        29.80 o                         
 -10   2   1        871.76        845.14        29.93 o                         
  -9   2   1          2.81        -20.79        20.79 o                         
  -8   2   1        341.21        396.52        20.81 o                         
  -7   2   1         12.29         23.61        10.40 o                         
  -6   2   1       2609.80       2456.38        28.32 o                         
  -5   2   1        155.15        217.53         8.31 o                         
  -4   2   1       2804.65       2867.85        29.06 o                         
  -3   2   1       2042.51       2126.76        21.68 o                         
  -2   2   1        555.84        587.17         7.69 o                         
  -1   2   1       9984.47       9975.50        95.59 o                         
   0   2   1       3379.29       3319.70        44.64 o                         
   1   2   1       9599.49      10297.38       111.29 o                         
   2   2   1       6993.30       6876.34        67.49 o                         
   3   2   1         60.80         50.61         4.36 o                         
   4   2   1        790.30        875.91        12.21 o                         
   5   2   1        147.98        107.91         7.50 o                         
   6   2   1         27.26          5.68         8.44 o                         
   7   2   1         30.99         35.47        13.37 o                         
   8   2   1        164.11        159.13        19.12 o                         
   9   2   1       1743.92       1655.07        48.92 o                         
  10   2   1        254.13        253.28        29.70 o                         
  11   2   1         21.97         47.26        66.28 o                         
  12   2   1         96.69        -14.92        75.06 o                         
  13   2   1        458.11        682.84        96.86 o                         
  14   2   1          1.74        -95.84        95.84 o                         
  15   2   1         38.78         14.92       102.86 o                         
 -15   3   1       1056.72       1050.14       109.00 o                         
 -14   3   1        229.00        224.61        69.79 o                         
 -13   3   1        165.46        184.31        60.22 o                         
 -12   3   1        677.70        716.75        62.57 o                         
 -11   3   1         16.64         19.46        35.85 o                         
 -10   3   1         99.10        118.44        39.90 o                         
  -9   3   1        235.22        260.03        29.04 o                         
  -8   3   1      13108.35      12673.37       194.13 o                         
  -7   3   1       1722.39       1580.80        31.65 o                         
  -6   3   1      16520.60      16328.91       158.90 o                         
  -5   3   1       3896.81       3791.77        34.87 o                         
  -4   3   1      11309.78      11145.06        94.96 o                         
  -3   3   1      14898.82      15609.10       136.84 o                         
  -2   3   1     142852.81     144669.11      1370.52 o                         
  -1   3   1        112.04        151.67         6.44 o                         
   0   3   1         33.74         39.51         4.49 o                         
   1   3   1       2397.82       2569.29        25.51 o                         
   2   3   1      18806.13      20085.47       203.09 o                         
   3   3   1       5298.60       5206.81        42.00 o                         
   4   3   1         80.44         80.48         5.33 o                         
   5   3   1      39884.21      39422.39       346.15 o                         
   6   3   1       6990.58       6640.30        75.45 o                         
   7   3   1      17414.85      17181.20       237.65 o                         
   8   3   1       1435.39       1386.99        38.35 o                         
   9   3   1         13.71          8.43        39.36 o                         
  10   3   1        284.13        299.13        46.66 o                         
  11   3   1       3453.01       3715.47       155.97 o                         
  12   3   1         24.95        -15.51        79.01 o                         
  13   3   1        487.99        491.90        93.20 o                         
  14   3   1        546.33        740.05       107.83 o                         
  15   3   1        738.34        868.51       117.78 o                         
 -14   4   1          7.90        -41.07        67.05 o                         
 -13   4   1         87.30        102.93        80.18 o                         
 -12   4   1        270.47        288.14        55.49 o                         
 -11   4   1       1483.61       1543.06       165.26 o                         
 -10   4   1        167.83        274.42        85.08 o                         
  -9   4   1          7.73         26.50        25.31 o                         
  -8   4   1        301.21        281.68        21.91 o                         
  -7   4   1       8031.88       8216.97       108.34 o                         
  -6   4   1        106.82        163.18         9.61 o                         
  -5   4   1        392.97        491.64         9.22 o                         
  -4   4   1       3768.98       3895.89        37.15 o                         
  -3   4   1      18650.51      18892.04       165.21 o                         
  -2   4   1        265.82        342.10         7.99 o                         
  -1   4   1         22.00         33.13         5.48 o                         
   0   4   1        105.00         81.94         5.34 o                         
   1   4   1      15937.65      16832.50       154.19 o                         
   2   4   1       2258.47       2153.43        22.46 o                         
   3   4   1        907.02        907.13        18.35 o                         
   4   4   1        394.41        423.49         8.34 o                         
   5   4   1       2595.74       2475.18        28.24 o                         
   6   4   1       3954.45       3874.62        48.30 o                         
   7   4   1       1552.43       1578.58        36.31 o                         
   8   4   1        414.76        444.96        31.99 o                         
   9   4   1        258.21        207.89        42.95 o                         
  10   4   1       2622.62       2661.42       153.78 o                         
  11   4   1        100.93         33.07        73.45 o                         
  12   4   1        121.80        354.52        83.11 o                         
  13   4   1          1.40        101.39        90.57 o                         
  14   4   1        389.97        413.19       104.03 o                         
 -14   5   1       1105.63       1318.91       132.56 o                         
 -13   5   1          4.05         45.35        64.41 o                         
 -12   5   1        144.57        226.06        60.21 o                         
 -11   5   1        924.58       1027.20        65.94 o                         
 -10   5   1          2.56        -38.48        38.48 o                         
  -9   5   1       8417.99       8776.72       170.37 o                         
  -8   5   1        155.97        150.79        32.05 o                         
  -7   5   1        112.46         70.25        21.52 o                         
  -6   5   1        304.02        271.65        17.97 o                         
  -5   5   1       4373.87       4395.81        51.82 o                         
  -4   5   1        625.65        642.04        10.45 o                         
  -3   5   1        892.02       1028.17        13.30 o                         
  -2   5   1          1.53          2.63         4.63 o                         
  -1   5   1      44757.40      44217.79       369.81 o                         
   0   5   1          7.98         14.46         5.69 o                         
   1   5   1      22719.08      22565.05       196.64 o                         
   2   5   1        125.94         86.49         6.97 o                         
   3   5   1        274.04        265.71         7.38 o                         
   4   5   1       5378.77       5284.15        53.98 o                         
   5   5   1       1044.60       1158.51        24.19 o                         
   6   5   1       1442.44       1439.94        45.51 o                         
   7   5   1       5529.83       5454.99        94.50 o                         
   8   5   1       3217.72       3367.56        66.78 o                         
   9   5   1       1096.45       1172.32        61.13 o                         
  10   5   1        249.22        232.78        72.28 o                         
  11   5   1         47.91        107.69        77.40 o                         
  12   5   1       2507.20       2703.13       141.34 o                         
  13   5   1         21.57        -27.21        90.57 o                         
  14   5   1        742.38        876.27       116.90 o                         
 -14   6   1        172.73        292.17        76.08 o                         
 -13   6   1         87.32        104.83        64.84 o                         
 -12   6   1          2.78         12.94        58.52 o                         
 -11   6   1          9.74         12.47        44.49 o                         
 -10   6   1        607.03        752.83        57.05 o                         
  -9   6   1        219.03        286.41        37.94 o                         
  -8   6   1        365.01        364.48        35.80 o                         
  -7   6   1        123.05         35.01        26.70 o                         
  -6   6   1       1016.05       1088.05        38.31 o                         
  -5   6   1         57.53         60.72        14.48 o                         
  -4   6   1      12601.88      12159.75       143.28 o                         
  -3   6   1         92.69         95.47         9.97 o                         
  -2   6   1       2236.88       2207.69        24.64 o                         
  -1   6   1        118.90        154.32         7.67 o                         
   0   6   1      15932.90      15596.81       128.13 o                         
   1   6   1       2407.08       2528.33        24.83 o                         
   2   6   1       1517.39       1570.18        26.42 o                         
   3   6   1       2401.94       2420.56        35.02 o                         
   4   6   1       1129.70        981.69        21.37 o                         
   5   6   1       2623.05       2779.78        48.88 o                         
   6   6   1        202.89        156.84        21.10 o                         
   7   6   1        429.84        490.28        29.49 o                         
   8   6   1        635.34        587.37        40.35 o                         
   9   6   1       1897.45       1814.53       118.51 o                         
  10   6   1         37.91        145.58        73.74 o                         
  11   6   1          7.89         24.29        75.64 o                         
  12   6   1         71.72        165.33        90.86 o                         
  13   6   1        443.14        407.48       100.22 o                         
 -13   7   1          3.12         11.68        67.36 o                         
 -12   7   1        377.60        433.25        52.59 o                         
 -11   7   1        525.23        358.50        48.13 o                         
 -10   7   1        302.35        323.20        44.75 o                         
  -9   7   1       1288.03       1305.46        77.25 o                         
  -8   7   1        462.63        516.64        41.04 o                         
  -7   7   1        702.45        781.17        35.44 o                         
  -6   7   1         57.86         73.33        25.63 o                         
  -5   7   1         89.54         55.24        23.88 o                         
  -4   7   1         75.28         89.21        18.40 o                         
  -3   7   1        272.48        254.25        14.19 o                         
  -2   7   1       1057.42       1055.67        18.39 o                         
  -1   7   1      13365.25      13803.82       151.84 o                         
   0   7   1         65.21         60.71        10.33 o                         
   1   7   1       7285.01       7095.78        94.28 o                         
   2   7   1       1957.40       2006.91        38.10 o                         
   3   7   1        818.07        816.98        29.23 o                         
   4   7   1        605.79        593.24        40.40 o                         
   5   7   1        793.12        770.39        42.79 o                         
   6   7   1         10.66          2.26        25.06 o                         
   7   7   1       3999.01       3781.78       106.88 o                         
   8   7   1        447.38        396.59        48.31 o                         
   9   7   1       1661.07       1503.72        70.35 o                         
  10   7   1        145.60         99.76        52.21 o                         
  11   7   1          0.78        -25.31        84.13 o                         
  12   7   1        301.64        294.38        94.52 o                         
  13   7   1         58.62        120.85        94.52 o                         
 -12   8   1        456.25        436.30        88.90 o                         
 -11   8   1        288.80        453.48        50.56 o                         
 -10   8   1        795.87        745.82        50.28 o                         
  -9   8   1          2.71         34.03        41.92 o                         
  -8   8   1        348.50        319.48        35.83 o                         
  -7   8   1       1523.71       1581.14        45.85 o                         
  -6   8   1        437.21        467.97        31.85 o                         
  -5   8   1          4.39         22.29        26.22 o                         
  -4   8   1       3150.80       3035.86        60.25 o                         
  -3   8   1       4269.92       4106.12        72.80 o                         
  -2   8   1       3330.57       3405.92        51.87 o                         
  -1   8   1          2.51         10.89        23.94 o                         
   0   8   1       2980.02       2925.36        51.81 o                         
   1   8   1       1493.46       1463.08        34.92 o                         
   2   8   1        738.99        734.95        25.63 o                         
   3   8   1         17.15        -12.49        24.58 o                         
   4   8   1       3332.89       3077.84        79.98 o                         
   5   8   1       2552.54       2565.26        55.48 o                         
   6   8   1       2101.10       2082.78        59.79 o                         
   7   8   1        239.34        232.31        57.98 o                         
   8   8   1       1128.77       1038.79        62.78 o                         
   9   8   1        646.54        777.20       155.97 o                         
  10   8   1        308.63        326.71        58.41 o                         
  11   8   1         24.76         -4.39        84.42 o                         
  12   8   1        254.08        160.65        94.37 o                         
 -12   9   1          9.39         35.20        67.23 o                         
 -11   9   1          2.28        -37.32        51.54 o                         
 -10   9   1         22.05          4.68        47.22 o                         
  -9   9   1          1.59        -37.32        44.99 o                         
  -8   9   1       1760.05       1742.14        52.60 o                         
  -7   9   1        886.33        973.55        41.19 o                         
  -6   9   1       1099.72       1031.08        51.27 o                         
  -5   9   1       1123.82       1078.15        70.16 o                         
  -4   9   1       1734.80       1731.42        40.76 o                         
  -3   9   1       1878.81       1780.12        40.24 o                         
  -2   9   1       3422.76       3423.30        67.35 o                         
  -1   9   1        326.90        346.62        29.35 o                         
   0   9   1        400.77        508.78        41.86 o                         
   1   9   1        130.23        136.89        24.70 o                         
   2   9   1       2601.41       2513.46        50.09 o                         
   3   9   1       2992.71       2878.73        61.01 o                         
   4   9   1         13.60         13.97        28.09 o                         
   5   9   1       7066.38       6920.20       140.02 o                         
   6   9   1        681.72        615.46        46.13 o                         
   7   9   1       1284.53       1469.96        56.17 o                         
   8   9   1        890.19        953.67        89.54 o                         
   9   9   1         77.70         92.06        58.68 o                         
  10   9   1         12.22         39.58        58.84 o                         
  11   9   1         89.24        140.05        64.40 o                         
 -11  10   1        651.51        580.67       150.26 o                         
 -10  10   1          1.86        112.85        61.26 o                         
  -9  10   1          5.07        -44.26        48.04 o                         
  -8  10   1        294.82        306.08        40.50 o                         
  -7  10   1       2610.23       2693.55        64.48 o                         
  -6  10   1        453.53        458.36        43.14 o                         
  -5  10   1         23.37         54.44        60.15 o                         
  -4  10   1         89.34         29.47        38.18 o                         
  -3  10   1       4126.12       3991.88       112.14 o                         
  -2  10   1        294.20        253.80        31.37 o                         
  -1  10   1        708.35        695.63        35.70 o                         
   0  10   1         61.79         66.18        30.58 o                         
   1  10   1       4058.72       4115.01       102.09 o                         
   2  10   1       1100.45       1167.15        46.57 o                         
   3  10   1        827.43        940.19        39.60 o                         
   4  10   1          6.87        -38.38        38.38 o                         
   5  10   1       1258.02       1014.84        50.82 o                         
   6  10   1       1771.48       1994.41        64.95 o                         
   7  10   1       1159.36       1228.58        56.57 o                         
   8  10   1        221.60        274.00        59.43 o                         
   9  10   1        585.44        330.56        62.70 o                         
  10  10   1        933.92        869.60        73.28 o                         
  11  10   1        163.93         26.21        66.13 o                         
  -9  11   1        296.52        428.55        53.16 o                         
  -8  11   1         31.58        179.14        71.40 o                         
  -7  11   1          0.22        -35.25        67.18 o                         
  -6  11   1          2.40        -18.32        54.16 o                         
  -5  11   1         98.59        109.50        44.17 o                         
  -4  11   1         67.65         53.88        52.43 o                         
  -3  11   1        200.38        208.77        43.23 o                         
  -2  11   1        213.29        244.64        41.50 o                         
  -1  11   1       1615.28       1809.69        51.74 o                         
   0  11   1        103.07         66.83        34.57 o                         
   1  11   1       2325.55       2380.58        87.58 o                         
   2  11   1       1152.65       1120.93        44.21 o                         
   3  11   1       1406.82       1364.12        53.55 o                         
   4  11   1        158.11        209.55        42.95 o                         
   5  11   1          0.94         57.13        53.52 o                         
   6  11   1         23.53         63.89        46.21 o                         
   7  11   1        102.09        -49.77        49.77 o                         
   8  11   1         35.43        154.53        80.80 o                         
   9  11   1        155.69         49.19        65.34 o                         
  -8  12   1        308.56        362.40       101.83 o                         
  -7  12   1         12.69        -63.95        63.95 o                         
  -6  12   1        987.24       1083.64        69.98 o                         
  -5  12   1         22.81         55.19        85.01 o                         
  -4  12   1       1406.25       1463.58        61.74 o                         
  -3  12   1        272.05        185.00        46.88 o                         
  -2  12   1        694.24        805.78        63.79 o                         
  -1  12   1        133.93         96.07        45.51 o                         
   0  12   1       2471.36       2705.89        66.19 o                         
   1  12   1        177.28        125.51        51.75 o                         
   2  12   1         25.10        -11.47        44.04 o                         
   3  12   1        544.32        688.43        52.18 o                         
   4  12   1        990.89       1064.28        98.03 o                         
   5  12   1        773.56       1005.41        77.25 o                         
   6  12   1         22.29        -60.26        60.26 o                         
   7  12   1        191.23        286.17        65.64 o                         
   8  12   1        439.32        468.77        70.50 o                         
  -6  13   1         67.63        105.60        64.52 o                         
  -5  13   1        367.70        475.98        54.06 o                         
  -4  13   1         20.30        -26.54        51.90 o                         
  -3  13   1        128.16         70.62        51.39 o                         
  -2  13   1         12.14        -15.12        68.12 o                         
  -1  13   1          5.50        -46.52        75.56 o                         
   0  13   1        240.03        154.26        61.78 o                         
   1  13   1        678.04        511.51        44.84 o                         
   2  13   1        472.63        315.92        51.58 o                         
   3  13   1        740.22        776.35        56.84 o                         
   4  13   1         87.91         38.94        49.88 o                         
   5  13   1        392.79        444.00        55.32 o                         
   6  13   1         15.58          1.65        65.43 o                         
  -3  14   1        458.80        576.08        58.42 o                         
  -2  14   1        198.26        162.56        53.84 o                         
  -1  14   1          3.23         16.33        57.41 o                         
   0  14   1        271.50        164.88        53.30 o                         
   1  14   1        393.26        478.11       185.82 o                         
   2  14   1        204.43        202.27        54.78 o                         
   3  14   1         33.52        -55.11        93.20 o                         
 -15   0   2        194.67        127.00        87.93 o                         
 -14   0   2        457.90        433.44        59.81 o                         
 -13   0   2         33.87         61.95        49.88 o                         
 -12   0   2       2322.79       2342.33        66.86 o                         
 -11   0   2        428.59        446.52        38.48 o                         
 -10   0   2      15815.20      15817.54       289.85 o                         
  -9   0   2        702.15        755.89        43.33 o                         
  -8   0   2      13024.22      13656.36       304.53 o                         
  -7   0   2        238.77        318.98        20.20 o                         
  -6   0   2      14965.99      15051.95       265.76 o                         
  -5   0   2         19.28         19.31         9.83 o                         
  -4   0   2      16739.26      16981.98       229.84 o                         
  -3   0   2       3964.47       3926.73        64.73 o                         
  -2   0   2      46524.96      43921.02       875.23 o                         
  -1   0   2       4470.71       4587.18        53.50 o                         
   0   0   2      36065.08      36431.66       387.58 o                         
   1   0   2         12.36         67.90         7.13 o                         
   2   0   2       1653.60       1599.57        28.61 o                         
   3   0   2     144464.89     145510.41      2525.01 o                         
   4   0   2       1117.34       1038.50        22.47 o                         
   5   0   2      10896.84      10308.47       185.28 o                         
   6   0   2      11421.54      11805.94       251.05 o                         
   7   0   2       9166.67       9034.24       203.70 o                         
   8   0   2       4108.13       4208.11       150.70 o                         
   9   0   2       3422.40       3355.25       129.05 o                         
  10   0   2       3180.26       3161.97       128.90 o                         
  11   0   2       5967.13       6307.85       224.15 o                         
  12   0   2         44.43        113.83        70.52 o                         
  13   0   2       2206.74       2386.07       124.81 o                         
 -15   1   2         25.64          5.19        59.90 o                         
 -14   1   2         51.15         66.99        46.24 o                         
 -13   1   2        184.60        120.94        36.79 o                         
 -12   1   2        139.82        110.08        33.75 o                         
 -11   1   2        252.91        330.29        32.88 o                         
 -10   1   2         73.03         57.79        24.12 o                         
  -9   1   2        212.17        199.07        26.17 o                         
  -8   1   2        834.06        777.95        25.08 o                         
  -7   1   2          4.67         -2.54        13.53 o                         
  -6   1   2       2181.84       2160.58        26.40 o                         
  -5   1   2       1964.45       1798.82        23.20 o                         
  -4   1   2         34.20         16.62         6.73 o                         
  -3   1   2        241.64        228.60         7.94 o                         
  -2   1   2       1416.93       1331.99        15.69 o                         
  -1   1   2       5681.64       5448.97        48.29 o                         
   0   1   2      10703.39      10591.87       101.63 o                         
   1   1   2       4000.95       3948.53        47.49 o                         
   2   1   2      11416.96      11624.08       126.75 o                         
   3   1   2       5578.95       5854.44        81.82 o                         
   4   1   2       2868.44       2591.85        31.70 o                         
   5   1   2        111.72        127.00         9.10 o                         
   6   1   2        419.45        393.99        13.14 o                         
   7   1   2        283.88        275.12        18.00 o                         
   8   1   2       2355.01       2215.73        66.43 o                         
   9   1   2       1382.82       1375.79        53.84 o                         
  10   1   2          3.54         50.82        47.26 o                         
  11   1   2         34.44         87.09        44.90 o                         
  12   1   2        792.56        826.20        89.98 o                         
  13   1   2         80.72        105.64        81.20 o                         
  14   1   2          6.73         25.90        88.81 o                         
  15   1   2         24.21        -57.71        63.29 o                         
 -15   2   2        127.35        142.52        93.93 o                         
 -14   2   2        118.34         19.31        82.37 o                         
 -13   2   2         49.04         44.71        42.28 o                         
 -12   2   2        470.01        502.85        56.84 o                         
 -11   2   2        832.56        770.90        35.58 o                         
 -10   2   2       3506.79       3482.24        61.28 o                         
  -9   2   2       3831.61       3698.98        72.03 o                         
  -8   2   2        537.16        498.55        29.41 o                         
  -7   2   2      10807.24      10772.77       139.32 o                         
  -6   2   2        365.09        335.99        10.89 o                         
  -5   2   2         19.61         28.09         7.20 o                         
  -4   2   2       9184.47       9427.05        87.82 o                         
  -3   2   2      30635.25      30705.02       309.89 o                         
  -2   2   2       4976.26       4893.75        46.39 o                         
  -1   2   2        300.20        331.83         6.78 o                         
   0   2   2       7254.98       7411.49        65.82 o                         
   1   2   2       2384.47       2416.95        24.34 o                         
   2   2   2        129.07        150.79         6.03 o                         
   3   2   2       2353.83       2532.21        21.02 o                         
   4   2   2      13518.83      13398.94       150.08 o                         
   5   2   2      14304.26      14509.14       158.24 o                         
   6   2   2      43238.77      42392.88       523.85 o                         
   7   2   2       1938.22       1833.66        31.50 o                         
   8   2   2       1966.13       1966.02        44.06 o                         
   9   2   2          7.46        -29.05        29.05 o                         
  10   2   2       2835.21       2887.21        61.05 o                         
  11   2   2         36.75         79.12        89.62 o                         
  12   2   2        126.47         92.91        77.98 o                         
  13   2   2        346.88        205.13        85.01 o                         
  14   2   2        849.57       1155.00       111.49 o                         
  15   2   2         10.55         49.88       149.39 o                         
 -15   3   2          0.13        -37.49        69.42 o                         
 -14   3   2          0.07         63.67        64.12 o                         
 -13   3   2         81.94         81.19        78.94 o                         
 -12   3   2        421.99        563.09        44.29 o                         
 -11   3   2        198.04        190.31        38.22 o                         
 -10   3   2          4.87         -3.81        33.69 o                         
  -9   3   2         48.42         40.08        19.58 o                         
  -8   3   2       1929.71       1967.86        38.70 o                         
  -7   3   2        793.99        764.62        21.05 o                         
  -6   3   2        768.17        823.66        15.18 o                         
  -5   3   2        658.72        760.59        12.94 o                         
  -4   3   2       2837.97       2913.62        29.66 o                         
  -3   3   2          6.03          7.28         4.85 o                         
  -2   3   2       1148.77       1071.51        12.11 o                         
  -1   3   2       2851.77       3081.22        30.09 o                         
   0   3   2       1725.43       1818.39        18.20 o                         
   1   3   2      12623.51      12920.91       119.38 o                         
   2   3   2       1187.10       1039.76        13.25 o                         
   3   3   2        416.19        400.81         7.86 o                         
   4   3   2       1336.75       1444.27        21.99 o                         
   5   3   2       1841.81       1836.66        24.54 o                         
   6   3   2        548.00        484.28        13.70 o                         
   7   3   2       1846.95       1889.40        40.35 o                         
   8   3   2        138.47        101.35        21.40 o                         
   9   3   2        938.52        969.56        51.92 o                         
  10   3   2          0.25         -9.62        44.78 o                         
  11   3   2        221.24        411.72        77.25 o                         
  12   3   2         46.95         19.46        77.40 o                         
  13   3   2        224.54        307.70        91.45 o                         
  14   3   2         23.94         83.98        97.88 o                         
 -14   4   2        195.10        214.71        68.96 o                         
 -13   4   2        120.82         85.83        92.69 o                         
 -12   4   2        373.93        427.86        62.29 o                         
 -11   4   2        246.42        279.31        76.81 o                         
 -10   4   2       4597.02       4727.53       100.02 o                         
  -9   4   2       1705.05       1546.13        44.71 o                         
  -8   4   2        659.51        642.43        30.73 o                         
  -7   4   2      10853.82      10584.97       291.32 o                         
  -6   4   2          2.03          6.29        10.65 o                         
  -5   4   2       1091.09       1014.07        15.49 o                         
  -4   4   2       5763.70       5842.74        53.28 o                         
  -3   4   2       8170.39       8675.07        80.94 o                         
  -2   4   2      10115.83       9821.30        91.18 o                         
  -1   4   2         32.86         20.96         6.26 o                         
   0   4   2         27.32         69.63         5.73 o                         
   1   4   2        129.79        179.27         6.78 o                         
   2   4   2         59.59         43.46         7.81 o                         
   3   4   2       1369.80       1110.93        13.58 o                         
   4   4   2      10922.84      11152.62       108.83 o                         
   5   4   2      14166.16      14571.19       177.16 o                         
   6   4   2      21089.44      20025.74       249.25 o                         
   7   4   2        813.82        776.62        33.80 o                         
   8   4   2       1619.95       1657.45        69.80 o                         
   9   4   2        194.97        157.16        41.51 o                         
  10   4   2        723.48        652.26        80.03 o                         
  11   4   2        207.47        190.50        78.57 o                         
  12   4   2        196.73        265.12        85.45 o                         
  13   4   2        494.06        359.05        95.84 o                         
  14   4   2        725.31        620.81       104.76 o                         
 -14   5   2          0.71        136.36       101.18 o                         
 -13   5   2          0.19         15.99        63.00 o                         
 -12   5   2        511.18        492.25        65.44 o                         
 -11   5   2          4.75        -50.40        50.40 o                         
 -10   5   2          1.57        -20.64        38.18 o                         
  -9   5   2        780.86        780.83        41.95 o                         
  -8   5   2       2142.30       2121.76        52.44 o                         
  -7   5   2        365.67        313.27        23.67 o                         
  -6   5   2        411.79        376.02        21.70 o                         
  -5   5   2       1183.87       1147.39        22.18 o                         
  -4   5   2       1473.23       1505.30        27.67 o                         
  -3   5   2       3600.99       3528.81        35.84 o                         
  -2   5   2       3529.21       3669.48        38.51 o                         
  -1   5   2         15.95         10.04         8.25 o                         
   0   5   2       2804.73       2860.98        36.73 o                         
   1   5   2       5069.85       5349.83        47.06 o                         
   2   5   2        463.20        500.23        11.65 o                         
   3   5   2        324.71        262.26         8.46 o                         
   4   5   2       2979.83       2992.40        68.61 o                         
   5   5   2       2153.59       1955.18        46.40 o                         
   6   5   2        175.35        186.44        21.65 o                         
   7   5   2       1449.97       1469.42        81.79 o                         
   8   5   2        868.56        871.25        50.03 o                         
   9   5   2        499.69        382.32        65.55 o                         
  10   5   2          2.33         25.31        69.65 o                         
  11   5   2        291.33        357.30        81.20 o                         
  12   5   2         41.53          4.24        87.79 o                         
  13   5   2        171.70        256.93        95.54 o                         
  14   5   2         32.25        133.73       101.69 o                         
 -13   6   2        148.42        180.82        67.45 o                         
 -12   6   2        654.26        799.33        54.80 o                         
 -11   6   2        339.20        342.17        46.69 o                         
 -10   6   2       6932.41       7143.68       146.44 o                         
  -9   6   2         69.06         68.27        37.84 o                         
  -8   6   2       3775.39       3623.68        82.63 o                         
  -7   6   2         90.81         57.23        29.34 o                         
  -6   6   2       1614.31       1493.60        33.33 o                         
  -5   6   2        543.58        459.06        24.00 o                         
  -4   6   2       3745.06       3434.90        45.82 o                         
  -3   6   2       2881.17       2783.83        33.77 o                         
  -2   6   2      10101.59      10161.20       100.25 o                         
  -1   6   2       3693.25       3759.18        38.43 o                         
   0   6   2      20778.65      21515.61       197.35 o                         
   1   6   2       4495.85       4685.78        47.02 o                         
   2   6   2        983.02        970.77        24.48 o                         
   3   6   2      28737.04      28051.56       302.06 o                         
   4   6   2         45.50         46.81        16.79 o                         
   5   6   2       3381.62       3496.53        65.99 o                         
   6   6   2       1200.42       1071.04        39.91 o                         
   7   6   2       2479.63       2188.26        58.55 o                         
   8   6   2       4120.57       3787.81        85.81 o                         
   9   6   2        981.70       1073.50        87.93 o                         
  10   6   2       1168.43       1245.86        97.01 o                         
  11   6   2       1782.36       1687.28       112.81 o                         
  12   6   2        102.55         75.20        84.57 o                         
  13   6   2       1020.94       1120.03       115.59 o                         
 -13   7   2        211.79        210.85        67.03 o                         
 -12   7   2          1.25         58.62        49.96 o                         
 -11   7   2        320.43        396.77        49.03 o                         
 -10   7   2          7.27        -42.95        42.95 o                         
  -9   7   2       1508.25       1573.38        58.05 o                         
  -8   7   2        204.94        174.36        32.06 o                         
  -7   7   2         81.38        142.17        28.45 o                         
  -6   7   2        696.50        678.22        31.60 o                         
  -5   7   2       9256.29       9660.83       169.52 o                         
  -4   7   2        658.83        606.38        21.00 o                         
  -3   7   2       1119.36       1201.50        23.41 o                         
  -2   7   2        939.31        815.14        19.40 o                         
  -1   7   2       6953.57       7098.64        72.58 o                         
   0   7   2       3716.98       3687.19        40.54 o                         
   1   7   2        184.15        218.99        16.76 o                         
   2   7   2       1668.01       1537.55        38.95 o                         
   3   7   2       3892.73       3788.14        62.16 o                         
   4   7   2       5905.95       5881.54       101.29 o                         
   5   7   2          6.17         12.51        25.77 o                         
   6   7   2        364.31        233.78        32.35 o                         
   7   7   2        490.97        401.51        36.84 o                         
   8   7   2       3934.87       4128.32       116.60 o                         
   9   7   2        251.12        212.39        51.58 o                         
  10   7   2          5.43          8.19        80.62 o                         
  11   7   2         56.31          8.78        86.76 o                         
  12   7   2       1086.35       1064.87       110.91 o                         
  13   7   2          4.20         29.70        95.69 o                         
 -12   8   2        136.95         55.50        51.59 o                         
 -11   8   2          2.69         67.15        48.66 o                         
 -10   8   2         34.34        -44.28        44.28 o                         
  -9   8   2       1313.89       1424.29        57.46 o                         
  -8   8   2       1320.21       1422.73        63.17 o                         
  -7   8   2       1017.32       1152.16        41.46 o                         
  -6   8   2       1111.55       1291.92        40.09 o                         
  -5   8   2         53.07         33.32        23.70 o                         
  -4   8   2       2156.99       2173.94        43.63 o                         
  -3   8   2       4102.16       4118.77        74.28 o                         
  -2   8   2        582.55        579.42        19.41 o                         
  -1   8   2       1087.38       1012.63        30.36 o                         
   0   8   2        119.07        134.38        24.03 o                         
   1   8   2        333.18        298.81        25.93 o                         
   2   8   2        320.98        307.71        22.78 o                         
   3   8   2         96.27         91.42        22.25 o                         
   4   8   2       4134.02       4258.64        77.95 o                         
   5   8   2       1151.37       1076.60        38.79 o                         
   6   8   2       6353.63       6777.58       133.00 o                         
   7   8   2        389.80        339.39        49.68 o                         
   8   8   2        800.17        797.75        59.68 o                         
   9   8   2        517.52        684.43        61.19 o                         
  10   8   2         96.79        183.48        86.47 o                         
  11   8   2          0.31        -69.65        87.93 o                         
  12   8   2          5.45         44.33        98.32 o                         
 -11   9   2         33.88        -12.29        51.67 o                         
 -10   9   2          0.04         79.08        45.99 o                         
  -9   9   2        116.19         42.14        45.02 o                         
  -8   9   2       3143.45       3152.02        90.73 o                         
  -7   9   2        101.50         91.13        33.10 o                         
  -6   9   2        679.16        743.15        42.69 o                         
  -5   9   2         53.94         23.77        26.76 o                         
  -4   9   2       4628.54       4792.16        87.50 o                         
  -3   9   2       1265.61       1282.04        47.61 o                         
  -2   9   2        842.44        832.78        33.70 o                         
  -1   9   2        246.43        219.52        31.36 o                         
   0   9   2       2952.36       2995.51        61.28 o                         
   1   9   2       4761.16       4828.06        78.96 o                         
   2   9   2        592.49        716.60        46.21 o                         
   3   9   2        997.48       1038.21        38.57 o                         
   4   9   2       1265.60       1198.50        36.07 o                         
   5   9   2       3836.15       3789.20        75.58 o                         
   6   9   2        443.72        464.69        40.00 o                         
   7   9   2       1597.16       1792.71        77.68 o                         
   8   9   2         84.39         43.32        71.84 o                         
   9   9   2        618.23        746.19        64.90 o                         
  10   9   2          1.06        -23.22        59.76 o                         
  11   9   2        534.13        683.43       101.98 o                         
 -11  10   2          2.54         93.55        53.77 o                         
 -10  10   2        317.88        394.65        54.31 o                         
  -9  10   2        176.24        107.11        47.30 o                         
  -8  10   2        140.51        165.75        38.94 o                         
  -7  10   2        261.65        234.70        37.44 o                         
  -6  10   2        317.64        277.24        42.08 o                         
  -5  10   2        402.27        400.85        41.70 o                         
  -4  10   2        724.66        717.61        44.57 o                         
  -3  10   2        206.55        178.22        38.84 o                         
  -2  10   2       1093.69       1004.06        50.20 o                         
  -1  10   2        367.34        331.88        32.38 o                         
   0  10   2         11.59         60.60        30.71 o                         
   1  10   2         42.65         39.83        35.61 o                         
   2  10   2        529.41        527.28        35.57 o                         
   3  10   2        503.99        598.32        38.10 o                         
   4  10   2       1697.04       1546.50        48.02 o                         
   5  10   2        431.15        469.34        45.05 o                         
   6  10   2       1246.99       1090.05        45.14 o                         
   7  10   2        531.44        450.84        41.20 o                         
   8  10   2        113.57         97.71        60.81 o                         
   9  10   2          5.26          8.76        49.40 o                         
  10  10   2        113.89        241.87        66.98 o                         
  -9  11   2        214.99        356.71        95.54 o                         
  -8  11   2        427.31        306.05       104.39 o                         
  -7  11   2        662.74        500.14        61.81 o                         
  -6  11   2         85.18         51.85        44.24 o                         
  -5  11   2        202.31        198.74        44.63 o                         
  -4  11   2        532.51        543.04        47.75 o                         
  -3  11   2        285.27        205.46        43.57 o                         
  -2  11   2        121.49         31.48        41.51 o                         
  -1  11   2        960.91        897.08        48.77 o                         
   0  11   2        551.93        598.05        46.75 o                         
   1  11   2        242.63        194.15        44.86 o                         
   2  11   2        104.91        113.75        40.19 o                         
   3  11   2        514.81        560.76        45.10 o                         
   4  11   2       1266.85       1246.66        67.96 o                         
   5  11   2        311.75        292.77        47.26 o                         
   6  11   2        194.62         84.76        63.74 o                         
   7  11   2        694.76        666.88        54.82 o                         
   8  11   2        838.94        774.31       102.49 o                         
   9  11   2        228.80        195.96        53.24 o                         
  -8  12   2        220.90         97.58       118.73 o                         
  -7  12   2         40.50        100.74        62.38 o                         
  -6  12   2        108.26        158.50        49.26 o                         
  -5  12   2          0.09        -20.59        70.76 o                         
  -4  12   2          4.87        -15.07        46.43 o                         
  -3  12   2        916.75        818.85        53.79 o                         
  -2  12   2          2.66         73.34        46.46 o                         
  -1  12   2        113.46        131.74        46.30 o                         
   0  12   2       1768.77       1622.92        62.61 o                         
   1  12   2       1282.42       1104.35        53.54 o                         
   2  12   2       1232.31       1278.11        70.83 o                         
   3  12   2        191.29        215.90       108.34 o                         
   4  12   2         36.96         46.96        46.95 o                         
   5  12   2         85.02        112.21        95.91 o                         
   6  12   2          4.84         48.70        62.27 o                         
   7  12   2          0.07         95.26       104.03 o                         
   8  12   2        337.42        311.94        71.50 o                         
  -6  13   2         23.72        -48.32        64.40 o                         
  -5  13   2        893.05        774.98        58.86 o                         
  -4  13   2        333.18        291.81        52.55 o                         
  -3  13   2         25.11         75.64        51.48 o                         
  -2  13   2        243.41         99.16        62.12 o                         
  -1  13   2       1257.48       1273.32        62.53 o                         
   0  13   2        688.02        826.46        57.02 o                         
   1  13   2         22.53        -15.21        50.23 o                         
   2  13   2        286.87        323.94        93.49 o                         
   3  13   2        548.92        564.14        55.43 o                         
   4  13   2       1125.18       1230.02        71.83 o                         
   5  13   2         13.12         51.62        51.73 o                         
   6  13   2         69.74        -66.17        66.17 o                         
  -3  14   2          1.84        -55.73        55.73 o                         
  -2  14   2          7.68         80.54        54.49 o                         
  -1  14   2        233.39         12.54        53.55 o                         
   0  14   2          3.98        -64.47        64.47 o                         
   1  14   2        157.30        150.91        84.86 o                         
   2  14   2        422.81        336.08       139.14 o                         
   3  14   2         47.01         64.33        53.95 o                         
 -15   1   3         88.42         94.17        49.51 o                         
 -14   1   3         43.32        -24.91        45.12 o                         
 -13   1   3        194.55        227.15        38.84 o                         
 -12   1   3         78.01        110.03        27.49 o                         
 -11   1   3       4400.79       4382.28        68.80 o                         
 -10   1   3        882.90        816.59        38.17 o                         
  -9   1   3      10292.05      10391.36       150.62 o                         
  -8   1   3       1295.65       1280.61        46.69 o                         
  -7   1   3         10.86          3.14        14.54 o                         
  -6   1   3       1989.76       1908.98        25.38 o                         
  -5   1   3          4.19          6.54         6.81 o                         
  -4   1   3        432.21        491.96        11.21 o                         
  -3   1   3      24850.61      24110.52       255.31 o                         
  -2   1   3      19356.26      19616.46       177.65 o                         
  -1   1   3      24861.16      24696.35       207.17 o                         
   0   1   3        679.95        705.20         9.07 o                         
   1   1   3       2799.59       2648.13        26.89 o                         
   2   1   3      51063.29      52632.28       560.44 o                         
   3   1   3         32.55         15.13         7.87 o                         
   4   1   3      30016.18      29621.58       339.16 o                         
   5   1   3       3826.57       3871.08        44.00 o                         
   6   1   3        279.35        312.51        12.79 o                         
   7   1   3       2462.42       2335.26        41.58 o                         
   8   1   3       2141.12       2126.02        60.38 o                         
   9   1   3       1212.88       1193.22        35.99 o                         
  10   1   3       4115.43       4307.20        83.97 o                         
  11   1   3       1086.23       1121.99        37.65 o                         
  12   1   3       2764.21       2633.61        92.25 o                         
  13   1   3        898.16        960.03        65.95 o                         
  14   1   3         36.15        168.39        58.57 o                         
 -15   2   3         14.93         27.86       102.20 o                         
 -14   2   3        225.64        194.94        41.45 o                         
 -13   2   3        116.93        114.07        44.92 o                         
 -12   2   3         91.99         77.57        40.27 o                         
 -11   2   3         70.42         88.80        27.05 o                         
 -10   2   3        677.59        650.90        31.61 o                         
  -9   2   3         12.01         37.17        19.06 o                         
  -8   2   3        245.30        223.62        29.95 o                         
  -7   2   3        771.50        790.60        25.09 o                         
  -6   2   3       2019.39       1873.97        30.12 o                         
  -5   2   3        349.10        360.89         7.67 o                         
  -4   2   3        198.75        284.75         9.97 o                         
  -3   2   3       9423.04       9714.85        89.92 o                         
  -2   2   3       4862.15       4695.38        41.19 o                         
  -1   2   3       1853.34       1880.73        16.23 o                         
   0   2   3         51.18         55.38         4.68 o                         
   1   2   3       1273.53       1400.66        15.84 o                         
   2   2   3          7.09         24.40        10.82 o                         
   3   2   3       2379.24       2425.25        30.74 o                         
   4   2   3       2069.03       2192.41        44.34 o                         
   5   2   3        449.72        390.80        12.82 o                         
   6   2   3          4.80         13.29        12.05 o                         
   7   2   3       2101.82       2165.81        44.37 o                         
   8   2   3        190.55        232.33        28.50 o                         
   9   2   3        475.08        417.71        25.75 o                         
  10   2   3         14.74         64.70        30.11 o                         
  11   2   3       1169.72       1066.98        51.36 o                         
  12   2   3          4.92         75.12        43.81 o                         
  13   2   3         19.07         96.26        95.62 o                         
  14   2   3         23.00        -27.95       166.87 o                         
 -14   3   3        153.61        125.10        61.93 o                         
 -13   3   3        421.94        393.53        46.81 o                         
 -12   3   3       2810.63       2834.46       110.03 o                         
 -11   3   3       1163.36       1201.25        50.57 o                         
 -10   3   3        100.60        117.09        24.94 o                         
  -9   3   3        122.28         98.58        21.31 o                         
  -8   3   3       9822.90       9598.55       139.09 o                         
  -7   3   3       4504.26       4606.39        80.18 o                         
  -6   3   3       3930.14       4030.23        53.98 o                         
  -5   3   3      22864.58      21597.92       178.50 o                         
  -4   3   3      10746.37      10984.26       102.44 o                         
  -3   3   3      30461.27      30986.56       282.19 o                         
  -2   3   3       2776.17       2758.24        27.13 o                         
  -1   3   3       2135.88       2119.88        20.17 o                         
   0   3   3       1103.63       1092.18        14.09 o                         
   1   3   3      38284.25      39381.70       325.28 o                         
   2   3   3       2861.73       3003.86        34.48 o                         
   3   3   3       2006.72       1912.96        27.37 o                         
   4   3   3       5911.04       5898.94        52.45 o                         
   5   3   3      51120.80      51801.44       589.24 o                         
   6   3   3       6945.02       6666.17       103.51 o                         
   7   3   3       7661.79       7622.29       102.31 o                         
   8   3   3       4785.51       4787.68        86.99 o                         
   9   3   3       3679.51       3696.19       105.31 o                         
  10   3   3        828.14        893.34        56.99 o                         
  11   3   3        126.23         72.93        46.06 o                         
  12   3   3        234.89        223.47        53.97 o                         
  13   3   3       1990.01       2227.46       155.46 o                         
  14   3   3        194.93        249.88        66.98 o                         
 -14   4   3          4.02         -9.25        66.09 o                         
 -13   4   3        473.56        605.59        96.71 o                         
 -12   4   3         80.75        100.47        57.20 o                         
 -11   4   3         66.93         57.35        32.33 o                         
 -10   4   3          4.53        -20.42        29.19 o                         
  -9   4   3       1398.25       1476.53        47.91 o                         
  -8   4   3       1648.48       1675.87        44.20 o                         
  -7   4   3       2642.37       2536.00        53.99 o                         
  -6   4   3          7.71         23.72        14.60 o                         
  -5   4   3       3113.84       3160.16        42.74 o                         
  -4   4   3       3179.75       3039.59        33.92 o                         
  -3   4   3       2919.29       2950.86        28.70 o                         
  -2   4   3        148.69        185.32         6.01 o                         
  -1   4   3        793.15        836.63        12.56 o                         
   0   4   3       6626.87       6473.71        61.24 o                         
   1   4   3       1647.14       1638.21        18.65 o                         
   2   4   3       3997.02       4223.97        42.80 o                         
   3   4   3        397.24        424.10        10.48 o                         
   4   4   3       6692.48       6408.35        74.16 o                         
   5   4   3        396.22        424.06        15.77 o                         
   6   4   3       8423.32       8293.97       136.53 o                         
   7   4   3        809.40        798.66        32.35 o                         
   8   4   3       2172.65       2185.27        58.98 o                         
   9   4   3        317.23        354.43        99.93 o                         
  10   4   3       1666.59       1649.63        76.52 o                         
  11   4   3          2.24        -12.77        51.86 o                         
  12   4   3        191.58        157.93        57.30 o                         
  13   4   3        106.04         72.57        62.46 o                         
  14   4   3        223.99        217.06        68.68 o                         
 -14   5   3          1.24        -34.85        67.23 o                         
 -13   5   3         82.58        237.58        66.75 o                         
 -12   5   3         11.53         28.16        58.79 o                         
 -11   5   3       5965.79       6287.87       161.94 o                         
 -10   5   3        203.15        147.19        39.74 o                         
  -9   5   3       2409.13       2448.94        64.90 o                         
  -8   5   3        407.24        333.69        27.10 o                         
  -7   5   3          5.41          8.03        21.54 o                         
  -6   5   3       2469.90       2607.44        79.38 o                         
  -5   5   3         18.80         58.15        16.13 o                         
  -4   5   3       2676.21       2814.84        33.33 o                         
  -3   5   3      10828.86      11002.47       102.93 o                         
  -2   5   3       3232.39       3078.27        30.55 o                         
  -1   5   3       5367.65       4960.83        51.26 o                         
   0   5   3        225.52        218.88         8.34 o                         
   1   5   3        860.43        753.13        13.81 o                         
   2   5   3      17872.29      18035.05       175.73 o                         
   3   5   3         56.95         74.78        10.99 o                         
   4   5   3      22625.19      22619.56       282.08 o                         
   5   5   3       2445.18       2605.25        52.84 o                         
   6   5   3         35.63         29.99        27.10 o                         
   7   5   3        712.78        669.92        31.00 o                         
   8   5   3       2084.28       1927.80        71.27 o                         
   9   5   3        952.22        955.17        58.47 o                         
  10   5   3       2084.88       1925.19       112.81 o                         
  11   5   3       1467.29       1619.56       176.82 o                         
  12   5   3       1401.15       1533.40        78.77 o                         
  13   5   3        549.74        515.35        68.29 o                         
  14   5   3         31.76        162.05        68.59 o                         
 -13   6   3         79.75        155.81        90.28 o                         
 -12   6   3         85.26        176.45        48.01 o                         
 -11   6   3         69.50         92.54        45.42 o                         
 -10   6   3       1506.72       1586.65        58.44 o                         
  -9   6   3         19.81         87.71        38.01 o                         
  -8   6   3          2.78        -17.89        34.03 o                         
  -7   6   3         50.18         96.92        24.56 o                         
  -6   6   3       3621.79       3726.10        81.13 o                         
  -5   6   3        226.12        179.07        23.63 o                         
  -4   6   3         60.77         53.71        15.48 o                         
  -3   6   3         94.97         91.36        12.09 o                         
  -2   6   3       3889.28       3813.67        46.10 o                         
  -1   6   3      13394.62      13476.64       139.09 o                         
   0   6   3        459.76        409.16        15.01 o                         
   1   6   3         62.69         37.32        11.03 o                         
   2   6   3       1088.75       1194.72        23.24 o                         
   3   6   3       9033.22       8757.27       106.48 o                         
   4   6   3        126.49        128.06        17.78 o                         
   5   6   3        321.30        328.28        22.36 o                         
   6   6   3          4.36        -14.49        25.32 o                         
   7   6   3       3835.90       3756.05       100.07 o                         
   8   6   3         46.20         59.78        35.61 o                         
   9   6   3         91.38        188.50        39.44 o                         
  10   6   3         42.44         72.10        53.61 o                         
  11   6   3        654.18        809.89        67.09 o                         
  12   6   3        309.36        314.30        64.71 o                         
  13   6   3        369.35        546.74        73.04 o                         
 -13   7   3         57.44        107.90        52.83 o                         
 -12   7   3          0.83        -10.68        48.95 o                         
 -11   7   3        649.08        585.30        58.78 o                         
 -10   7   3         52.76         46.96        43.12 o                         
  -9   7   3       3194.31       3175.78        91.69 o                         
  -8   7   3        380.46        400.23        48.51 o                         
  -7   7   3       1083.34       1090.36        38.20 o                         
  -6   7   3        314.87        358.79        24.84 o                         
  -5   7   3        720.82        725.13        27.32 o                         
  -4   7   3        329.85        314.39        19.46 o                         
  -3   7   3       1021.59        999.03        26.92 o                         
  -2   7   3       1785.78       1669.63        28.69 o                         
  -1   7   3       5140.95       5270.53        79.51 o                         
   0   7   3        731.94        816.92        20.92 o                         
   1   7   3         35.14         41.14        16.68 o                         
   2   7   3       5275.92       5360.45        83.16 o                         
   3   7   3        242.94        271.56        19.66 o                         
   4   7   3       3218.09       3101.67        55.29 o                         
   5   7   3        815.82        818.07        32.90 o                         
   6   7   3        498.65        445.80        31.85 o                         
   7   7   3       2289.45       2306.39        58.98 o                         
   8   7   3         14.04          1.59        37.88 o                         
   9   7   3        213.15        147.73        66.57 o                         
  10   7   3        841.63        829.66        66.61 o                         
  11   7   3        287.80        263.92        62.58 o                         
  12   7   3        864.76        745.68        73.14 o                         
  13   7   3         53.58         29.72        69.63 o                         
 -12   8   3         51.64        136.53        52.19 o                         
 -11   8   3          6.01         20.55        48.25 o                         
 -10   8   3        797.44        704.23        50.95 o                         
  -9   8   3       1542.46       1463.63        58.14 o                         
  -8   8   3         88.65        156.73        38.65 o                         
  -7   8   3          0.96         -3.27        31.55 o                         
  -6   8   3        433.46        504.44        33.43 o                         
  -5   8   3       2684.70       2573.94        49.50 o                         
  -4   8   3        289.98        350.80        24.69 o                         
  -3   8   3         48.25         48.20        20.62 o                         
  -2   8   3        675.52        731.20        24.90 o                         
  -1   8   3       4305.48       4329.64        70.07 o                         
   0   8   3        563.74        549.37        31.63 o                         
   1   8   3         52.30         18.02        25.09 o                         
   2   8   3       2850.01       2988.63        54.36 o                         
   3   8   3       3380.01       3319.40        59.22 o                         
   4   8   3       1487.06       1486.18        38.09 o                         
   5   8   3        137.32        131.40        26.33 o                         
   6   8   3       1355.48       1318.92        42.81 o                         
   7   8   3       1397.80       1271.25        44.45 o                         
   8   8   3        152.50        186.16        43.11 o                         
   9   8   3          6.29         68.82        70.30 o                         
  10   8   3        333.09        402.41        62.22 o                         
  11   8   3        765.27        613.98        69.50 o                         
  12   8   3        134.07         37.62        68.94 o                         
 -11   9   3        132.84        124.75        56.67 o                         
 -10   9   3          6.91        -48.76        48.76 o                         
  -9   9   3        149.52        214.27        46.65 o                         
  -8   9   3        305.42        292.32        45.13 o                         
  -7   9   3        508.37        661.03        38.62 o                         
  -6   9   3       2443.79       2292.14        70.85 o                         
  -5   9   3       4411.46       4399.40        82.85 o                         
  -4   9   3       1150.16       1182.38        45.30 o                         
  -3   9   3       3825.16       3596.56       109.05 o                         
  -2   9   3        497.37        440.20        36.96 o                         
  -1   9   3        607.60        623.73        29.92 o                         
   0   9   3         20.03         -7.15        25.19 o                         
   1   9   3        367.58        379.72        56.39 o                         
   2   9   3         17.62         23.31        29.24 o                         
   3   9   3        739.13        644.51        35.55 o                         
   4   9   3        626.90        590.29        31.98 o                         
   5   9   3       5090.78       5000.05        94.06 o                         
   6   9   3        818.92        670.35        35.39 o                         
   7   9   3        712.90        915.13        51.21 o                         
   8   9   3       2284.53       2296.43        71.57 o                         
   9   9   3          3.60        -19.34        58.83 o                         
  10   9   3         43.04         53.86        62.48 o                         
  11   9   3          0.89         -0.02       116.47 o                         
 -10  10   3         42.19         93.45        49.84 o                         
  -9  10   3        569.53        794.33        58.42 o                         
  -8  10   3        586.05        509.99        57.58 o                         
  -7  10   3        922.55        911.87        65.71 o                         
  -6  10   3        145.25         96.72        51.62 o                         
  -5  10   3        488.83        579.63        50.02 o                         
  -4  10   3       2769.46       2676.68        71.95 o                         
  -3  10   3       1024.13       1058.79        48.47 o                         
  -2  10   3        827.21        699.23        42.43 o                         
  -1  10   3        264.94        250.30        39.53 o                         
   0  10   3       3555.18       3520.17        82.35 o                         
   1  10   3       1032.76       1022.95        57.44 o                         
   2  10   3       1187.39       1321.90        44.66 o                         
   3  10   3        213.94        157.04        34.50 o                         
   4  10   3       1313.98       1232.60        46.13 o                         
   5  10   3        420.18        329.84        37.37 o                         
   6  10   3       2488.52       2605.06        74.36 o                         
   7  10   3         90.78        206.32        47.18 o                         
   8  10   3        584.21        495.04        51.15 o                         
   9  10   3         14.66        -36.70        79.01 o                         
  10  10   3        814.60        967.48        76.28 o                         
  -9  11   3        512.92        540.19        97.74 o                         
  -8  11   3         83.08        201.62        92.03 o                         
  -7  11   3        227.52        230.46        62.62 o                         
  -6  11   3         27.71         57.92        93.86 o                         
  -5  11   3         24.41        -28.24        43.45 o                         
  -4  11   3        685.91        731.26        49.21 o                         
  -3  11   3         33.51         64.22        44.49 o                         
  -2  11   3        169.25        280.88        61.82 o                         
  -1  11   3       1444.79       1548.92        78.06 o                         
   0  11   3        191.35        216.21        43.39 o                         
   1  11   3        981.73        919.12        61.91 o                         
   2  11   3       1326.87       1418.82        60.52 o                         
   3  11   3        113.72         36.94        66.65 o                         
   4  11   3        509.95        691.59        42.73 o                         
   5  11   3          3.83         -3.99        57.50 o                         
   6  11   3        387.18        396.16        50.28 o                         
   7  11   3        134.48         50.51        59.90 o                         
   8  11   3          0.92        -65.39        65.39 o                         
   9  11   3        566.72        571.81        78.60 o                         
  -7  12   3         63.02        112.43        79.01 o                         
  -6  12   3        897.19       1110.26       119.54 o                         
  -5  12   3        426.41        363.96        49.80 o                         
  -4  12   3          5.16         17.26        47.59 o                         
  -3  12   3        318.64        395.70        48.92 o                         
  -2  12   3       1257.26       1230.82        59.89 o                         
  -1  12   3       2121.35       2365.49        92.54 o                         
   0  12   3         46.30        -33.11        46.34 o                         
   1  12   3         10.20         -8.60        47.33 o                         
   2  12   3        366.48        357.28        63.55 o                         
   3  12   3       2566.85       2732.15        68.59 o                         
   4  12   3          4.13        -16.58        56.22 o                         
   5  12   3         22.29         77.24        60.41 o                         
   6  12   3         18.56          5.41        51.88 o                         
   7  12   3        817.68        989.46        79.39 o                         
  -6  13   3          3.44        -50.85       134.97 o                         
  -5  13   3        221.86        307.42        67.85 o                         
  -4  13   3        119.22         90.78        60.27 o                         
  -3  13   3          2.72         64.99        51.39 o                         
  -2  13   3         31.02         98.03        60.04 o                         
  -1  13   3        100.05         44.14        54.33 o                         
   0  13   3        211.17        301.33        52.42 o                         
   1  13   3        476.76        413.97        64.58 o                         
   2  13   3          3.27         38.86        49.96 o                         
   3  13   3         96.90        130.39        88.59 o                         
   4  13   3         20.18        158.58        53.17 o                         
   5  13   3         12.53        -24.20        65.66 o                         
  -2  14   3        168.36        130.95        55.85 o                         
  -1  14   3        339.13        347.16        57.94 o                         
   0  14   3        222.01        292.27        56.75 o                         
   1  14   3          7.33        -27.23        57.21 o                         
   2  14   3        256.77        328.77       100.81 o                         
 -15   0   4         45.45         94.52        90.57 o                         
 -14   0   4        248.01        302.64        59.20 o                         
 -13   0   4         84.64         47.80        42.15 o                         
 -12   0   4       1940.82       1917.35        62.62 o                         
 -11   0   4       1126.51       1137.30        48.68 o                         
 -10   0   4       7891.73       7746.17       165.69 o                         
  -9   0   4        365.30        355.98        40.69 o                         
  -8   0   4        893.20        904.03        82.74 o                         
  -7   0   4      18298.28      18244.11       346.44 o                         
  -6   0   4        130.98        129.76        13.52 o                         
  -5   0   4      11673.89      11552.81       179.49 o                         
  -4   0   4       5348.72       5219.72        93.52 o                         
  -3   0   4      32513.87      31867.70       389.57 o                         
  -2   0   4      17346.72      17339.46       186.82 o                         
  -1   0   4      89286.13      90006.57      1023.05 o                         
   0   0   4       9085.28       8951.72        98.25 o                         
   1   0   4      32754.55      33059.32       354.31 o                         
   2   0   4      25272.51      26019.72       355.21 o                         
   3   0   4      64252.55      64543.29       870.14 o                         
   4   0   4        461.93        531.07        24.13 o                         
   5   0   4        581.40        547.15        24.03 o                         
   6   0   4       1585.76       1825.33        57.12 o                         
   7   0   4       6942.58       7120.93       167.53 o                         
   8   0   4          7.64         19.89        41.19 o                         
   9   0   4       2726.05       2772.34       157.29 o                         
  10   0   4       3806.20       3732.90       104.89 o                         
  11   0   4       5520.48       5479.42       142.45 o                         
  12   0   4       2598.52       2626.26       126.41 o                         
  13   0   4       1057.60       1109.78        94.81 o                         
  14   0   4         16.82        -98.47       104.17 o                         
 -15   1   4        136.90         72.82        60.34 o                         
 -14   1   4         86.34         51.81        40.68 o                         
 -13   1   4          9.40         14.91        33.56 o                         
 -12   1   4          8.50        -15.42        27.52 o                         
 -11   1   4        704.81        704.50        30.63 o                         
 -10   1   4        730.09        691.98        31.13 o                         
  -9   1   4        630.76        609.91        32.13 o                         
  -8   1   4       2060.28       2052.61        40.34 o                         
  -7   1   4         58.39         39.60        17.11 o                         
  -6   1   4         33.82         46.38        12.84 o                         
  -5   1   4       4917.51       4809.27        46.72 o                         
  -4   1   4        148.97         99.91         5.74 o                         
  -3   1   4        409.42        379.79         7.96 o                         
  -2   1   4       4451.69       4253.25        36.38 o                         
  -1   1   4       1838.84       1778.06        16.15 o                         
   0   1   4       1535.99       1641.58        16.41 o                         
   1   1   4       3255.46       3361.68        40.03 o                         
   2   1   4       2409.40       2305.54        28.62 o                         
   3   1   4        566.28        566.14        12.74 o                         
   4   1   4       9000.26       9100.36        96.77 o                         
   5   1   4       1561.92       1526.16        34.92 o                         
   6   1   4       3646.19       3746.00        62.75 o                         
   7   1   4        379.13        289.57        21.34 o                         
   8   1   4        963.15        930.08        30.58 o                         
   9   1   4        185.04        159.63        25.29 o                         
  10   1   4        263.62        267.21        28.65 o                         
  11   1   4        133.13        147.26        52.35 o                         
  12   1   4         86.38         94.95        45.40 o                         
  13   1   4        127.53         56.73        48.25 o                         
  14   1   4         36.87          4.10        83.98 o                         
 -14   2   4        132.03        128.81        42.34 o                         
 -13   2   4       1026.36       1136.72        47.82 o                         
 -12   2   4        868.40        865.39        38.34 o                         
 -11   2   4         39.74         42.03        27.13 o                         
 -10   2   4        906.48        791.12        36.50 o                         
  -9   2   4       1499.64       1485.03        39.92 o                         
  -8   2   4         45.89         53.96        21.70 o                         
  -7   2   4         75.15         64.18        20.54 o                         
  -6   2   4      11233.17      10827.13       152.59 o                         
  -5   2   4       4837.79       4655.71        45.75 o                         
  -4   2   4      38696.12      38179.99       344.45 o                         
  -3   2   4        109.06         69.75         6.20 o                         
  -2   2   4       5104.54       4970.53        41.45 o                         
  -1   2   4        943.75        985.79        13.41 o                         
   0   2   4       9245.47       9334.65        83.87 o                         
   1   2   4       1979.44       1998.96        24.51 o                         
   2   2   4       3640.31       3686.42        37.40 o                         
   3   2   4       5488.79       5695.12        58.78 o                         
   4   2   4      24649.65      24817.99       276.18 o                         
   5   2   4         30.23         28.16        12.37 o                         
   6   2   4       8932.02       8706.41       116.19 o                         
   7   2   4       3932.75       3999.99        65.68 o                         
   8   2   4       1860.39       1870.37        40.92 o                         
   9   2   4       6784.86       7065.26       122.51 o                         
  10   2   4        191.59        255.79        33.31 o                         
  11   2   4       3202.20       3484.32       104.18 o                         
  12   2   4       1421.52       1284.26        58.05 o                         
  13   2   4         65.11        116.72        71.55 o                         
  14   2   4        446.59        389.91        98.40 o                         
 -14   3   4         61.36         41.19        52.38 o                         
 -13   3   4        113.33        154.41        46.36 o                         
 -12   3   4        283.21        304.91        46.83 o                         
 -11   3   4         29.28          2.05        32.16 o                         
 -10   3   4        839.12        778.43        36.49 o                         
  -9   3   4        280.54        329.62        27.77 o                         
  -8   3   4        328.25        369.81        26.56 o                         
  -7   3   4         54.59         63.97        21.69 o                         
  -6   3   4       1381.61       1448.77        26.90 o                         
  -5   3   4       2801.49       3013.70        37.65 o                         
  -4   3   4         54.36         73.68         7.97 o                         
  -3   3   4       1714.04       1664.42        20.42 o                         
  -2   3   4        228.40        219.08         7.07 o                         
  -1   3   4       1484.50       1415.35        17.06 o                         
   0   3   4        292.19        256.04         7.45 o                         
   1   3   4       2388.87       2421.38        25.77 o                         
   2   3   4         30.41         23.16         5.90 o                         
   3   3   4        673.17        684.06        11.81 o                         
   4   3   4        326.04        313.28        15.53 o                         
   5   3   4       3176.59       3246.43        49.16 o                         
   6   3   4        248.65        199.95        17.75 o                         
   7   3   4        382.86        381.21        25.10 o                         
   8   3   4         24.00         42.01        24.22 o                         
   9   3   4        380.88        499.37        35.83 o                         
  10   3   4        958.50        934.10        42.16 o                         
  11   3   4          0.58         21.11        43.86 o                         
  12   3   4         23.17         17.82        46.62 o                         
  13   3   4        126.55         75.71        59.53 o                         
  14   3   4        112.21         54.35        65.18 o                         
 -14   4   4        110.77         56.23        66.42 o                         
 -13   4   4        310.29        340.83        96.79 o                         
 -12   4   4       1346.71       1343.27        55.33 o                         
 -11   4   4         27.25         32.02        39.86 o                         
 -10   4   4        779.19        902.79        33.91 o                         
  -9   4   4        135.52        148.74        25.17 o                         
  -8   4   4         12.78          2.00        24.57 o                         
  -7   4   4        238.10        274.23        24.34 o                         
  -6   4   4       3314.61       3326.51        54.75 o                         
  -5   4   4        365.75        297.08        15.48 o                         
  -4   4   4      37719.59      38736.75       371.58 o                         
  -3   4   4        444.47        527.22         9.07 o                         
  -2   4   4       2575.19       2465.25        26.58 o                         
  -1   4   4       1806.69       1888.86        18.93 o                         
   0   4   4       2454.70       2626.34        26.74 o                         
   1   4   4        347.45        354.48         8.72 o                         
   2   4   4        293.57        328.09        11.38 o                         
   3   4   4       1727.28       1589.40        26.03 o                         
   4   4   4      11557.01      11672.00       150.29 o                         
   5   4   4        752.11        859.27        37.13 o                         
   6   4   4       4134.04       4108.62        68.05 o                         
   7   4   4       1077.36       1029.72        37.21 o                         
   8   4   4       1301.47       1356.89        42.72 o                         
   9   4   4       5553.81       5634.31       103.83 o                         
  10   4   4        227.01        108.04        41.78 o                         
  11   4   4        923.20       1024.70        81.96 o                         
  12   4   4       1969.52       1935.23        85.97 o                         
  13   4   4         11.97         89.02        63.72 o                         
  14   4   4        340.22        279.19        69.54 o                         
 -14   5   4        100.69         75.50        67.37 o                         
 -13   5   4         38.29         45.80        88.67 o                         
 -12   5   4         54.92        116.16        58.82 o                         
 -11   5   4        163.28        175.82        59.51 o                         
 -10   5   4          3.28         22.35        31.28 o                         
  -9   5   4        583.84        539.31        46.03 o                         
  -8   5   4        802.12        852.54        30.71 o                         
  -7   5   4        750.57        744.28        34.89 o                         
  -6   5   4        635.32        669.08        33.77 o                         
  -5   5   4       3323.89       3389.87        54.59 o                         
  -4   5   4        394.63        364.41        15.95 o                         
  -3   5   4       2994.65       3002.14        37.67 o                         
  -2   5   4       1929.23       1882.89        21.65 o                         
  -1   5   4        834.00        823.69        12.73 o                         
   0   5   4        582.86        592.98        11.31 o                         
   1   5   4       4307.70       4473.65        47.92 o                         
   2   5   4       2181.90       2168.90        30.73 o                         
   3   5   4        656.19        757.82        21.29 o                         
   4   5   4         56.19         81.41        17.25 o                         
   5   5   4       2308.10       2331.78        59.82 o                         
   6   5   4        196.25        130.18        31.58 o                         
   7   5   4        308.26        338.70        30.29 o                         
   8   5   4          2.61        -29.63        35.59 o                         
   9   5   4       1399.20       1275.13        52.85 o                         
  10   5   4        383.44        416.10        46.29 o                         
  11   5   4        182.54        193.20        57.30 o                         
  12   5   4          2.39        120.74        62.18 o                         
  13   5   4        170.45        182.22        66.24 o                         
 -13   6   4         39.93        105.22        65.76 o                         
 -12   6   4        497.36        491.60        75.86 o                         
 -11   6   4        228.08        169.65        54.99 o                         
 -10   6   4       2515.41       2543.62        72.62 o                         
  -9   6   4         20.22          1.13        36.72 o                         
  -8   6   4       2505.15       2323.22        65.91 o                         
  -7   6   4       6660.07       6354.27       109.34 o                         
  -6   6   4          4.12          7.17        23.66 o                         
  -5   6   4       1182.02       1172.77        28.89 o                         
  -4   6   4       2360.32       2414.54        43.21 o                         
  -3   6   4       7275.23       7254.21       105.88 o                         
  -2   6   4       9294.59       9513.73       122.57 o                         
  -1   6   4       7998.58       8073.83       116.02 o                         
   0   6   4       4435.48       4498.22        62.72 o                         
   1   6   4       6196.69       6261.68        85.25 o                         
   2   6   4        887.99        912.59        24.71 o                         
   3   6   4      14693.66      14407.58       171.48 o                         
   4   6   4         74.02        120.57        21.24 o                         
   5   6   4        883.17        959.36        36.56 o                         
   6   6   4       1000.56       1045.54        43.12 o                         
   7   6   4       1620.18       1574.66        54.25 o                         
   8   6   4        303.90        249.24        41.13 o                         
   9   6   4        774.89        719.74        50.70 o                         
  10   6   4       1875.19       1954.03        83.85 o                         
  11   6   4       2718.74       2747.31       102.11 o                         
  12   6   4        730.35        821.28       114.05 o                         
  13   6   4        553.61        647.07        76.81 o                         
 -13   7   4          0.01         59.48        67.14 o                         
 -12   7   4         49.33        106.98        50.38 o                         
 -11   7   4        673.98        899.36        78.93 o                         
 -10   7   4        422.06        466.23        46.37 o                         
  -9   7   4        180.33        133.73        40.92 o                         
  -8   7   4         10.87         -3.95        36.92 o                         
  -7   7   4        346.05        490.83        38.71 o                         
  -6   7   4       3226.24       3215.53        57.34 o                         
  -5   7   4        733.01        832.38        27.97 o                         
  -4   7   4          1.67        -18.82        20.15 o                         
  -3   7   4       1624.14       1808.36        51.21 o                         
  -2   7   4      12063.44      11929.13       189.93 o                         
  -1   7   4        442.64        404.02        24.30 o                         
   0   7   4        119.47        118.49        22.93 o                         
   1   7   4        631.30        681.45        26.05 o                         
   2   7   4       7520.20       7382.30       111.27 o                         
   3   7   4        295.15        326.47        22.22 o                         
   4   7   4       2021.80       2034.48        38.88 o                         
   5   7   4          0.50        -10.76        28.73 o                         
   6   7   4       5010.78       4653.12       148.52 o                         
   7   7   4       1204.57       1153.87        50.84 o                         
   8   7   4        639.15        656.89        56.83 o                         
   9   7   4          5.95         -2.93        43.03 o                         
  10   7   4        725.52        619.24       129.34 o                         
  11   7   4        548.63        654.64        70.41 o                         
  12   7   4        686.22        719.43        76.96 o                         
 -12   8   4         83.29         -8.00        52.19 o                         
 -11   8   4         26.45         21.78        70.43 o                         
 -10   8   4         68.06         70.32        46.06 o                         
  -9   8   4        118.20        201.24        53.38 o                         
  -8   8   4        420.79        528.42        44.71 o                         
  -7   8   4        468.27        503.69        42.54 o                         
  -6   8   4       4519.06       4894.27        89.96 o                         
  -5   8   4        645.73        722.58        29.46 o                         
  -4   8   4       5102.92       5138.32       102.64 o                         
  -3   8   4        547.73        599.11        29.70 o                         
  -2   8   4       2198.91       2182.01        49.43 o                         
  -1   8   4          9.65          3.26        29.38 o                         
   0   8   4       1326.00       1266.65        37.63 o                         
   1   8   4        100.16         91.43        25.65 o                         
   2   8   4         44.30         45.64        23.94 o                         
   3   8   4        104.58        101.12        26.00 o                         
   4   8   4       2925.97       2978.81        57.90 o                         
   5   8   4        227.81        160.22        32.58 o                         
   6   8   4       2238.89       2280.98        57.27 o                         
   7   8   4       2648.65       2506.66        71.86 o                         
   8   8   4         28.22         -0.07        58.68 o                         
   9   8   4       1440.03       1434.21        77.74 o                         
  10   8   4          3.37        -12.51        62.69 o                         
  11   8   4        540.14        548.86        70.19 o                         
  12   8   4         29.68         85.10       131.10 o                         
 -11   9   4         15.88         -7.37        52.28 o                         
 -10   9   4        337.66        237.78        50.29 o                         
  -9   9   4        713.04        785.17        65.74 o                         
  -8   9   4        463.67        540.06        46.16 o                         
  -7   9   4        180.71        169.43        40.95 o                         
  -6   9   4        306.02        281.57        50.51 o                         
  -5   9   4       2127.74       2293.69        54.58 o                         
  -4   9   4        479.84        527.56        39.97 o                         
  -3   9   4       4151.85       4220.26        98.18 o                         
  -2   9   4        145.50        169.72        29.55 o                         
  -1   9   4       2344.03       2528.89        65.06 o                         
   0   9   4          2.80        -11.08        27.90 o                         
   1   9   4       4163.15       4245.04        93.13 o                         
   2   9   4         72.39        109.40        30.99 o                         
   3   9   4       1181.67       1148.81        42.44 o                         
   4   9   4        430.01        387.40        30.65 o                         
   5   9   4       3536.57       3422.52        69.63 o                         
   6   9   4        510.07        401.65        38.60 o                         
   7   9   4         60.31         61.96        36.91 o                         
   8   9   4        187.67        258.63        60.17 o                         
   9   9   4       1362.65       1485.17       186.55 o                         
  10   9   4        780.20        871.06        74.79 o                         
  11   9   4          0.49         22.93        69.58 o                         
 -10  10   4        155.68        158.40        51.66 o                         
  -9  10   4         49.47         22.82        79.16 o                         
  -8  10   4         74.48        144.27        56.17 o                         
  -7  10   4          8.21        -48.33       121.29 o                         
  -6  10   4        942.76        877.44        85.01 o                         
  -5  10   4         22.63        -13.17        49.68 o                         
  -4  10   4       1763.74       1696.41        75.41 o                         
  -3  10   4          3.97         42.31        41.53 o                         
  -2  10   4        517.69        536.80        43.49 o                         
  -1  10   4         83.83         69.56        38.35 o                         
   0  10   4        333.14        336.23        36.52 o                         
   1  10   4         53.09         24.78        36.02 o                         
   2  10   4        555.63        574.30        37.65 o                         
   3  10   4         39.44         60.68        35.51 o                         
   4  10   4        292.26        305.81        37.79 o                         
   5  10   4        554.63        474.25        40.65 o                         
   6  10   4         74.24         44.38        38.02 o                         
   7  10   4        708.21        527.75        51.00 o                         
   8  10   4         10.82         44.34        90.49 o                         
   9  10   4        166.14        226.66        77.25 o                         
  10  10   4         15.44        -33.23        68.47 o                         
  -8  11   4          0.96        -16.09        89.98 o                         
  -7  11   4        679.19        589.20        94.08 o                         
  -6  11   4        243.05        344.71        58.61 o                         
  -5  11   4        595.82        420.53       107.47 o                         
  -4  11   4          7.93        -22.01        44.73 o                         
  -3  11   4        605.00        596.17        48.43 o                         
  -2  11   4        794.89        988.17        52.79 o                         
  -1  11   4          9.18         41.00        42.93 o                         
   0  11   4        583.68        646.50        59.75 o                         
   1  11   4        897.07        787.91        50.66 o                         
   2  11   4       1157.71       1295.34        88.29 o                         
   3  11   4         89.62        102.42        38.77 o                         
   4  11   4        301.73        283.55        40.65 o                         
   5  11   4        791.54        705.58        46.05 o                         
   6  11   4        427.93        454.17        65.63 o                         
   7  11   4        284.36        143.34        65.34 o                         
   8  11   4         60.08        -42.99        63.33 o                         
   9  11   4        519.84        356.75        70.74 o                         
  -7  12   4        223.91        216.40        91.01 o                         
  -6  12   4        152.61        150.48        73.08 o                         
  -5  12   4         30.88        146.30        61.30 o                         
  -4  12   4          1.19         44.37        47.58 o                         
  -3  12   4        116.16        152.83        48.62 o                         
  -2  12   4        718.37        706.98        71.84 o                         
  -1  12   4          8.60        -48.61        48.61 o                         
   0  12   4       1426.13       1380.01        61.48 o                         
   1  12   4          8.19         -3.10        59.48 o                         
   2  12   4         58.84        186.10        49.83 o                         
   3  12   4        458.52        454.95        59.95 o                         
   4  12   4        162.81        251.49        69.04 o                         
   5  12   4        528.71        594.17        68.52 o                         
   6  12   4          2.40         30.86        66.27 o                         
   7  12   4          1.08        -32.56        65.70 o                         
  -5  13   4          6.28        -26.88        64.10 o                         
  -4  13   4          1.18         38.79        65.15 o                         
  -3  13   4        237.21         86.12        66.43 o                         
  -2  13   4       1696.61       1572.43        68.37 o                         
  -1  13   4          0.93         28.00        52.57 o                         
   0  13   4         12.14        -25.60        64.35 o                         
   1  13   4          8.94         41.41        51.74 o                         
   2  13   4       1003.61       1047.35        73.77 o                         
   3  13   4         57.60         21.26        67.06 o                         
   4  13   4        103.76        324.07        66.80 o                         
   5  13   4          7.76        122.61        67.23 o                         
 -14   1   5          1.72         -9.96        41.77 o                         
 -13   1   5        653.82        643.04        39.14 o                         
 -12   1   5        255.60        222.24        30.14 o                         
 -11   1   5        418.39        377.05        32.25 o                         
 -10   1   5        301.77        336.32        32.60 o                         
  -9   1   5        205.06        179.09        28.43 o                         
  -8   1   5       2904.04       2782.38        81.27 o                         
  -7   1   5       1054.96       1154.90        33.39 o                         
  -6   1   5      14915.99      14661.65       186.86 o                         
  -5   1   5       8282.17       8322.69        86.47 o                         
  -4   1   5        563.48        518.77         8.59 o                         
  -3   1   5      13917.06      13932.25       117.46 o                         
  -2   1   5       9870.43      10045.20        78.75 o                         
  -1   1   5       4686.48       4589.26        37.55 o                         
   0   1   5       3708.05       3592.06        32.44 o                         
   1   1   5       6755.37       6896.84        70.03 o                         
   2   1   5      23778.60      23894.89       220.39 o                         
   3   1   5      15410.77      14966.12       161.27 o                         
   4   1   5         17.47         12.94        11.01 o                         
   5   1   5        371.18        362.11        15.28 o                         
   6   1   5       1565.33       1678.04        30.69 o                         
   7   1   5       4493.27       4435.52        73.38 o                         
   8   1   5        775.76        726.93        33.65 o                         
   9   1   5        579.19        552.13        30.62 o                         
  10   1   5       5913.58       5804.79       107.81 o                         
  11   1   5       2188.12       2242.11        78.10 o                         
  12   1   5        946.01        854.58        85.28 o                         
  13   1   5         97.43        204.01        63.62 o                         
  14   1   5         39.62         37.36        65.41 o                         
 -14   2   5          2.41        -14.99        41.78 o                         
 -13   2   5          2.23         14.62        38.92 o                         
 -12   2   5          5.55         -0.30        32.22 o                         
 -11   2   5        884.46        744.51        35.29 o                         
 -10   2   5        363.66        333.04        33.59 o                         
  -9   2   5        187.18        184.64        38.90 o                         
  -8   2   5        218.24        211.53        22.51 o                         
  -7   2   5        818.19        803.33        32.03 o                         
  -6   2   5        116.65        112.86        15.58 o                         
  -5   2   5       1216.22       1290.27        20.46 o                         
  -4   2   5         18.35         30.81         7.89 o                         
  -3   2   5       2228.24       2167.03        21.21 o                         
  -2   2   5        147.35        159.44         6.77 o                         
  -1   2   5        683.65        757.55        11.44 o                         
   0   2   5        149.78        212.02         8.39 o                         
   1   2   5        185.45        185.71         8.30 o                         
   2   2   5        249.61        254.79        13.31 o                         
   3   2   5       5386.38       5761.15        86.02 o                         
   4   2   5         77.68        122.69        10.78 o                         
   5   2   5       1129.67       1277.29        44.28 o                         
   6   2   5        138.37        142.78        29.09 o                         
   7   2   5        684.41        694.50        25.65 o                         
   8   2   5        109.12        107.53        26.94 o                         
   9   2   5        194.38        226.19        29.10 o                         
  10   2   5        201.91        238.63        35.18 o                         
  11   2   5         46.68          8.66        43.97 o                         
  12   2   5        401.84        351.45        49.99 o                         
  13   2   5          1.59        -38.24        66.26 o                         
  14   2   5        289.14        132.10        64.60 o                         
 -14   3   5        129.37        154.14        54.82 o                         
 -13   3   5        725.17        850.67        63.00 o                         
 -12   3   5        169.82        134.71        41.69 o                         
 -11   3   5        123.69        142.76        33.80 o                         
 -10   3   5         73.87        104.75        36.01 o                         
  -9   3   5       3754.10       3692.21        85.19 o                         
  -8   3   5        110.08        134.15        31.08 o                         
  -7   3   5        850.06        837.32        30.56 o                         
  -6   3   5        572.62        548.52        25.49 o                         
  -5   3   5      36374.25      35402.66       407.14 o                         
  -4   3   5       4588.99       4663.17        51.25 o                         
  -3   3   5      28854.81      29212.81       255.17 o                         
  -2   3   5       2146.23       1993.47        23.06 o                         
  -1   3   5       3360.17       3301.73        34.63 o                         
   0   3   5       4085.05       3981.69        36.97 o                         
   1   3   5       3304.54       3330.82        34.08 o                         
   2   3   5        435.79        379.74        11.91 o                         
   3   3   5      11519.62      11231.08       117.63 o                         
   4   3   5       2629.46       2613.89        44.52 o                         
   5   3   5      20470.71      20051.45       252.31 o                         
   6   3   5        871.16        908.10        30.56 o                         
   7   3   5       1385.88       1322.75        36.92 o                         
   8   3   5      11495.03      11279.61       252.66 o                         
   9   3   5       2291.33       2386.10        60.43 o                         
  10   3   5       4124.02       4099.73        99.83 o                         
  11   3   5        296.13        344.31        41.70 o                         
  12   3   5        146.41        197.47        77.54 o                         
  13   3   5        448.82        363.25        85.23 o                         
  14   3   5        120.72         75.54        65.85 o                         
 -14   4   5        114.12        187.94        66.78 o                         
 -13   4   5        133.30        179.00        62.02 o                         
 -12   4   5         63.82        106.02        41.97 o                         
 -11   4   5          0.91         58.03        37.90 o                         
 -10   4   5        714.53        837.69        40.06 o                         
  -9   4   5          6.11         34.67        28.98 o                         
  -8   4   5        903.28        837.57        38.22 o                         
  -7   4   5         72.21         34.98        24.58 o                         
  -6   4   5       2439.25       2545.52        52.76 o                         
  -5   4   5        198.68        203.31        20.05 o                         
  -4   4   5       5776.47       5699.82        70.44 o                         
  -3   4   5       1060.23       1132.07        21.06 o                         
  -2   4   5        542.72        544.07        11.34 o                         
  -1   4   5         57.12         39.38         7.21 o                         
   0   4   5       8316.20       8059.08        70.47 o                         
   1   4   5        102.21        110.26         7.74 o                         
   2   4   5        295.88        298.18        11.98 o                         
   3   4   5       2901.60       2790.83        48.77 o                         
   4   4   5       7160.21       6906.87       117.07 o                         
   5   4   5       1464.66       1419.13        47.21 o                         
   6   4   5          7.36          8.16        26.80 o                         
   7   4   5        643.99        566.33        34.47 o                         
   8   4   5       1053.13       1034.08        52.63 o                         
   9   4   5       1452.96       1462.02        48.61 o                         
  10   4   5        140.47        224.41        45.20 o                         
  11   4   5         86.83         39.61        56.89 o                         
  12   4   5         25.50          0.33        50.05 o                         
  13   4   5        245.84        408.56        68.22 o                         
 -13   5   5        233.96        274.88        62.33 o                         
 -12   5   5        355.00        489.02        65.64 o                         
 -11   5   5       1017.73        991.40        57.45 o                         
 -10   5   5         46.99          8.40        29.51 o                         
  -9   5   5         78.64        175.92        35.66 o                         
  -8   5   5       5030.02       5024.77        91.95 o                         
  -7   5   5        562.79        553.25        33.38 o                         
  -6   5   5       4896.66       5007.89       101.93 o                         
  -5   5   5       4437.98       4417.65        77.87 o                         
  -4   5   5        298.68        375.11        21.21 o                         
  -3   5   5       1722.53       1590.89        30.95 o                         
  -2   5   5       5124.21       4915.81        54.26 o                         
  -1   5   5      10178.98      10600.56       117.97 o                         
   0   5   5       1339.63       1326.36        20.16 o                         
   1   5   5       6283.07       6064.06        75.61 o                         
   2   5   5       9567.63       9622.22       159.74 o                         
   3   5   5       3905.13       3930.47        73.96 o                         
   4   5   5        563.97        577.27        27.35 o                         
   5   5   5        993.56       1042.96        43.91 o                         
   6   5   5       1204.15       1285.57        52.02 o                         
   7   5   5        850.95        910.63        38.57 o                         
   8   5   5       1068.30       1013.45        61.41 o                         
   9   5   5          4.30         19.75        42.13 o                         
  10   5   5       1704.56       1594.16        63.38 o                         
  11   5   5       2336.66       2485.25        78.58 o                         
  12   5   5        934.17       1178.51        77.64 o                         
  13   5   5         18.47        105.38       107.17 o                         
 -13   6   5         39.66        190.06        90.71 o                         
 -12   6   5        228.52        223.84        61.09 o                         
 -11   6   5        219.64        460.49        63.57 o                         
 -10   6   5        143.75        215.90        41.85 o                         
  -9   6   5         98.86         51.22        31.85 o                         
  -8   6   5        306.63        307.42        35.56 o                         
  -7   6   5       2411.67       2611.08        74.52 o                         
  -6   6   5         70.78         57.70        28.95 o                         
  -5   6   5        968.63        996.55        32.51 o                         
  -4   6   5        368.49        360.18        20.56 o                         
  -3   6   5       4724.58       4602.10        71.54 o                         
  -2   6   5        210.96        228.27        17.62 o                         
  -1   6   5       3350.16       3396.51        50.17 o                         
   0   6   5        388.41        457.81        21.30 o                         
   1   6   5       6681.11       6556.75        88.69 o                         
   2   6   5       3176.73       3160.65        56.14 o                         
   3   6   5       1743.83       1704.52        53.96 o                         
   4   6   5        481.20        491.27        30.26 o                         
   5   6   5       1513.27       1425.61        51.40 o                         
   6   6   5        671.00        647.48        43.60 o                         
   7   6   5       1127.63       1213.24        52.26 o                         
   8   6   5        739.92        861.55        59.95 o                         
   9   6   5        289.11        276.72        46.83 o                         
  10   6   5        483.68        490.83        52.19 o                         
  11   6   5        228.16        273.02        64.34 o                         
  12   6   5        358.73        350.59       128.32 o                         
 -12   7   5         36.40        183.31        65.51 o                         
 -11   7   5        115.30         89.79        48.80 o                         
 -10   7   5        117.06        176.08        44.78 o                         
  -9   7   5        662.09        613.46        45.44 o                         
  -8   7   5        248.41        255.55        39.53 o                         
  -7   7   5        149.17        165.55        33.49 o                         
  -6   7   5       3916.96       4071.80        76.60 o                         
  -5   7   5       2044.74       2215.18        50.02 o                         
  -4   7   5          7.29         11.11        23.63 o                         
  -3   7   5       3604.44       3695.43        62.87 o                         
  -2   7   5        688.34        614.91        33.62 o                         
  -1   7   5       1233.20       1197.25        50.53 o                         
   0   7   5        557.36        522.42        37.61 o                         
   1   7   5       2445.06       2537.67        53.53 o                         
   2   7   5       3529.75       3698.39        63.34 o                         
   3   7   5       1974.23       2004.72        43.36 o                         
   4   7   5        785.15        791.90        40.73 o                         
   5   7   5          7.07        -21.93        35.21 o                         
   6   7   5        298.71        246.72        39.90 o                         
   7   7   5        124.39        132.69        41.20 o                         
   8   7   5        213.46        215.59        45.21 o                         
   9   7   5        253.01        264.39        47.90 o                         
  10   7   5       2462.60       2496.83       198.33 o                         
  11   7   5        224.19        212.30        67.42 o                         
  12   7   5        384.92        273.01        72.68 o                         
 -12   8   5         48.47        139.87        82.45 o                         
 -11   8   5        548.47        480.08        62.25 o                         
 -10   8   5         76.74         48.71        47.12 o                         
  -9   8   5         50.45         52.01        42.82 o                         
  -8   8   5         56.82         97.59        42.00 o                         
  -7   8   5       2347.24       2196.80        90.85 o                         
  -6   8   5         28.31         25.12        34.81 o                         
  -5   8   5        133.06        141.00        33.11 o                         
  -4   8   5       2037.98       2127.67        49.83 o                         
  -3   8   5       2419.89       2446.75        54.34 o                         
  -2   8   5        400.37        384.39        29.90 o                         
  -1   8   5         48.36         45.78        32.19 o                         
   0   8   5        410.98        429.25        29.82 o                         
   1   8   5        879.75        849.64        50.79 o                         
   2   8   5        792.84        715.58        31.32 o                         
   3   8   5        510.76        526.84        40.92 o                         
   4   8   5       1056.53       1079.26        41.98 o                         
   5   8   5       2529.34       2345.49        75.30 o                         
   6   8   5        928.74        811.81        81.13 o                         
   7   8   5        233.73        246.70        62.46 o                         
   8   8   5        142.38        234.63        48.16 o                         
   9   8   5        789.87        749.73        68.48 o                         
  10   8   5         93.06         50.87        64.93 o                         
  11   8   5        238.01        146.54        79.74 o                         
 -11   9   5          5.12        -52.85        52.85 o                         
 -10   9   5         51.99        -36.93        48.88 o                         
  -9   9   5        159.18         82.73        69.02 o                         
  -8   9   5         34.10         14.90        43.71 o                         
  -7   9   5        834.60        889.52        60.58 o                         
  -6   9   5          0.88        -39.48        39.48 o                         
  -5   9   5       4208.44       4149.94        93.45 o                         
  -4   9   5       1879.42       2033.66        60.43 o                         
  -3   9   5       3100.74       2939.22        72.88 o                         
  -2   9   5        984.67        994.26        63.68 o                         
  -1   9   5         18.52         15.51        37.08 o                         
   0   9   5         94.81         42.69        36.91 o                         
   1   9   5          2.68        -34.10        34.10 o                         
   2   9   5        197.47        177.70        33.33 o                         
   3   9   5       1060.92       1075.41        42.56 o                         
   4   9   5        625.79        629.66        39.44 o                         
   5   9   5       2218.20       2248.26        88.85 o                         
   6   9   5       1787.93       1551.82        78.72 o                         
   7   9   5          2.44        -37.33        45.76 o                         
   8   9   5       2021.24       1830.13        81.09 o                         
   9   9   5        167.09        161.98        64.14 o                         
  10   9   5        325.13        528.36        73.26 o                         
 -10  10   5        145.48        191.72        66.14 o                         
  -9  10   5         69.58        104.93        59.07 o                         
  -8  10   5        992.04        821.43        67.57 o                         
  -7  10   5         31.54        -54.65        54.65 o                         
  -6  10   5       1159.95       1264.98       110.47 o                         
  -5  10   5         23.21         77.01        51.89 o                         
  -4  10   5       2291.39       2235.23        82.15 o                         
  -3  10   5          5.99        -12.96        39.67 o                         
  -2  10   5        154.75        247.31        46.84 o                         
  -1  10   5          7.20         26.25        34.99 o                         
   0  10   5       2818.63       2813.07        76.06 o                         
   1  10   5        561.66        477.14        44.71 o                         
   2  10   5         46.84         50.45        40.00 o                         
   3  10   5        354.24        322.65        37.63 o                         
   4  10   5       2757.52       2659.82        65.84 o                         
   5  10   5       1109.06       1269.52        58.51 o                         
   6  10   5        242.95        328.03        41.49 o                         
   7  10   5         65.10         93.82        49.80 o                         
   8  10   5       1707.88       1280.41        88.15 o                         
   9  10   5       1029.53       1215.60       124.81 o                         
  -8  11   5        427.86        271.41        93.79 o                         
  -7  11   5         46.22         67.30        89.40 o                         
  -6  11   5         86.82         53.99        84.28 o                         
  -5  11   5         29.17          7.16        57.22 o                         
  -4  11   5          1.48        -37.18        56.95 o                         
  -3  11   5        727.09        710.35        50.97 o                         
  -2  11   5          4.11        100.53        55.44 o                         
  -1  11   5       1923.61       2097.36       108.09 o                         
   0  11   5          0.88        -14.95        44.08 o                         
   1  11   5       1076.27       1096.80        67.20 o                         
   2  11   5        316.38        363.61        57.50 o                         
   3  11   5         22.88         66.19        39.00 o                         
   4  11   5        665.90        698.75        51.85 o                         
   5  11   5        109.58        111.57        48.74 o                         
   6  11   5         20.00          6.22        84.02 o                         
   7  11   5          0.40        108.13       101.54 o                         
   8  11   5         15.16         58.53       101.25 o                         
  -7  12   5        599.40        759.22       106.66 o                         
  -6  12   5         15.35        -79.01        91.74 o                         
  -5  12   5        167.14        114.45        61.05 o                         
  -4  12   5         71.26         35.22       108.49 o                         
  -3  12   5       1628.25       1742.46        67.67 o                         
  -2  12   5          1.50         31.17        50.01 o                         
  -1  12   5        274.37        280.58        51.61 o                         
   0  12   5         25.72         85.79        49.56 o                         
   1  12   5       1006.99       1137.66        71.09 o                         
   2  12   5        570.27        631.50        75.28 o                         
   3  12   5        817.99        872.40        96.57 o                         
   4  12   5        212.47        144.02        43.94 o                         
   5  12   5        459.05        522.91        55.70 o                         
   6  12   5        530.27        663.76       141.41 o                         
  -4  13   5        110.48        165.24        65.13 o                         
  -3  13   5         85.96        162.06        71.50 o                         
  -2  13   5        251.46        207.60        54.50 o                         
  -1  13   5        567.22        504.94        67.18 o                         
   0  13   5          7.41        -26.67        53.11 o                         
   1  13   5        271.86        377.03        54.86 o                         
   2  13   5          1.19          7.93        54.70 o                         
   3  13   5          7.02        -40.60        66.21 o                         
   4  13   5        173.82        106.61        97.15 o                         
 -14   0   6        431.61        426.38        66.35 o                         
 -13   0   6        486.16        462.78        79.16 o                         
 -12   0   6         95.83         71.83        54.92 o                         
 -11   0   6       2294.63       2383.30        85.52 o                         
 -10   0   6       2093.20       2103.00        76.56 o                         
  -9   0   6        547.38        462.06        53.11 o                         
  -8   0   6        219.08        261.28        41.84 o                         
  -7   0   6      20004.74      19740.25       436.34 o                         
  -6   0   6        799.92        803.17        50.19 o                         
  -5   0   6        174.99        166.62        16.04 o                         
  -4   0   6        112.53        122.58        15.12 o                         
  -3   0   6       6884.33       6921.69        96.08 o                         
  -2   0   6       2300.63       2411.33        33.17 o                         
  -1   0   6       1125.50       1042.56        22.53 o                         
   0   0   6      22412.57      22296.72       257.99 o                         
   1   0   6      29802.61      30228.85       326.09 o                         
   2   0   6      41870.17      41590.66       517.30 o                         
   3   0   6       4838.51       4684.48        96.17 o                         
   4   0   6       3726.31       3781.81        62.94 o                         
   5   0   6       1059.18        883.84        28.48 o                         
   6   0   6       7049.36       6669.83       133.80 o                         
   7   0   6        701.27        626.68        38.70 o                         
   8   0   6        250.13        332.45        39.11 o                         
   9   0   6       2246.33       2239.38        66.47 o                         
  10   0   6       5139.45       5251.04       130.01 o                         
  11   0   6       1351.26       1285.58        76.72 o                         
  12   0   6        454.76        477.02        67.06 o                         
  13   0   6       1047.67       1270.38       147.92 o                         
  14   0   6       1275.49       1331.30       128.32 o                         
 -14   1   6          4.29         48.48        51.61 o                         
 -13   1   6          7.60        -18.03        35.68 o                         
 -12   1   6        183.22        214.75        38.90 o                         
 -11   1   6        111.21        101.97        34.83 o                         
 -10   1   6         42.50          2.27        31.06 o                         
  -9   1   6          8.39         -4.59        29.21 o                         
  -8   1   6        841.24        822.68        40.18 o                         
  -7   1   6         57.79         33.08        24.20 o                         
  -6   1   6       1525.49       1602.96        34.32 o                         
  -5   1   6       2094.87       2045.79        34.16 o                         
  -4   1   6       1684.42       1495.49        22.30 o                         
  -3   1   6        295.10        290.75         8.74 o                         
  -2   1   6       2748.74       2715.58        25.18 o                         
  -1   1   6        401.62        357.97         9.81 o                         
   0   1   6        975.32       1013.34        13.97 o                         
   1   1   6       1270.14       1261.53        17.45 o                         
   2   1   6      10683.23      10805.05       108.25 o                         
   3   1   6         95.51         60.31        12.21 o                         
   4   1   6        735.91        825.39        22.39 o                         
   5   1   6        817.55        775.20        22.48 o                         
   6   1   6        420.13        389.18        25.85 o                         
   7   1   6        455.73        420.56        25.54 o                         
   8   1   6        843.72        916.20        37.24 o                         
   9   1   6        680.71        683.38        39.66 o                         
  10   1   6         31.45         65.77        36.75 o                         
  11   1   6        561.68        576.70        43.86 o                         
  12   1   6         97.26        125.42        62.11 o                         
  13   1   6        159.30        250.30        70.19 o                         
  14   1   6         16.33         39.00        59.20 o                         
 -14   2   6        591.91        659.70        72.43 o                         
 -13   2   6          1.51          3.91        35.74 o                         
 -12   2   6        442.47        440.47        36.81 o                         
 -11   2   6        662.09        586.88        39.72 o                         
 -10   2   6        749.08        741.04        38.60 o                         
  -9   2   6        111.35        141.88        29.71 o                         
  -8   2   6         56.12         57.88        34.63 o                         
  -7   2   6       1363.09       1370.89        33.68 o                         
  -6   2   6       7635.02       7660.60       113.17 o                         
  -5   2   6       1716.19       1691.05        30.77 o                         
  -4   2   6      19237.01      19866.17       231.76 o                         
  -3   2   6       2837.09       2785.02        28.25 o                         
  -2   2   6       1800.68       1745.03        18.37 o                         
  -1   2   6      15086.92      14685.54       121.19 o                         
   0   2   6        117.89         94.31         7.82 o                         
   1   2   6       5259.39       5407.91        67.24 o                         
   2   2   6      18267.92      18505.54       201.34 o                         
   3   2   6       1839.44       1884.15        36.97 o                         
   4   2   6      18121.96      18238.41       256.71 o                         
   5   2   6       1963.96       1923.64        50.76 o                         
   6   2   6         47.26         74.44        20.21 o                         
   7   2   6       5623.95       5709.73        92.97 o                         
   8   2   6        265.26        340.62        64.70 o                         
   9   2   6       7976.23       7782.69       161.77 o                         
  10   2   6         12.70         14.05        33.49 o                         
  11   2   6          6.41        -27.63        40.47 o                         
  12   2   6         18.01         -6.31        44.11 o                         
  13   2   6        222.40        260.28        53.70 o                         
 -14   3   6          9.19          5.18        43.83 o                         
 -13   3   6         37.03        113.57        41.79 o                         
 -12   3   6         23.16         30.94        38.71 o                         
 -11   3   6         22.54         42.50        35.43 o                         
 -10   3   6          0.80         -4.92        33.86 o                         
  -9   3   6        515.51        583.66        35.86 o                         
  -8   3   6         34.63         -1.64        28.83 o                         
  -7   3   6        241.82        218.18        23.64 o                         
  -6   3   6         27.54         44.12        20.87 o                         
  -5   3   6       1192.53       1265.87        30.95 o                         
  -4   3   6        890.99        982.20        26.69 o                         
  -3   3   6          5.15         14.55         9.66 o                         
  -2   3   6        441.22        417.34        10.28 o                         
  -1   3   6       1842.95       1629.22        20.97 o                         
   0   3   6       1236.35       1099.79        14.88 o                         
   1   3   6        110.58        122.98        11.00 o                         
   2   3   6        191.74        165.59        13.63 o                         
   3   3   6        116.89        121.19        16.16 o                         
   4   3   6        728.76        754.92        22.99 o                         
   5   3   6        484.01        455.16        30.53 o                         
   6   3   6          1.98          7.47        29.38 o                         
   7   3   6        445.49        362.51        29.80 o                         
   8   3   6        998.80       1019.36        38.15 o                         
   9   3   6          2.39        -36.95        36.95 o                         
  10   3   6         37.76         76.02        38.64 o                         
  11   3   6         19.31         23.06        40.65 o                         
  12   3   6        310.57        365.62        70.15 o                         
  13   3   6         35.82         43.66        53.87 o                         
 -13   4   6        118.45        151.97        42.41 o                         
 -12   4   6        612.65        517.99        50.71 o                         
 -11   4   6         36.00         19.12        32.67 o                         
 -10   4   6        620.96        550.32        44.20 o                         
  -9   4   6         89.45        131.28        35.85 o                         
  -8   4   6          6.68         27.85        32.35 o                         
  -7   4   6        889.41        984.20        42.49 o                         
  -6   4   6       6621.75       6436.65       112.41 o                         
  -5   4   6        278.47        173.79        26.55 o                         
  -4   4   6       5562.31       5693.47        84.76 o                         
  -3   4   6       1407.16       1429.27        25.61 o                         
  -2   4   6        206.01        225.74        12.88 o                         
  -1   4   6       9885.85       9765.44        93.30 o                         
   0   4   6        182.27        152.99         9.93 o                         
   1   4   6       3965.16       3915.01        47.94 o                         
   2   4   6       4579.09       4429.37        71.50 o                         
   3   4   6        505.86        555.43        23.87 o                         
   4   4   6      10891.67      11602.64       187.84 o                         
   5   4   6        603.32        510.68        38.71 o                         
   6   4   6          4.36        -18.76        29.76 o                         
   7   4   6       4790.15       4714.13        91.84 o                         
   8   4   6       1003.02        912.44        42.79 o                         
   9   4   6       2738.52       2743.96        67.42 o                         
  10   4   6        431.38        452.81        42.92 o                         
  11   4   6         75.87         88.07        61.39 o                         
  12   4   6          2.58         26.46        52.92 o                         
  13   4   6         41.37        -67.30        67.30 o                         
 -13   5   6        217.28        149.06        58.24 o                         
 -12   5   6          1.98         44.65        45.11 o                         
 -11   5   6         77.40         95.05        43.23 o                         
 -10   5   6         23.54          6.59        40.69 o                         
  -9   5   6       1178.70       1102.22        48.15 o                         
  -8   5   6          1.29        -27.11        30.15 o                         
  -7   5   6         47.18         72.04        31.97 o                         
  -6   5   6         94.92         76.31        29.92 o                         
  -5   5   6       2823.17       2856.71        66.56 o                         
  -4   5   6        715.03        756.49        46.16 o                         
  -3   5   6        115.71        134.32        19.82 o                         
  -2   5   6         12.91          6.16        15.24 o                         
  -1   5   6        678.13        638.70        25.96 o                         
   0   5   6       3763.53       3817.53        55.69 o                         
   1   5   6         18.42         34.67        16.14 o                         
   2   5   6         94.73        106.35        25.05 o                         
   3   5   6       3166.24       3295.44        66.90 o                         
   4   5   6       2752.05       2873.76        60.51 o                         
   5   5   6         11.41         21.74        35.38 o                         
   6   5   6         16.99         79.57        37.65 o                         
   7   5   6        831.94        831.66        49.86 o                         
   8   5   6        838.67        923.91        64.09 o                         
   9   5   6          2.76        -46.53        46.53 o                         
  10   5   6          7.65        -11.73        48.09 o                         
  11   5   6        308.65        247.92        55.85 o                         
  12   5   6        303.08        250.02        73.52 o                         
  13   5   6          4.39         25.26        70.19 o                         
 -13   6   6        316.78        348.58        67.13 o                         
 -12   6   6        167.87        240.84       164.31 o                         
 -11   6   6        843.91        766.45        94.45 o                         
 -10   6   6        560.09        592.43        59.24 o                         
  -9   6   6        319.72        321.58        39.51 o                         
  -8   6   6        596.71        580.63        40.55 o                         
  -7   6   6       5981.49       5591.55       115.35 o                         
  -6   6   6         14.57         -4.50        31.03 o                         
  -5   6   6        596.57        477.62        34.33 o                         
  -4   6   6          3.19         25.57        23.00 o                         
  -3   6   6       1002.74       1009.63        30.63 o                         
  -2   6   6       1758.38       1866.23        36.94 o                         
  -1   6   6          0.62         11.61        22.91 o                         
   0   6   6       9153.65       9350.79       177.51 o                         
   1   6   6       8700.28       9144.75       175.11 o                         
   2   6   6      14342.84      14958.35       238.80 o                         
   3   6   6       6135.89       6018.17       107.47 o                         
   4   6   6        543.62        475.08        32.86 o                         
   5   6   6        316.52        298.52        45.94 o                         
   6   6   6       2164.98       2067.65        82.44 o                         
   7   6   6        275.77        375.82        50.85 o                         
   8   6   6         19.60          1.38        50.85 o                         
   9   6   6        660.79        603.94        52.92 o                         
  10   6   6       2285.29       2268.20        78.92 o                         
  11   6   6        878.20        842.14        75.35 o                         
  12   6   6         20.56        -90.29       124.15 o                         
 -12   7   6        442.66        342.72        69.32 o                         
 -11   7   6          0.86        -61.64        61.64 o                         
 -10   7   6        153.59         96.01        66.13 o                         
  -9   7   6          0.24         78.21        41.01 o                         
  -8   7   6       1634.17       1678.08        85.76 o                         
  -7   7   6          0.40         38.16        48.72 o                         
  -6   7   6       1242.11       1208.55        46.39 o                         
  -5   7   6          0.29         10.68        29.90 o                         
  -4   7   6       1817.59       1908.07        53.47 o                         
  -3   7   6        377.88        352.37        27.77 o                         
  -2   7   6       3628.15       3851.77        84.39 o                         
  -1   7   6        214.72        273.48        26.88 o                         
   0   7   6       2262.55       2293.06        62.32 o                         
   1   7   6       4313.53       4170.86        93.15 o                         
   2   7   6       4151.78       4158.55       121.62 o                         
   3   7   6       2118.95       2135.41        52.98 o                         
   4   7   6        270.06        214.40        31.60 o                         
   5   7   6       2749.83       2738.02        63.51 o                         
   6   7   6       1753.01       1619.06        61.25 o                         
   7   7   6       1039.93        994.48        54.86 o                         
   8   7   6         27.28        -33.66        47.27 o                         
   9   7   6        970.59        968.12        59.18 o                         
  10   7   6         42.61        103.26        53.37 o                         
  11   7   6        646.42        799.53        77.69 o                         
 -11   8   6         12.07        -37.86        52.26 o                         
 -10   8   6        122.70        216.49        47.97 o                         
  -9   8   6        122.37        153.15        56.44 o                         
  -8   8   6          7.95         55.94        59.09 o                         
  -7   8   6         20.29        -28.43        53.40 o                         
  -6   8   6       2143.88       2255.61        80.91 o                         
  -5   8   6       1276.25       1358.80        61.00 o                         
  -4   8   6       3259.84       3162.32        76.18 o                         
  -3   8   6       1943.96       2063.26        68.93 o                         
  -2   8   6         40.24         33.09        32.83 o                         
  -1   8   6       2334.51       2366.20        63.85 o                         
   0   8   6         18.38          6.85        36.05 o                         
   1   8   6        752.50        782.95        44.55 o                         
   2   8   6       2361.30       2232.15        62.92 o                         
   3   8   6        644.96        672.18        37.56 o                         
   4   8   6       3374.93       3218.90        83.88 o                         
   5   8   6          0.38        -52.88        63.26 o                         
   6   8   6        128.27        166.78        50.53 o                         
   7   8   6       1289.36       1386.05        61.82 o                         
   8   8   6          6.37         45.34        49.25 o                         
   9   8   6       1244.42       1264.65        65.43 o                         
  10   8   6        263.64        340.50        92.98 o                         
  11   8   6         55.43         17.87        74.11 o                         
 -10   9   6         33.72         -4.55        49.79 o                         
  -9   9   6        703.15        715.30        66.36 o                         
  -8   9   6         31.12         56.53        55.76 o                         
  -7   9   6        359.06        359.18       103.15 o                         
  -6   9   6         74.60        178.06        77.84 o                         
  -5   9   6       2624.53       2712.35        89.29 o                         
  -4   9   6         88.57         83.05        37.55 o                         
  -3   9   6        134.62        110.63        42.57 o                         
  -2   9   6        109.08        152.47        32.59 o                         
  -1   9   6       2097.06       2185.62        64.07 o                         
   0   9   6       1444.70       1419.39        54.73 o                         
   1   9   6         36.29         22.94        40.68 o                         
   2   9   6        112.75        193.01        53.96 o                         
   3   9   6       1852.25       1894.20        65.13 o                         
   4   9   6       2005.00       2063.30        96.77 o                         
   5   9   6        237.68        268.51        47.64 o                         
   6   9   6          0.72         33.61        46.79 o                         
   7   9   6        292.45        157.29        49.90 o                         
   8   9   6       1552.99       1532.94        82.94 o                         
   9   9   6          1.65         49.23        68.37 o                         
  10   9   6         69.28        -56.65       112.22 o                         
  -9  10   6         42.18         42.19        61.68 o                         
  -8  10   6          0.93         94.60        57.75 o                         
  -7  10   6          1.33         83.69        79.01 o                         
  -6  10   6        296.73        271.41        80.33 o                         
  -5  10   6         79.10        113.09        53.68 o                         
  -4  10   6        580.05        573.40        80.91 o                         
  -3  10   6        138.18        155.53        79.30 o                         
  -2  10   6        692.47        754.61        41.21 o                         
  -1  10   6       1567.41       1569.70        58.47 o                         
   0  10   6        782.72        755.40        49.80 o                         
   1  10   6         85.47         62.65        44.47 o                         
   2  10   6         62.05        128.75        86.69 o                         
   3  10   6         18.99         42.89        40.63 o                         
   4  10   6        482.18        412.60        64.43 o                         
   5  10   6        368.49        341.75        65.91 o                         
   6  10   6        140.86        105.15        50.54 o                         
   7  10   6        213.86        131.87        52.35 o                         
   8  10   6         21.05        -13.81        67.93 o                         
   9  10   6        106.55        110.14        72.35 o                         
  -8  11   6        143.55        314.57        98.32 o                         
  -7  11   6          0.88        -81.79        87.93 o                         
  -6  11   6         80.82         63.94        89.54 o                         
  -5  11   6        393.20        312.76        62.09 o                         
  -4  11   6        560.15        584.39        62.00 o                         
  -3  11   6          0.08         79.74        57.33 o                         
  -2  11   6         60.88         90.94        45.34 o                         
  -1  11   6        295.49        229.20        59.44 o                         
   0  11   6       1132.72       1093.69        57.02 o                         
   1  11   6        166.18        164.81        48.61 o                         
   2  11   6        384.43        543.62        62.14 o                         
   3  11   6       1139.10       1126.83        85.96 o                         
   4  11   6       1091.81        984.56       126.05 o                         
   5  11   6          1.14         69.94        76.23 o                         
   6  11   6         43.29        173.68        66.36 o                         
   7  11   6        853.89        668.82        73.18 o                         
  -6  12   6         22.83        158.75        97.15 o                         
  -5  12   6        151.75          4.24        95.40 o                         
  -4  12   6          0.36         17.48        61.25 o                         
  -3  12   6        151.59        129.04        62.17 o                         
  -2  12   6        902.59        838.65        56.93 o                         
  -1  12   6         29.83        -50.58        50.58 o                         
   0  12   6        996.87        984.03        59.77 o                         
   1  12   6        349.58        276.62       100.08 o                         
   2  12   6        250.76        316.96        64.81 o                         
   3  12   6        679.56        721.18        70.67 o                         
   4  12   6          0.79        -74.03        93.79 o                         
   5  12   6         52.58         69.67        67.69 o                         
   6  12   6          2.40         33.83       111.42 o                         
  -3  13   6        126.26         39.11        91.59 o                         
  -2  13   6        212.58        201.25        55.05 o                         
  -1  13   6         92.11        -35.71        66.34 o                         
   0  13   6        149.10        101.06        53.68 o                         
   1  13   6        879.71        812.61        76.07 o                         
   2  13   6        411.00        585.84        72.82 o                         
   3  13   6        179.11        271.21        68.07 o                         
 -14   1   7          7.35         25.65        41.95 o                         
 -13   1   7        359.45        388.65        39.25 o                         
 -12   1   7        995.00        928.48        55.10 o                         
 -11   1   7        247.58        239.42        39.55 o                         
 -10   1   7          9.11          4.11        32.49 o                         
  -9   1   7        371.57        294.80        36.83 o                         
  -8   1   7       2264.92       2157.63        52.89 o                         
  -7   1   7       2153.65       2128.80        50.51 o                         
  -6   1   7        826.81        761.44        51.04 o                         
  -5   1   7         23.79         21.16        18.26 o                         
  -4   1   7       1292.46       1140.06        27.78 o                         
  -3   1   7       2401.10       2349.07        30.12 o                         
  -2   1   7        927.26        935.21        14.68 o                         
  -1   1   7       2437.21       2294.44        26.76 o                         
   0   1   7      16109.23      15966.57       143.18 o                         
   1   1   7      28808.86      29191.50       270.14 o                         
   2   1   7      12817.05      13097.26       138.02 o                         
   3   1   7       2653.15       2552.45        40.61 o                         
   4   1   7        278.79        263.46        23.10 o                         
   5   1   7       2584.38       2594.02        47.63 o                         
   6   1   7        883.29        754.76        26.70 o                         
   7   1   7        101.78         77.20        24.94 o                         
   8   1   7       1092.95       1325.46        58.39 o                         
   9   1   7       3359.97       3477.30        69.86 o                         
  10   1   7          3.34          9.73        41.05 o                         
  11   1   7        839.85        831.90        45.78 o                         
  12   1   7        161.14        171.82        49.15 o                         
  13   1   7        890.36       1036.25        80.40 o                         
 -14   2   7          0.73         -7.03        40.02 o                         
 -13   2   7         50.34         28.47        37.60 o                         
 -12   2   7          0.17        -23.43        39.73 o                         
 -11   2   7        529.56        438.24        60.91 o                         
 -10   2   7         25.00         31.83        33.74 o                         
  -9   2   7        633.70        576.28        36.46 o                         
  -8   2   7        755.23        793.20        42.05 o                         
  -7   2   7       1185.96       1220.27        43.59 o                         
  -6   2   7        545.30        494.97        24.45 o                         
  -5   2   7        487.68        455.55        22.50 o                         
  -4   2   7       1091.68       1051.95        22.04 o                         
  -3   2   7        667.48        620.06        15.75 o                         
  -2   2   7         61.11         65.80        10.17 o                         
  -1   2   7        121.26        130.86         9.97 o                         
   0   2   7       4557.21       4620.11        52.16 o                         
   1   2   7        856.15        917.92        20.90 o                         
   2   2   7        289.58        299.45        18.44 o                         
   3   2   7        606.01        681.53        28.87 o                         
   4   2   7         25.69         27.98        19.40 o                         
   5   2   7        536.03        571.71        27.74 o                         
   6   2   7       4242.23       4034.60        81.23 o                         
   7   2   7        262.95        342.26        35.40 o                         
   8   2   7        639.99        586.36        34.81 o                         
   9   2   7         61.67        112.50        33.81 o                         
  10   2   7        578.91        586.32        44.61 o                         
  11   2   7         56.51         97.60        43.57 o                         
  12   2   7          2.24        -46.47        46.47 o                         
  13   2   7         68.16        204.29        69.61 o                         
 -13   3   7       1299.70       1135.33        48.51 o                         
 -12   3   7         36.25         69.09        48.04 o                         
 -11   3   7         96.46        120.68        38.39 o                         
 -10   3   7         54.34         41.98        35.01 o                         
  -9   3   7       1168.50       1138.22        43.22 o                         
  -8   3   7        138.59        123.12        30.66 o                         
  -7   3   7       3526.54       3422.19        68.28 o                         
  -6   3   7       1236.54       1272.77        33.59 o                         
  -5   3   7      11294.93      11069.17       159.32 o                         
  -4   3   7       1363.64       1270.95        31.66 o                         
  -3   3   7          1.11         11.75        16.41 o                         
  -2   3   7      22034.20      21346.77       231.37 o                         
  -1   3   7       1725.88       1623.62        23.73 o                         
   0   3   7      22914.62      22636.85       232.34 o                         
   1   3   7        212.59        182.46        15.22 o                         
   2   3   7       3302.28       3530.39        59.24 o                         
   3   3   7      14566.41      14747.45       266.15 o                         
   4   3   7       5021.77       4954.40        91.41 o                         
   5   3   7       3522.00       3328.64        62.60 o                         
   6   3   7       6247.60       6080.32       111.31 o                         
   7   3   7         79.39         51.10        34.84 o                         
   8   3   7      12872.43      12616.77       210.29 o                         
   9   3   7          4.90         12.63        38.60 o                         
  10   3   7         38.14         -4.81        40.68 o                         
  11   3   7        362.22        375.04        45.63 o                         
  12   3   7       1199.41       1138.05        66.87 o                         
  13   3   7        198.81        176.88        79.87 o                         
 -13   4   7          2.63        -28.09        44.28 o                         
 -12   4   7         54.00        124.26        56.01 o                         
 -11   4   7         39.53         40.48        38.29 o                         
 -10   4   7        610.37        650.05        41.37 o                         
  -9   4   7          6.85         44.94        34.74 o                         
  -8   4   7         11.71         28.95        31.99 o                         
  -7   4   7       1108.31       1138.24        51.17 o                         
  -6   4   7       2309.69       2412.11        48.37 o                         
  -5   4   7        256.71        220.68        24.94 o                         
  -4   4   7        281.02        294.05        24.25 o                         
  -3   4   7       1424.82       1527.79        37.32 o                         
  -2   4   7       1355.51       1368.46        30.70 o                         
  -1   4   7       2658.42       2574.87        40.52 o                         
   0   4   7       3950.38       3881.97        53.84 o                         
   1   4   7          7.24         -5.03        15.22 o                         
   2   4   7        399.46        443.93        42.14 o                         
   3   4   7       5590.95       5530.99        99.21 o                         
   4   4   7        482.41        466.21        31.67 o                         
   5   4   7         11.08        -20.07        34.21 o                         
   6   4   7        598.31        656.79        37.32 o                         
   7   4   7       2974.67       2891.68        69.12 o                         
   8   4   7         41.94          3.37        37.42 o                         
   9   4   7        641.82        716.87        45.63 o                         
  10   4   7         29.05        -43.27        43.27 o                         
  11   4   7        684.78        733.83       101.47 o                         
  12   4   7        102.75         10.59        83.98 o                         
 -13   5   7        395.05        445.69        58.58 o                         
 -12   5   7        432.76        544.05        46.25 o                         
 -11   5   7        336.08        344.87        41.26 o                         
 -10   5   7         15.24         17.33        36.77 o                         
  -9   5   7       1070.63       1348.57        87.79 o                         
  -8   5   7       1849.57       2025.87        59.90 o                         
  -7   5   7         78.70         73.40        33.55 o                         
  -6   5   7        146.92        181.15        42.70 o                         
  -5   5   7        372.88        384.36        31.33 o                         
  -4   5   7        612.83        593.45        29.23 o                         
  -3   5   7        291.94        213.95        24.36 o                         
  -2   5   7        307.83        394.53        21.33 o                         
  -1   5   7       2618.07       2591.82        47.24 o                         
   0   5   7       9727.80       9735.01       144.31 o                         
   1   5   7      10556.58      10237.21       178.66 o                         
   2   5   7       7213.41       7118.71       226.42 o                         
   3   5   7       2445.60       2584.20        59.54 o                         
   4   5   7       1086.64       1071.40        42.38 o                         
   5   5   7       1355.90       1506.72        76.25 o                         
   6   5   7        562.91        616.83        47.54 o                         
   7   5   7        162.19        202.95        54.68 o                         
   8   5   7          6.73         14.18        45.80 o                         
   9   5   7       2308.09       2291.39        73.28 o                         
  10   5   7         97.34         91.86        52.70 o                         
  11   5   7        345.88        368.93        57.79 o                         
  12   5   7         54.77         91.46        79.90 o                         
 -12   6   7          0.75        -47.53        62.02 o                         
 -11   6   7        161.63        121.04        48.27 o                         
 -10   6   7          1.97        111.16        80.91 o                         
  -9   6   7        310.16        399.24        42.62 o                         
  -8   6   7         27.21         25.16        37.16 o                         
  -7   6   7       2106.69       2112.41        61.18 o                         
  -6   6   7        219.26        204.24        34.09 o                         
  -5   6   7       1341.45       1392.99        47.93 o                         
  -4   6   7        420.98        403.66        27.71 o                         
  -3   6   7       2210.32       2036.19        69.98 o                         
  -2   6   7       1508.57       1568.74        40.89 o                         
  -1   6   7        892.13        984.18        39.32 o                         
   0   6   7       1932.33       1805.63        47.91 o                         
   1   6   7       1001.32        910.19        56.24 o                         
   2   6   7       4321.53       4430.52       116.56 o                         
   3   6   7        103.60        121.24        46.68 o                         
   4   6   7       1256.03       1238.28        45.03 o                         
   5   6   7        106.11        104.57        34.91 o                         
   6   6   7       2601.43       2526.59       114.02 o                         
   7   6   7        152.81         93.65        44.88 o                         
   8   6   7        193.95        187.54        53.79 o                         
   9   6   7         39.01        -10.25        52.52 o                         
  10   6   7       1413.85       1442.79        69.35 o                         
  11   6   7         86.62        -70.50        70.50 o                         
  12   6   7          0.42        116.74       111.93 o                         
 -12   7   7        142.76         49.76        64.07 o                         
 -11   7   7        137.03         47.35        81.13 o                         
 -10   7   7         89.85        111.88        57.05 o                         
  -9   7   7        118.58         91.63        49.74 o                         
  -8   7   7        605.65        432.68        42.61 o                         
  -7   7   7        765.33        734.73        51.99 o                         
  -6   7   7        315.08        353.58        57.72 o                         
  -5   7   7        741.42        852.27        54.24 o                         
  -4   7   7        137.59        135.01        33.28 o                         
  -3   7   7        517.78        483.64        47.69 o                         
  -2   7   7        712.52        843.11        47.65 o                         
  -1   7   7        161.78        159.17        28.63 o                         
   0   7   7       2906.75       2916.53        74.20 o                         
   1   7   7       6362.31       6515.12       134.41 o                         
   2   7   7       2138.01       2246.08        76.32 o                         
   3   7   7        579.67        595.33        50.73 o                         
   4   7   7        126.88        147.74        33.46 o                         
   5   7   7          8.27         40.87        35.30 o                         
   6   7   7         45.43         51.21        56.63 o                         
   7   7   7         30.19         81.19        48.38 o                         
   8   7   7       1076.34       1114.97        96.06 o                         
   9   7   7        454.98        397.17        55.79 o                         
  10   7   7         94.02         55.69        56.49 o                         
  11   7   7         35.89         44.32        58.59 o                         
 -11   8   7        271.48        118.73        64.96 o                         
 -10   8   7         60.12         68.04        50.42 o                         
  -9   8   7        131.70        143.40        45.79 o                         
  -8   8   7        254.35        223.82        85.37 o                         
  -7   8   7         28.16         19.50        47.92 o                         
  -6   8   7        385.91        323.85        50.08 o                         
  -5   8   7        207.55        267.13        48.31 o                         
  -4   8   7        133.93         88.13        35.73 o                         
  -3   8   7        160.62        160.24        36.85 o                         
  -2   8   7       2416.56       2526.01        67.74 o                         
  -1   8   7       1283.82       1356.83        51.11 o                         
   0   8   7        507.80        568.22        50.12 o                         
   1   8   7        195.95        209.15        57.28 o                         
   2   8   7       1907.16       1823.67        71.74 o                         
   3   8   7        273.04        245.28        40.78 o                         
   4   8   7        370.85        353.05        37.37 o                         
   5   8   7        491.82        350.77        48.62 o                         
   6   8   7        186.71        110.51        47.20 o                         
   7   8   7        607.00        683.68        56.06 o                         
   8   8   7        293.63        179.17        59.33 o                         
   9   8   7        145.66        165.70        55.37 o                         
  10   8   7        356.54        442.33        61.73 o                         
 -10   9   7         18.13        -53.83        63.82 o                         
  -9   9   7          6.85         90.97        58.99 o                         
  -8   9   7        238.51        247.89        70.82 o                         
  -7   9   7        161.25        175.14        80.62 o                         
  -6   9   7          8.41        -32.19        80.03 o                         
  -5   9   7        899.84        756.71        76.38 o                         
  -4   9   7        338.60        342.37        41.77 o                         
  -3   9   7        486.69        446.60        55.11 o                         
  -2   9   7       4128.15       3852.05       125.41 o                         
  -1   9   7         82.80         28.42        40.73 o                         
   0   9   7       1320.81       1409.24        85.95 o                         
   1   9   7          1.67          6.76        42.23 o                         
   2   9   7         35.37         25.69        56.74 o                         
   3   9   7       1731.12       1663.58        75.47 o                         
   4   9   7          3.03         -5.77        46.58 o                         
   5   9   7       1261.64       1301.12        62.05 o                         
   6   9   7       1301.59       1057.62        61.24 o                         
   7   9   7        169.60        257.14        55.46 o                         
   8   9   7        687.82        744.88        74.49 o                         
   9   9   7        199.13        192.27        57.49 o                         
  -9  10   7         14.33         60.76        61.97 o                         
  -8  10   7         14.15        -60.65        60.65 o                         
  -7  10   7         25.41         -3.95        84.28 o                         
  -6  10   7        995.49        929.67        97.88 o                         
  -5  10   7        918.63        762.44        95.25 o                         
  -4  10   7         25.50         52.02        53.17 o                         
  -3  10   7         37.97         39.84        43.01 o                         
  -2  10   7        273.67        350.42        38.69 o                         
  -1  10   7       2723.52       2727.86       129.63 o                         
   0  10   7        703.16        696.24        51.16 o                         
   1  10   7         38.17        109.94        47.25 o                         
   2  10   7        490.02        461.66        63.60 o                         
   3  10   7       2285.60       2100.76       122.17 o                         
   4  10   7        549.33        468.33        68.43 o                         
   5  10   7         33.76        -49.15        63.35 o                         
   6  10   7        198.49        238.52        54.11 o                         
   7  10   7       1311.56       1340.60        69.50 o                         
   8  10   7         39.29        -30.95        63.47 o                         
  -7  11   7          0.12        -84.13        90.28 o                         
  -6  11   7         92.61        -41.55        91.45 o                         
  -5  11   7        161.22        131.68        93.20 o                         
  -4  11   7         78.99        142.32        69.79 o                         
  -3  11   7        149.01         92.18        87.50 o                         
  -2  11   7          3.07         13.37        59.67 o                         
  -1  11   7        468.13        523.90        50.49 o                         
   0  11   7        313.77        349.63        51.16 o                         
   1  11   7        781.99        873.38        57.51 o                         
   2  11   7       1676.98       1692.41        73.45 o                         
   3  11   7         92.87        -65.99        86.62 o                         
   4  11   7        699.93        667.19        95.25 o                         
   5  11   7          1.88        -82.30        82.30 o                         
   6  11   7          6.40         21.68        68.31 o                         
   7  11   7          8.20          2.36        70.89 o                         
  -5  12   7        200.75        -57.06        95.25 o                         
  -4  12   7        224.37        319.99        97.15 o                         
  -3  12   7        464.27        529.21       135.92 o                         
  -2  12   7        267.67        129.30        62.64 o                         
  -1  12   7         19.80         83.91        62.30 o                         
   0  12   7        731.06        825.49        74.38 o                         
   1  12   7        614.15        727.40        94.30 o                         
   2  12   7        810.42        787.52        61.60 o                         
   3  12   7         11.64        -48.29       101.69 o                         
   4  12   7        165.83        224.44        97.15 o                         
   5  12   7         19.74         -1.26        72.22 o                         
   0  13   7         21.73        -16.94        68.42 o                         
 -13   0   8        242.81        232.98        63.38 o                         
 -12   0   8         73.91        113.53        59.48 o                         
 -11   0   8        139.54         51.25        55.55 o                         
 -10   0   8       3516.79       3578.69       111.06 o                         
  -9   0   8        788.07        817.89        56.52 o                         
  -8   0   8       4208.57       4465.62       121.00 o                         
  -7   0   8       3286.57       3128.09        93.83 o                         
  -6   0   8         10.52         23.57        36.26 o                         
  -5   0   8        839.02        776.80        45.52 o                         
  -4   0   8       6842.99       6730.87       162.17 o                         
  -3   0   8         12.72         40.93        19.24 o                         
  -2   0   8       1474.92       1426.22        41.53 o                         
  -1   0   8       1435.51       1394.09        51.19 o                         
   0   0   8      26243.32      27487.68       488.59 o                         
   1   0   8      12506.40      12713.20       202.11 o                         
   2   0   8       8832.32       8521.71       127.00 o                         
   3   0   8       8350.06       8415.44       142.40 o                         
   4   0   8       4570.82       4779.64       127.30 o                         
   5   0   8       6251.98       6021.72       124.92 o                         
   6   0   8       3570.88       3624.61        75.20 o                         
   7   0   8          8.65        -19.78        32.89 o                         
   8   0   8       4909.48       4914.06        96.93 o                         
   9   0   8        157.39        212.78        49.02 o                         
  10   0   8       2998.90       2911.43        88.20 o                         
  11   0   8        192.95        274.16        56.93 o                         
  12   0   8        190.04        208.92        60.57 o                         
  13   0   8        905.51        895.51        88.09 o                         
 -13   1   8         47.47         60.81        44.18 o                         
 -12   1   8        383.34        344.15        44.37 o                         
 -11   1   8         42.46         52.00        39.36 o                         
 -10   1   8         36.69         15.01        36.01 o                         
  -9   1   8       1051.14       1098.45        48.83 o                         
  -8   1   8        696.55        750.92        37.65 o                         
  -7   1   8        151.18        111.93        29.35 o                         
  -6   1   8        352.43        370.84        29.01 o                         
  -5   1   8        217.07        190.31        31.64 o                         
  -4   1   8       1362.54       1307.69        35.62 o                         
  -3   1   8       1479.30       1498.95        28.15 o                         
  -2   1   8       1281.20       1342.14        22.08 o                         
  -1   1   8        700.07        614.22        19.26 o                         
   0   1   8        197.10        218.27        15.40 o                         
   1   1   8       3076.40       3086.58        40.14 o                         
   2   1   8        549.91        547.13        20.11 o                         
   3   1   8         42.57         37.79        20.13 o                         
   4   1   8        759.11        767.40        31.06 o                         
   5   1   8       5740.44       5765.28        94.08 o                         
   6   1   8         11.18        -12.65        23.93 o                         
   7   1   8         74.95         76.45        28.81 o                         
   8   1   8        138.63        188.25        29.18 o                         
   9   1   8        281.52        302.14        31.85 o                         
  10   1   8         93.98         71.71        39.38 o                         
  11   1   8        230.74        298.18        45.27 o                         
  12   1   8        132.65        201.25        76.41 o                         
 -13   2   8         27.21         97.65        45.37 o                         
 -12   2   8         70.28        -16.54        41.54 o                         
 -11   2   8        275.74        285.92        41.18 o                         
 -10   2   8         39.68         49.44        35.69 o                         
  -9   2   8        100.06        105.79        33.91 o                         
  -8   2   8       2850.17       2775.28        82.24 o                         
  -7   2   8       1176.41       1173.72        40.57 o                         
  -6   2   8       5626.01       5342.74       100.81 o                         
  -5   2   8       1100.43       1137.90        31.39 o                         
  -4   2   8        108.01         84.20        18.16 o                         
  -3   2   8       3999.09       3808.57        62.17 o                         
  -2   2   8       1588.45       1536.33        25.60 o                         
  -1   2   8      21799.73      21825.17       254.35 o                         
   0   2   8         87.55         89.36        13.15 o                         
   1   2   8        347.96        391.51        19.61 o                         
   2   2   8        578.83        601.75        22.33 o                         
   3   2   8       2326.56       2239.04        55.85 o                         
   4   2   8         12.83          5.03        22.59 o                         
   5   2   8       4287.46       4253.43        75.86 o                         
   6   2   8       1347.67       1304.32        41.61 o                         
   7   2   8      11572.44      12306.97       205.09 o                         
   8   2   8       1679.62       1774.90        63.54 o                         
   9   2   8        833.67        894.35        43.86 o                         
  10   2   8         26.33        126.31        48.64 o                         
  11   2   8        322.27        435.09        48.53 o                         
  12   2   8        727.15        615.05        62.99 o                         
 -13   3   8          3.02         -1.80        45.70 o                         
 -12   3   8          6.85         38.52        41.59 o                         
 -11   3   8         40.55         16.61        39.38 o                         
 -10   3   8         70.37         74.68        37.15 o                         
  -9   3   8        159.44        244.21        36.39 o                         
  -8   3   8        200.00        219.27        33.43 o                         
  -7   3   8        451.24        425.53        43.46 o                         
  -6   3   8        315.31        376.55        35.35 o                         
  -5   3   8          7.68         22.14        22.72 o                         
  -4   3   8         26.54         47.10        19.30 o                         
  -3   3   8          8.75         20.84        18.45 o                         
  -2   3   8        579.45        476.99        26.10 o                         
  -1   3   8         41.20         -3.60        15.64 o                         
   0   3   8        478.78        467.23        18.07 o                         
   1   3   8         82.69         74.13        15.45 o                         
   2   3   8        835.35        813.66        27.74 o                         
   3   3   8          8.42          6.62        31.65 o                         
   4   3   8        598.32        512.94        34.03 o                         
   5   3   8          4.79         21.19        31.06 o                         
   6   3   8        501.20        622.50        34.98 o                         
   7   3   8        250.67        321.45        41.21 o                         
   8   3   8        632.36        545.54        43.58 o                         
   9   3   8         27.21         68.98        49.61 o                         
  10   3   8        283.11        234.69        48.02 o                         
  11   3   8         13.41         45.87        70.54 o                         
  12   3   8         23.92        -14.06        48.72 o                         
 -13   4   8          0.87        -54.68        81.64 o                         
 -12   4   8        122.39         99.50        47.22 o                         
 -11   4   8         92.16        112.29        41.68 o                         
 -10   4   8         63.53         52.41        38.38 o                         
  -9   4   8        484.08        432.89        39.21 o                         
  -8   4   8       1517.55       1527.43        66.18 o                         
  -7   4   8        396.63        412.93        38.66 o                         
  -6   4   8        968.11        932.45        36.50 o                         
  -5   4   8        919.76        961.99        34.85 o                         
  -4   4   8         72.63         86.88        24.18 o                         
  -3   4   8       3185.40       3338.46        64.10 o                         
  -2   4   8         37.62         70.80        18.89 o                         
  -1   4   8      12363.59      12336.96       160.55 o                         
   0   4   8         41.18         56.46        19.04 o                         
   1   4   8        117.85        100.31        25.03 o                         
   2   4   8       1267.30       1337.65        57.99 o                         
   3   4   8        116.17        145.44        31.43 o                         
   4   4   8        249.97        259.72        32.35 o                         
   5   4   8       1582.15       1549.02        48.45 o                         
   6   4   8         81.22         12.54        42.71 o                         
   7   4   8       7624.86       7552.84       188.47 o                         
   8   4   8       1502.78       1431.30        65.11 o                         
   9   4   8        508.01        577.55        47.67 o                         
  10   4   8          1.26        -38.13        44.88 o                         
  11   4   8        421.11        417.03        59.58 o                         
  12   4   8        254.86        319.04        77.58 o                         
 -12   5   8         18.36        -38.42        50.47 o                         
 -11   5   8         90.09        140.17        42.94 o                         
 -10   5   8        214.05        135.16        40.20 o                         
  -9   5   8         73.42         82.93        41.80 o                         
  -8   5   8          3.30        -39.26        39.26 o                         
  -7   5   8        561.13        685.24        36.95 o                         
  -6   5   8       1142.25       1069.05        39.81 o                         
  -5   5   8         41.20         32.26        27.38 o                         
  -4   5   8        365.18        369.76        28.14 o                         
  -3   5   8        635.95        659.87        29.46 o                         
  -2   5   8       2326.51       2363.63        60.25 o                         
  -1   5   8          6.16         22.96        21.60 o                         
   0   5   8        610.19        629.93        29.09 o                         
   1   5   8        347.91        287.03        27.81 o                         
   2   5   8       2512.72       2758.06        95.34 o                         
   3   5   8          0.40        -46.19        46.19 o                         
   4   5   8        111.93         97.75        51.70 o                         
   5   5   8         34.37         31.03        44.35 o                         
   6   5   8       1486.99       1490.54        69.72 o                         
   7   5   8          3.11        -39.66        60.66 o                         
   8   5   8        296.28        324.56        73.78 o                         
   9   5   8        341.91        397.45        57.01 o                         
  10   5   8        210.80        350.32        58.39 o                         
  11   5   8        106.13        160.84        66.64 o                         
 -12   6   8         74.24         68.38        58.26 o                         
 -11   6   8         53.53         23.60        50.00 o                         
 -10   6   8       1280.47       1256.84        73.18 o                         
  -9   6   8        478.86        440.64        56.61 o                         
  -8   6   8       1756.73       1746.63        53.15 o                         
  -7   6   8        602.31        617.76        40.74 o                         
  -6   6   8         28.24        -29.92        31.52 o                         
  -5   6   8         19.20         59.81        28.50 o                         
  -4   6   8       2872.48       2764.80        70.25 o                         
  -3   6   8        215.16        272.32        33.53 o                         
  -2   6   8         94.43         92.13        25.86 o                         
  -1   6   8        466.14        401.86        36.99 o                         
   0   6   8       6574.45       6652.33       118.30 o                         
   1   6   8       7338.83       7669.77       154.42 o                         
   2   6   8       2663.00       2544.22        69.29 o                         
   3   6   8       4150.00       4121.41       190.72 o                         
   4   6   8       1981.00       1891.52        54.69 o                         
   5   6   8       1335.89       1276.14        65.66 o                         
   6   6   8        560.29        522.06        50.56 o                         
   7   6   8         59.82         98.18        48.06 o                         
   8   6   8       1257.70       1226.31        65.82 o                         
   9   6   8         10.31        -16.83        54.81 o                         
  10   6   8       1391.78       1302.51        71.81 o                         
  11   6   8         78.01         39.28        60.25 o                         
 -11   7   8          0.78         54.33        52.65 o                         
 -10   7   8         59.84         48.38        57.58 o                         
  -9   7   8        461.99        530.25        98.61 o                         
  -8   7   8        744.67        824.80        49.28 o                         
  -7   7   8        343.29        361.23        54.87 o                         
  -6   7   8        124.69        226.41        51.00 o                         
  -5   7   8        408.00        506.61        51.88 o                         
  -4   7   8        733.91        787.05        76.89 o                         
  -3   7   8       3563.37       3376.67        80.36 o                         
  -2   7   8        300.69        371.35        51.28 o                         
  -1   7   8       1806.90       1847.29        87.61 o                         
   0   7   8        209.37        269.95        40.83 o                         
   1   7   8       4563.68       4318.68        99.71 o                         
   2   7   8         41.94         -0.34        40.38 o                         
   3   7   8        804.98        643.62       135.85 o                         
   4   7   8         13.92         38.43        39.09 o                         
   5   7   8       3399.79       3211.59        75.44 o                         
   6   7   8        600.17        590.09        81.39 o                         
   7   7   8          7.90        -29.26        49.86 o                         
   8   7   8         86.49        189.50        55.28 o                         
   9   7   8       1451.72       1330.87        99.49 o                         
  10   7   8        169.93        295.36        60.22 o                         
 -10   8   8          0.85         92.91        90.13 o                         
  -9   8   8         47.11        182.60        82.96 o                         
  -8   8   8        402.55        349.59        58.08 o                         
  -7   8   8        178.18        203.07        53.56 o                         
  -6   8   8       1757.46       1821.15        76.71 o                         
  -5   8   8          4.38         34.59        49.52 o                         
  -4   8   8        289.85        306.51        76.08 o                         
  -3   8   8        882.35       1018.00       121.66 o                         
  -2   8   8        316.33        336.72        53.12 o                         
  -1   8   8       4050.29       3966.03       139.22 o                         
   0   8   8         16.97         14.09        53.49 o                         
   1   8   8        209.48        179.90        54.44 o                         
   2   8   8          5.05        -42.10        42.10 o                         
   3   8   8        166.11        139.09        50.28 o                         
   4   8   8        444.75        421.96        40.69 o                         
   5   8   8       1486.42       1406.42        64.77 o                         
   6   8   8        648.77        646.11        57.38 o                         
   7   8   8       2084.58       2119.28        79.24 o                         
   8   8   8        139.72        127.81        56.48 o                         
   9   8   8        372.92        266.62        61.38 o                         
  -9   9   8         27.95         99.35        83.69 o                         
  -8   9   8         35.04        -88.81        88.81 o                         
  -7   9   8        382.27        476.69        88.23 o                         
  -6   9   8        736.78        700.62        77.18 o                         
  -5   9   8         61.53        137.24        52.91 o                         
  -4   9   8         11.18         20.87        52.99 o                         
  -3   9   8         79.81         33.37        40.95 o                         
  -2   9   8       1989.77       2181.63       118.95 o                         
  -1   9   8         69.29         62.63        41.96 o                         
   0   9   8        228.91        254.05        60.15 o                         
   1   9   8         62.40         39.16        60.08 o                         
   2   9   8       1029.23       1160.22        73.36 o                         
   3   9   8          8.07        128.46        77.98 o                         
   4   9   8       1173.84       1056.91        72.33 o                         
   5   9   8          3.26          7.87        50.79 o                         
   6   9   8       1078.48       1074.40        64.88 o                         
   7   9   8        227.25        220.10        56.05 o                         
   8   9   8        872.95       1062.76        68.41 o                         
  -8  10   8         43.93         40.16        63.55 o                         
  -7  10   8          0.60        -52.82        88.37 o                         
  -6  10   8         25.06        112.37        88.96 o                         
  -5  10   8          4.64        111.64        90.28 o                         
  -4  10   8        205.06        132.93        57.19 o                         
  -3  10   8        324.07        280.67        47.05 o                         
  -2  10   8         22.68        -37.54        58.65 o                         
  -1  10   8        419.96        456.48        49.62 o                         
   0  10   8         21.19         -3.10        60.92 o                         
   1  10   8        537.14        647.37       111.49 o                         
   2  10   8         25.12         81.04        63.67 o                         
   3  10   8        478.87        641.83        69.73 o                         
   4  10   8        551.41        685.04        98.32 o                         
   5  10   8        486.67        437.71        71.69 o                         
   6  10   8         33.67         58.10        55.31 o                         
   7  10   8        234.15        218.73        57.76 o                         
  -6  11   8        392.48        390.80        99.05 o                         
  -5  11   8         18.51        -47.26        92.47 o                         
  -4  11   8        371.47        278.29        96.13 o                         
  -3  11   8        198.35        215.09        63.68 o                         
  -2  11   8        328.41        320.57        94.52 o                         
  -1  11   8          2.05         -7.30        62.18 o                         
   0  11   8        293.69        223.87        52.85 o                         
   1  11   8        677.73        745.25        75.48 o                         
   2  11   8        620.98        522.42        72.24 o                         
   3  11   8          4.23         55.93        69.98 o                         
   4  11   8          5.81          4.39        93.79 o                         
   5  11   8        613.46        644.80       108.71 o                         
   6  11   8        472.44        327.72        78.44 o                         
  -4  12   8          3.81         59.11        98.18 o                         
  -3  12   8         14.05         95.01        96.49 o                         
  -2  12   8         61.00        109.57        69.79 o                         
  -1  12   8          0.84         -3.12        65.99 o                         
   0  12   8        158.30         66.69        64.79 o                         
   1  12   8        921.41        967.31        79.30 o                         
   2  12   8         79.48         71.04        71.71 o                         
   3  12   8        937.21        844.37        82.48 o                         
 -13   1   9          0.33         16.22        44.95 o                         
 -12   1   9         10.86         48.54        42.37 o                         
 -11   1   9        421.61        362.40        43.78 o                         
 -10   1   9        997.39        957.46        46.21 o                         
  -9   1   9       2403.81       2345.33        60.75 o                         
  -8   1   9        873.75        843.68        40.13 o                         
  -7   1   9       2960.55       2916.99        64.72 o                         
  -6   1   9        144.34        171.99        30.24 o                         
  -5   1   9        530.89        506.07        32.10 o                         
  -4   1   9        181.92        229.23        23.39 o                         
  -3   1   9        598.84        594.53        24.37 o                         
  -2   1   9        510.36        508.90        19.76 o                         
  -1   1   9       7687.92       7710.63        97.01 o                         
   0   1   9        369.54        374.84        21.17 o                         
   1   1   9       2772.80       2713.20        47.80 o                         
   2   1   9        552.17        501.04        23.68 o                         
   3   1   9       2549.05       2584.91        44.61 o                         
   4   1   9       7950.71       8138.56       105.91 o                         
   5   1   9       2755.30       2766.78        56.91 o                         
   6   1   9       3826.43       3786.10        72.02 o                         
   7   1   9        778.84        705.42        34.50 o                         
   8   1   9        239.82        294.90        46.21 o                         
   9   1   9       1411.50       1409.73        60.52 o                         
  10   1   9         27.33          0.66        37.22 o                         
  11   1   9         16.09         11.82        44.87 o                         
  12   1   9        781.62        892.45        54.24 o                         
 -13   2   9        114.30        159.74        46.37 o                         
 -12   2   9          6.69          5.33        43.80 o                         
 -11   2   9         32.20         -4.07        40.75 o                         
 -10   2   9        168.20        193.24        39.71 o                         
  -9   2   9        380.06        440.46        39.76 o                         
  -8   2   9        611.95        669.92        38.97 o                         
  -7   2   9         38.17        -30.37        30.87 o                         
  -6   2   9        403.88        366.17        31.91 o                         
  -5   2   9         32.98          8.97        27.34 o                         
  -4   2   9        958.35        882.04        28.52 o                         
  -3   2   9          8.62         23.52        18.80 o                         
  -2   2   9          8.28         15.98        18.88 o                         
  -1   2   9        761.53        785.82        22.76 o                         
   0   2   9       1675.42       1627.34        33.35 o                         
   1   2   9        323.61        323.07        21.50 o                         
   2   2   9          2.75         23.14        20.66 o                         
   3   2   9        617.14        666.35        32.47 o                         
   4   2   9       1400.57       1438.46        46.10 o                         
   5   2   9          3.92         12.56        30.08 o                         
   6   2   9         49.42         71.99        29.84 o                         
   7   2   9         28.17         47.75        31.27 o                         
   8   2   9        364.41        360.63        35.00 o                         
   9   2   9        695.95        631.51        39.82 o                         
  10   2   9        239.17        234.49        41.82 o                         
  11   2   9         74.34         30.85        45.75 o                         
  12   2   9         96.15        112.88        58.90 o                         
 -12   3   9        773.65        827.42        61.73 o                         
 -11   3   9         21.23         32.01        52.00 o                         
 -10   3   9       1324.74       1303.18        51.34 o                         
  -9   3   9        741.12        745.51        43.67 o                         
  -8   3   9        469.49        478.89        38.32 o                         
  -7   3   9       2169.25       2249.81        57.09 o                         
  -6   3   9       2311.55       2230.88        55.54 o                         
  -5   3   9       2093.72       2050.09        48.77 o                         
  -4   3   9        718.30        662.50        41.81 o                         
  -3   3   9        272.76        312.55        22.82 o                         
  -2   3   9      14423.11      14658.83       210.51 o                         
  -1   3   9        394.53        390.36        22.26 o                         
   0   3   9        737.07        763.90        23.99 o                         
   1   3   9       1209.62       1155.69        32.62 o                         
   2   3   9       2812.18       2755.95        50.34 o                         
   3   3   9        239.71        251.64        34.76 o                         
   4   3   9        137.73        161.03        43.78 o                         
   5   3   9       1450.87       1385.01        47.97 o                         
   6   3   9      17342.09      17344.90       250.73 o                         
   7   3   9       2821.61       2822.21        56.88 o                         
   8   3   9       3082.85       3015.87        75.91 o                         
   9   3   9         75.65         66.63        48.09 o                         
  10   3   9         45.98         -3.58        46.56 o                         
  11   3   9       1436.20       1387.37        61.27 o                         
 -12   4   9         56.26        221.43        58.66 o                         
 -11   4   9        297.75        322.29        45.17 o                         
 -10   4   9        194.68        251.79        42.11 o                         
  -9   4   9        115.65         77.10        37.45 o                         
  -8   4   9         49.00        118.45        35.77 o                         
  -7   4   9        216.03        217.62        42.51 o                         
  -6   4   9        207.27        189.11        45.75 o                         
  -5   4   9        506.86        517.88        60.69 o                         
  -4   4   9        770.59        813.88        33.95 o                         
  -3   4   9       2632.29       2650.43        56.32 o                         
  -2   4   9         20.34         24.76        20.72 o                         
  -1   4   9       1668.94       1661.65        39.43 o                         
   0   4   9        484.14        497.82        28.49 o                         
   1   4   9       2375.07       2268.50        64.38 o                         
   2   4   9        263.53        257.50        30.45 o                         
   3   4   9       3958.72       3806.53        78.18 o                         
   4   4   9         64.47         45.32        37.31 o                         
   5   4   9        617.73        612.85        49.08 o                         
   6   4   9        353.72        311.74        45.96 o                         
   7   4   9       1041.02       1002.92        60.20 o                         
   8   4   9         65.12        168.77        50.66 o                         
   9   4   9         38.29         63.83        44.52 o                         
  10   4   9        368.49        466.86        50.85 o                         
  11   4   9        246.42        208.18        74.70 o                         
 -12   5   9          8.92        -26.18        45.72 o                         
 -11   5   9        592.02        628.89        48.41 o                         
 -10   5   9        581.69        436.73        62.30 o                         
  -9   5   9       1826.21       1977.17        68.18 o                         
  -8   5   9        814.04        923.76        67.78 o                         
  -7   5   9        429.38        457.06        43.20 o                         
  -6   5   9         93.15         84.69        31.08 o                         
  -5   5   9         13.54         10.38        28.88 o                         
  -4   5   9          4.31         25.63        27.42 o                         
  -3   5   9        102.77        101.43        36.77 o                         
  -2   5   9          2.36        -26.34        26.34 o                         
  -1   5   9       2178.11       2239.93        55.81 o                         
   0   5   9        359.78        304.44        32.85 o                         
   1   5   9       4163.58       4034.64        97.49 o                         
   2   5   9       2250.19       2187.16        57.13 o                         
   3   5   9       2107.76       1956.65        55.26 o                         
   4   5   9       2961.01       3039.60       142.72 o                         
   5   5   9       1637.17       1683.54        65.51 o                         
   6   5   9       1925.36       2140.55        87.86 o                         
   7   5   9        167.15         85.13        48.45 o                         
   8   5   9         79.81         71.60        65.61 o                         
   9   5   9        797.79        826.62        84.19 o                         
  10   5   9          4.88        -30.26        58.06 o                         
  11   5   9          9.08         25.93        60.98 o                         
 -11   6   9          0.65        -21.34        51.76 o                         
 -10   6   9        159.12        153.71        49.36 o                         
  -9   6   9        205.87        195.21        46.09 o                         
  -8   6   9        495.73        530.73        48.22 o                         
  -7   6   9        111.18         68.15        35.26 o                         
  -6   6   9         37.43         52.71        33.88 o                         
  -5   6   9        169.90        223.46        37.92 o                         
  -4   6   9       1863.23       1814.22        57.10 o                         
  -3   6   9         28.24         30.58        34.14 o                         
  -2   6   9        146.24        118.84        36.70 o                         
  -1   6   9        198.07        173.68        40.01 o                         
   0   6   9       2401.97       2290.09        69.42 o                         
   1   6   9       1136.74       1153.49        45.73 o                         
   2   6   9         33.74        -34.14        34.14 o                         
   3   6   9        181.01        162.04        36.85 o                         
   4   6   9       2797.78       3235.56       154.51 o                         
   5   6   9        932.36        911.34        48.67 o                         
   6   6   9         35.93        102.68        48.85 o                         
   7   6   9          2.68         77.79        50.49 o                         
   8   6   9       1045.59       1196.74        66.25 o                         
   9   6   9        381.11        440.80        62.02 o                         
  10   6   9          8.05        -45.91        60.04 o                         
 -10   7   9         55.32         43.60        49.64 o                         
  -9   7   9        850.22        874.77        56.25 o                         
  -8   7   9        182.20        167.44        61.45 o                         
  -7   7   9       1660.76       1766.19        63.35 o                         
  -6   7   9          1.19        -41.91        41.91 o                         
  -5   7   9        192.42        147.30        39.97 o                         
  -4   7   9        112.54        102.32        38.74 o                         
  -3   7   9         28.56          5.39        48.18 o                         
  -2   7   9        291.20        291.24        52.09 o                         
  -1   7   9        740.46        735.12        45.91 o                         
   0   7   9        205.66        151.51        42.98 o                         
   1   7   9        477.41        450.43        39.28 o                         
   2   7   9        412.32        442.11        47.35 o                         
   3   7   9        373.45        335.54        45.80 o                         
   4   7   9       2244.08       2241.99       128.10 o                         
   5   7   9        270.59        264.22        43.12 o                         
   6   7   9       1520.47       1516.79        57.79 o                         
   7   7   9        168.38        148.64        54.47 o                         
   8   7   9        109.62        165.04        69.77 o                         
   9   7   9        429.36        360.32        61.48 o                         
  -9   8   9         21.93         49.75        91.59 o                         
  -8   8   9        457.16        363.44        50.20 o                         
  -7   8   9         21.95         16.77        45.99 o                         
  -6   8   9         22.04         11.50        44.20 o                         
  -5   8   9         23.20        100.62        52.81 o                         
  -4   8   9        892.96        802.25        76.45 o                         
  -3   8   9         13.25         56.22        52.19 o                         
  -2   8   9         92.56         83.55        54.83 o                         
  -1   8   9         88.45         92.63        57.05 o                         
   0   8   9       1293.66       1410.14        75.49 o                         
   1   8   9        353.04        368.96        48.82 o                         
   2   8   9         63.76         21.56        46.43 o                         
   3   8   9        158.69        167.26        66.77 o                         
   4   8   9        870.56        782.47        64.74 o                         
   5   8   9        646.62        719.69        70.77 o                         
   6   8   9          0.06         93.92        58.04 o                         
   7   8   9         38.72          3.05        87.76 o                         
   8   8   9        456.70        400.85        62.96 o                         
   9   8   9        119.02         66.16        60.78 o                         
  -8   9   9         22.94        -23.85        90.57 o                         
  -7   9   9        304.60        386.85        91.15 o                         
  -6   9   9         63.89        -15.43        57.27 o                         
  -5   9   9       1377.24       1398.72        90.06 o                         
  -4   9   9        130.58        154.30        58.34 o                         
  -3   9   9        141.84        136.78        58.34 o                         
  -2   9   9       2278.97       2172.24        89.08 o                         
  -1   9   9        206.26        249.75        62.48 o                         
   0   9   9        131.70         85.52        92.47 o                         
   1   9   9        648.58        640.47        84.35 o                         
   2   9   9         76.61        114.04        85.59 o                         
   3   9   9        183.15        157.98        50.66 o                         
   4   9   9        312.28        304.92        94.81 o                         
   5   9   9        283.75        323.92        66.81 o                         
   6   9   9        960.41        998.03        65.45 o                         
   7   9   9        237.83        337.14        94.67 o                         
   8   9   9       1330.46       1399.89       128.14 o                         
  -7  10   9        539.78        508.58       100.22 o                         
  -6  10   9         45.49         92.18        92.62 o                         
  -5  10   9        285.14        131.54        90.57 o                         
  -4  10   9         58.39         99.32        61.23 o                         
  -3  10   9       1166.52       1262.83        74.80 o                         
  -2  10   9          1.88         49.85        61.95 o                         
  -1  10   9        503.85        406.58       113.61 o                         
   0  10   9         22.27         73.96        99.27 o                         
   1  10   9        854.32        791.44        93.71 o                         
   2  10   9        170.58        117.53        66.16 o                         
   3  10   9       1227.31       1206.85        92.98 o                         
   4  10   9        101.25        167.63        68.82 o                         
   5  10   9        296.10        332.42        97.15 o                         
   6  10   9        188.09        273.22        59.76 o                         
  -5  11   9          1.31        128.76        93.93 o                         
  -4  11   9         10.78          8.78        94.37 o                         
  -3  11   9         65.21        -74.18        94.23 o                         
  -2  11   9        138.58         75.20        66.25 o                         
  -1  11   9        156.11        240.50        69.87 o                         
   0  11   9        390.82        312.45        71.42 o                         
   1  11   9         83.13         79.08        70.14 o                         
   2  11   9        781.78        992.09       127.58 o                         
   3  11   9          1.21         -3.30        70.10 o                         
   4  11   9        419.53        348.06        77.40 o                         
 -12   0  10         24.86          4.62        80.84 o                         
 -11   0  10        319.30        219.93        59.89 o                         
 -10   0  10       1322.36       1479.73        73.87 o                         
  -9   0  10       1001.20        860.02        64.71 o                         
  -8   0  10       2810.89       2590.31        91.21 o                         
  -7   0  10       1672.87       1606.39       116.98 o                         
  -6   0  10         86.06        117.58        45.25 o                         
  -5   0  10        934.65        953.33        55.66 o                         
  -4   0  10        618.78        646.30        39.91 o                         
  -3   0  10        579.64        600.63        37.27 o                         
  -2   0  10       3516.91       3480.43       130.07 o                         
  -1   0  10        516.55        559.11        36.29 o                         
   0   0  10      13386.71      13214.23       247.31 o                         
   1   0  10        276.43        353.79        35.89 o                         
   2   0  10        546.48        618.96        41.08 o                         
   3   0  10      10856.37      11098.39       213.91 o                         
   4   0  10      11008.77      11307.94       188.98 o                         
   5   0  10       4097.99       4049.99        83.13 o                         
   6   0  10        314.13        372.87        56.26 o                         
   7   0  10         53.13         41.63        57.31 o                         
   8   0  10        556.38        683.42        68.07 o                         
   9   0  10        701.41        731.90        78.20 o                         
  10   0  10        418.41        359.55        94.30 o                         
  11   0  10       1747.37       1747.50        78.32 o                         
 -12   1  10         70.93         83.00        54.37 o                         
 -11   1  10        168.35        177.86        46.02 o                         
 -10   1  10         52.84         67.04        39.71 o                         
  -9   1  10        150.68        148.91        51.56 o                         
  -8   1  10          6.27        -27.92        35.28 o                         
  -7   1  10        211.31        200.05        34.67 o                         
  -6   1  10        754.03        754.32        38.12 o                         
  -5   1  10        936.02        890.79        38.89 o                         
  -4   1  10        106.14         81.72        24.98 o                         
  -3   1  10        736.91        823.32        33.28 o                         
  -2   1  10       1069.22       1073.70        29.61 o                         
  -1   1  10       4209.65       4226.84        60.05 o                         
   0   1  10          7.31        -23.47        23.47 o                         
   1   1  10       1203.56       1180.59        33.00 o                         
   2   1  10       1426.72       1405.76        36.79 o                         
   3   1  10        820.68        794.27        29.93 o                         
   4   1  10        282.79        296.84        29.65 o                         
   5   1  10        401.54        415.75        31.38 o                         
   6   1  10        116.52        124.14        38.43 o                         
   7   1  10         23.70         17.71        33.92 o                         
   8   1  10       1306.02       1296.69        62.05 o                         
   9   1  10        239.48        255.96        56.70 o                         
  10   1  10          0.11        -31.55        43.47 o                         
  11   1  10         39.89          7.05        46.28 o                         
 -12   2  10         61.01         21.57        46.15 o                         
 -11   2  10        857.50        775.36        57.40 o                         
 -10   2  10        138.59         20.81        40.24 o                         
  -9   2  10         31.08        -45.97        45.97 o                         
  -8   2  10        887.28        750.76        41.63 o                         
  -7   2  10         78.18        149.65        34.09 o                         
  -6   2  10        447.04        427.43        51.58 o                         
  -5   2  10        353.65        362.38        33.95 o                         
  -4   2  10       1256.53       1212.21        50.05 o                         
  -3   2  10       9872.57      10101.27       135.33 o                         
  -2   2  10       3182.60       3181.54        52.83 o                         
  -1   2  10       1625.95       1594.81        35.69 o                         
   0   2  10        134.18        123.04        23.47 o                         
   1   2  10       2856.18       2841.12        85.75 o                         
   2   2  10       1798.53       1905.73        55.28 o                         
   3   2  10          1.51         36.70        26.70 o                         
   4   2  10          1.20         39.38        30.52 o                         
   5   2  10       5605.56       5429.63       161.20 o                         
   6   2  10       1826.98       1801.31        74.32 o                         
   7   2  10       1958.19       1965.22        48.39 o                         
   8   2  10         72.71         83.68        34.99 o                         
   9   2  10        311.99        317.66        48.74 o                         
  10   2  10       1614.05       1741.00        59.03 o                         
  11   2  10        164.91        189.04        47.92 o                         
 -12   3  10         59.36         34.13        45.84 o                         
 -11   3  10          0.21        -42.84        61.22 o                         
 -10   3  10          2.95         -0.37        41.09 o                         
  -9   3  10         65.18         60.04        38.73 o                         
  -8   3  10         61.09         74.56        37.35 o                         
  -7   3  10         11.20        -32.27        34.16 o                         
  -6   3  10         53.79         97.88        32.77 o                         
  -5   3  10         49.69         15.10        59.25 o                         
  -4   3  10        157.89        175.88        28.60 o                         
  -3   3  10          2.20         19.34        24.30 o                         
  -2   3  10         50.35         47.35        22.21 o                         
  -1   3  10         78.54         89.08        22.16 o                         
   0   3  10         17.42          4.26        33.18 o                         
   1   3  10        156.74        166.38        25.81 o                         
   2   3  10       1535.24       1474.57        36.52 o                         
   3   3  10         28.12         -4.60        27.09 o                         
   4   3  10         18.95        -25.10        30.94 o                         
   5   3  10         11.10         52.68        36.23 o                         
   6   3  10        508.13        510.66        41.56 o                         
   7   3  10        468.80        440.21        35.20 o                         
   8   3  10         16.53         18.29        39.86 o                         
   9   3  10         65.06        123.66        37.96 o                         
  10   3  10          0.50         29.08        40.37 o                         
  11   3  10        266.34        269.31        48.83 o                         
 -11   4  10        723.83        638.52        49.42 o                         
 -10   4  10         98.19         88.90        43.12 o                         
  -9   4  10        442.63        447.75        44.79 o                         
  -8   4  10        417.33        411.20        45.13 o                         
  -7   4  10        291.36        219.40        41.28 o                         
  -6   4  10        379.37        356.71        41.35 o                         
  -5   4  10        501.60        543.78        46.47 o                         
  -4   4  10        941.98        952.32        37.62 o                         
  -3   4  10       2671.87       2691.65        58.85 o                         
  -2   4  10       2041.98       2046.71        51.06 o                         
  -1   4  10       1006.77       1025.73        41.42 o                         
   0   4  10         51.43         42.44        31.84 o                         
   1   4  10        186.59        204.60        30.57 o                         
   2   4  10       1323.99       1288.36        37.68 o                         
   3   4  10          6.82         44.32        31.15 o                         
   4   4  10        145.04        113.78        35.98 o                         
   5   4  10       3507.43       3279.33       116.88 o                         
   6   4  10        385.11        426.32        51.91 o                         
   7   4  10       1830.34       1758.06        63.84 o                         
   8   4  10         80.06        122.75        57.55 o                         
   9   4  10         79.46        113.69        49.16 o                         
  10   4  10        820.08        812.45        77.76 o                         
 -11   5  10          7.29         -4.58        49.31 o                         
 -10   5  10         94.64         58.20        50.91 o                         
  -9   5  10          1.53        -20.88        47.43 o                         
  -8   5  10         87.96        112.08        42.86 o                         
  -7   5  10          7.02        -24.91        50.84 o                         
  -6   5  10        804.06        673.52        45.62 o                         
  -5   5  10          3.15         18.04        31.33 o                         
  -4   5  10        732.85        691.61        41.80 o                         
  -3   5  10        375.30        365.98        44.27 o                         
  -2   5  10        731.08        743.85        44.69 o                         
  -1   5  10        147.03        175.31        34.44 o                         
   0   5  10        772.14        804.27        41.61 o                         
   1   5  10        113.29        207.34        31.99 o                         
   2   5  10        768.43        835.50        38.37 o                         
   3   5  10        715.02        766.98        55.06 o                         
   4   5  10        214.22        192.20        41.19 o                         
   5   5  10        481.72        526.61        62.27 o                         
   6   5  10        230.76        203.23        50.23 o                         
   7   5  10        398.97        433.85        68.14 o                         
   8   5  10         20.48         65.53        61.36 o                         
   9   5  10        183.46        188.83        73.63 o                         
  10   5  10        227.06         96.21        68.37 o                         
 -10   6  10        694.72        693.86        56.03 o                         
  -9   6  10        545.81        490.51        51.28 o                         
  -8   6  10       1014.16        927.31        55.01 o                         
  -7   6  10        891.89        998.46        64.37 o                         
  -6   6  10          5.19        -33.99        41.81 o                         
  -5   6  10        523.85        507.26        42.98 o                         
  -4   6  10        433.66        388.58        50.03 o                         
  -3   6  10         96.61        123.17        51.26 o                         
  -2   6  10       1640.87       1566.09        58.33 o                         
  -1   6  10        377.51        360.22        38.63 o                         
   0   6  10       4029.80       4086.64        85.09 o                         
   1   6  10        553.00        722.64        60.19 o                         
   2   6  10         64.64        132.95        38.31 o                         
   3   6  10       3245.36       3303.37        87.07 o                         
   4   6  10       2400.99       2524.03        67.63 o                         
   5   6  10       2494.01       2469.14       132.01 o                         
   6   6  10        602.68        589.66        58.69 o                         
   7   6  10         22.56        -18.18        56.21 o                         
   8   6  10        318.17        261.86        59.75 o                         
   9   6  10         76.27          2.00        66.47 o                         
  -9   7  10        357.26        477.13        64.30 o                         
  -8   7  10          8.98          6.85        57.20 o                         
  -7   7  10          3.88        -56.75        56.75 o                         
  -6   7  10         79.47         36.14        44.43 o                         
  -5   7  10       2017.26       2160.75        67.97 o                         
  -4   7  10         43.98         11.01        51.94 o                         
  -3   7  10         29.30         80.07        55.11 o                         
  -2   7  10         14.15         82.11        86.54 o                         
  -1   7  10       3275.45       3274.64        86.49 o                         
   0   7  10       1630.64       1509.67        67.77 o                         
   1   7  10        815.12        837.66        49.45 o                         
   2   7  10        419.01        324.66        42.04 o                         
   3   7  10       1092.17       1143.36        58.91 o                         
   4   7  10        908.56        951.63        63.22 o                         
   5   7  10        218.32        156.38        59.13 o                         
   6   7  10          4.10         45.48        61.79 o                         
   7   7  10         76.11        176.24        60.58 o                         
   8   7  10       1186.18       1090.73        71.14 o                         
   9   7  10         81.30         41.71        61.14 o                         
  -9   8  10          9.20         99.95        70.30 o                         
  -8   8  10        144.26        -19.41        61.15 o                         
  -7   8  10          5.42         10.01        47.88 o                         
  -6   8  10        619.15        709.63        66.94 o                         
  -5   8  10        170.32         86.64        57.52 o                         
  -4   8  10        823.78        743.26        65.54 o                         
  -3   8  10       2399.63       2480.84        95.27 o                         
  -2   8  10         77.32         52.79        58.45 o                         
  -1   8  10        452.04        415.29        97.08 o                         
   0   8  10         45.31         40.54        60.81 o                         
   1   8  10        339.11        315.07        43.33 o                         
   2   8  10        256.19        168.53        47.27 o                         
   3   8  10         21.43        -36.38        48.55 o                         
   4   8  10         57.67         49.93        50.05 o                         
   5   8  10        615.06        470.48        67.30 o                         
   6   8  10        415.72        560.92       152.39 o                         
   7   8  10       1000.69       1006.53        86.78 o                         
   8   8  10         26.41        -22.23        64.49 o                         
  -7   9  10          9.90         18.15        87.79 o                         
  -6   9  10        214.11        313.25        80.47 o                         
  -5   9  10         49.63        118.31        97.81 o                         
  -4   9  10        465.50        539.81        99.05 o                         
  -3   9  10         80.79         31.91        78.50 o                         
  -2   9  10        624.57        617.18        67.33 o                         
  -1   9  10         46.26         94.58        61.81 o                         
   0   9  10        172.37        154.55        62.70 o                         
   1   9  10        178.49        231.59       104.32 o                         
   2   9  10       1497.69       1502.02        86.35 o                         
   3   9  10        202.66        173.10        52.96 o                         
   4   9  10         17.81         74.97        67.23 o                         
   5   9  10        120.86        181.72       102.27 o                         
   6   9  10        488.66        403.97       113.69 o                         
  -6  10  10        104.07         51.94        97.15 o                         
  -5  10  10          6.24          3.04        67.82 o                         
  -4  10  10        265.24        141.16       117.42 o                         
  -3  10  10         14.78        -55.26        64.14 o                         
  -2  10  10        138.66         86.74        68.02 o                         
  -1  10  10        166.70         78.67        64.88 o                         
   0  10  10          3.06         66.42        75.94 o                         
   1  10  10        160.41        119.48       103.22 o                         
   2  10  10          2.40        -73.22        73.22 o                         
   3  10  10         68.95        -73.39        73.39 o                         
   4  10  10         85.63         73.81        73.45 o                         
   5  10  10        168.67        151.93        76.14 o                         
  -3  11  10        105.99        141.73        68.84 o                         
  -2  11  10         95.65         32.69        67.92 o                         
  -1  11  10        512.76        613.43        76.28 o                         
   0  11  10        119.22        184.30        72.50 o                         
   1  11  10          0.73        -56.17        70.96 o                         
   2  11  10        196.50        194.51        74.74 o                         
 -11   1  11        132.33        158.22        65.07 o                         
 -10   1  11        118.06        109.42        43.24 o                         
  -9   1  11        593.01        615.63        81.56 o                         
  -8   1  11        475.30        447.48        55.20 o                         
  -7   1  11          1.88        -43.11        43.11 o                         
  -6   1  11       1209.34       1240.30        45.88 o                         
  -5   1  11        668.94        672.18        39.62 o                         
  -4   1  11       4407.64       4377.56        69.76 o                         
  -3   1  11        691.68        696.57        31.80 o                         
  -2   1  11         44.94         59.72        27.35 o                         
  -1   1  11       5174.08       5485.23        90.52 o                         
   0   1  11        316.86        295.15        28.48 o                         
   1   1  11        138.70        174.86        26.87 o                         
   2   1  11       2611.07       2567.25        50.85 o                         
   3   1  11        696.77        791.28        34.88 o                         
   4   1  11       4270.28       4332.10        72.78 o                         
   5   1  11          3.71         30.61        30.04 o                         
   6   1  11         96.74         78.92        31.60 o                         
   7   1  11         54.41         67.59        36.37 o                         
   8   1  11        485.76        463.29        49.46 o                         
   9   1  11         94.21         44.44        47.56 o                         
  10   1  11        330.74        183.47        58.68 o                         
 -11   2  11          0.91        -37.28        45.29 o                         
 -10   2  11         74.16         36.19        42.97 o                         
  -9   2  11         16.28         11.27        41.17 o                         
  -8   2  11        147.19        181.22        61.48 o                         
  -7   2  11        491.10        515.32        57.51 o                         
  -6   2  11        468.22        482.18        39.19 o                         
  -5   2  11        357.34        375.26        46.84 o                         
  -4   2  11        402.33        351.65        39.33 o                         
  -3   2  11        583.00        551.57        30.81 o                         
  -2   2  11        986.15       1045.30        32.07 o                         
  -1   2  11        699.86        683.00        29.25 o                         
   0   2  11        482.06        564.83        49.67 o                         
   1   2  11         52.83         72.03        31.15 o                         
   2   2  11         22.33          0.46        31.36 o                         
   3   2  11        787.13        841.85        41.84 o                         
   4   2  11        414.53        429.53        32.85 o                         
   5   2  11        180.12        151.77        34.29 o                         
   6   2  11         88.76         63.63        34.91 o                         
   7   2  11        947.02        878.15        43.49 o                         
   8   2  11         19.28          4.31        52.09 o                         
   9   2  11        119.73         85.30        48.63 o                         
  10   2  11         17.79        -55.43        55.43 o                         
 -11   3  11          0.06        -33.25        47.04 o                         
 -10   3  11        307.60        342.45        45.02 o                         
  -9   3  11         25.05         -5.85        40.99 o                         
  -8   3  11        181.68        178.98        57.68 o                         
  -7   3  11        122.46         49.51        52.10 o                         
  -6   3  11        265.80        312.09        49.76 o                         
  -5   3  11       3251.26       3346.73        83.71 o                         
  -4   3  11       4872.66       4862.92       139.89 o                         
  -3   3  11       4491.19       4341.24        76.84 o                         
  -2   3  11       6938.64       7248.59       120.36 o                         
  -1   3  11          7.67         18.22        33.12 o                         
   0   3  11        297.39        310.02        36.45 o                         
   1   3  11       2419.50       2447.24        64.16 o                         
   2   3  11       1102.51       1179.56        38.44 o                         
   3   3  11        112.37         99.39        29.45 o                         
   4   3  11        245.18        303.52        41.56 o                         
   5   3  11       2873.47       2841.19        79.62 o                         
   6   3  11       1368.41       1500.56        62.93 o                         
   7   3  11        893.09        838.67        92.63 o                         
   8   3  11       1111.72       1005.49        64.14 o                         
   9   3  11       3449.54       3365.08        98.10 o                         
  10   3  11        441.48        363.51        48.52 o                         
 -10   4  11         36.18         -1.48        44.77 o                         
  -9   4  11         78.31        102.95        48.23 o                         
  -8   4  11         66.36         79.50        54.27 o                         
  -7   4  11       1104.93       1170.87        54.64 o                         
  -6   4  11         90.50         57.58        41.14 o                         
  -5   4  11          1.62        -37.40        37.89 o                         
  -4   4  11        494.49        555.32        49.40 o                         
  -3   4  11       2319.79       2228.85        67.58 o                         
  -2   4  11         94.84        108.17        40.99 o                         
  -1   4  11        589.57        593.39        40.13 o                         
   0   4  11       1404.09       1348.92        52.10 o                         
   1   4  11       1461.82       1531.90        46.22 o                         
   2   4  11        455.46        583.61        42.09 o                         
   3   4  11         55.18         69.32        31.31 o                         
   4   4  11        376.43        344.09        37.00 o                         
   5   4  11          3.45         -9.18        35.01 o                         
   6   4  11       1918.13       1637.45        83.14 o                         
   7   4  11        224.51        200.43        63.87 o                         
   8   4  11          3.16        -14.41        55.26 o                         
   9   4  11          4.09        -17.36        46.78 o                         
 -10   5  11         86.04         83.80        52.53 o                         
  -9   5  11        256.45        286.29        49.85 o                         
  -8   5  11        506.80        575.67        77.44 o                         
  -7   5  11          1.03         37.73        44.09 o                         
  -6   5  11       1623.04       1694.35       176.60 o                         
  -5   5  11        798.86        725.39       125.17 o                         
  -4   5  11        300.65        385.47        41.75 o                         
  -3   5  11        468.91        517.89       118.07 o                         
  -2   5  11          4.07         -3.25        53.11 o                         
  -1   5  11       3085.62       3112.46        72.14 o                         
   0   5  11         30.29         19.98        37.48 o                         
   1   5  11        589.71        553.18        42.73 o                         
   2   5  11       1203.23       1167.29        44.29 o                         
   3   5  11        609.97        611.12        39.23 o                         
   4   5  11       3167.25       3175.64       107.01 o                         
   5   5  11        273.46        311.28        45.37 o                         
   6   5  11        110.66        236.76        64.28 o                         
   7   5  11         26.03        102.71        86.54 o                         
   8   5  11        337.34        431.53        60.91 o                         
   9   5  11         30.62         98.66        51.97 o                         
  -9   6  11         15.39         25.27        50.07 o                         
  -8   6  11         11.04         48.97        57.61 o                         
  -7   6  11         20.40        -23.67        57.35 o                         
  -6   6  11        654.67        683.92        62.17 o                         
  -5   6  11        374.99        379.83        43.78 o                         
  -4   6  11         12.90        101.75        53.24 o                         
  -3   6  11          9.01         85.02        58.45 o                         
  -2   6  11        769.66        846.91        51.31 o                         
  -1   6  11        861.85        917.11        47.03 o                         
   0   6  11        756.89        729.62        45.50 o                         
   1   6  11          2.22         38.66        40.06 o                         
   2   6  11        419.98        356.59        45.49 o                         
   3   6  11        772.77        750.59        48.92 o                         
   4   6  11         26.71         31.80        55.70 o                         
   5   6  11        366.73        381.87        47.53 o                         
   6   6  11          5.96         18.26        55.77 o                         
   7   6  11        931.51       1020.26        88.52 o                         
   8   6  11         44.75          1.68        57.36 o                         
  -8   7  11         94.03         41.46        62.52 o                         
  -7   7  11         21.52        -57.76        58.76 o                         
  -6   7  11        611.43        650.07        94.08 o                         
  -5   7  11         16.30        -56.54        56.54 o                         
  -4   7  11       1620.36       1591.13       131.83 o                         
  -3   7  11        398.32        451.06       149.31 o                         
  -2   7  11        101.44         39.52        59.44 o                         
  -1   7  11        516.08        529.73        51.48 o                         
   0   7  11          6.10         50.50        40.83 o                         
   1   7  11         13.99          7.33        41.48 o                         
   2   7  11        342.35        350.65        45.49 o                         
   3   7  11         32.80        -16.80        43.81 o                         
   4   7  11        815.37        858.04        60.87 o                         
   5   7  11         27.89         65.06        54.51 o                         
   6   7  11          6.20        -13.34        62.59 o                         
   7   7  11          0.90        108.40       177.04 o                         
  -7   8  11          1.22        118.22        87.20 o                         
  -6   8  11         81.06        100.75        66.06 o                         
  -5   8  11        160.99        145.65       153.92 o                         
  -4   8  11         21.48        -13.25        87.06 o                         
  -3   8  11        261.69        339.25       115.88 o                         
  -2   8  11        561.98        728.26        78.35 o                         
  -1   8  11        357.30        454.83       103.00 o                         
   0   8  11         41.17         70.19        62.26 o                         
   1   8  11         70.45         82.61        44.78 o                         
   2   8  11        224.06        202.26        45.87 o                         
   3   8  11        236.21        269.22        47.08 o                         
   4   8  11          3.35        -24.96        54.35 o                         
   5   8  11        171.62         76.55        60.46 o                         
   6   8  11        205.62         43.31       103.59 o                         
  -6   9  11          1.06        -11.98        65.31 o                         
  -5   9  11        476.48        383.64        71.62 o                         
  -4   9  11        765.52        833.66        71.60 o                         
  -3   9  11        388.32        259.89        88.23 o                         
  -2   9  11       1097.70       1230.20        81.27 o                         
  -1   9  11          5.07        -66.46        66.46 o                         
   0   9  11         30.70          4.91        67.26 o                         
   1   9  11        234.88        290.38       112.73 o                         
   2   9  11         69.77         84.57        68.17 o                         
   3   9  11          9.96        -42.42        58.04 o                         
   4   9  11          0.30        -72.51        73.08 o                         
   5   9  11        251.87        209.48       101.54 o                         
  -4  10  11        268.60        137.36        67.26 o                         
  -3  10  11        403.77        321.01        70.78 o                         
  -2  10  11        329.78        386.62        72.72 o                         
  -1  10  11         79.11         61.52        72.26 o                         
   0  10  11        144.95        -45.44        70.13 o                         
   1  10  11        403.29        499.18        78.16 o                         
   2  10  11        413.76        591.02        80.11 o                         
   3  10  11          2.00        -97.81        97.81 o                         
 -10   0  12        353.09        319.84        64.97 o                         
  -9   0  12          0.12          4.44        58.87 o                         
  -8   0  12         28.57         57.31        55.55 o                         
  -7   0  12       1855.71       1917.82        83.03 o                         
  -6   0  12       1664.00       1713.37        78.20 o                         
  -5   0  12       4628.22       4664.04       195.18 o                         
  -4   0  12        526.23        534.91        45.81 o                         
  -3   0  12         60.26        135.98        46.96 o                         
  -2   0  12       2677.36       2835.99       144.41 o                         
  -1   0  12         21.76         47.64        49.34 o                         
   0   0  12       1837.80       1766.60        77.70 o                         
   1   0  12       1145.07       1164.34        53.15 o                         
   2   0  12         50.58         55.07        55.47 o                         
   3   0  12       9278.81       9539.84       191.12 o                         
   4   0  12          3.89          2.84        73.45 o                         
   5   0  12        790.50        719.84        54.06 o                         
   6   0  12        805.65        704.81        54.32 o                         
   7   0  12       2928.57       3073.59       106.25 o                         
   8   0  12        113.09        209.53        70.25 o                         
   9   0  12         44.44        204.66       127.22 o                         
 -10   1  12        103.75        107.40        45.66 o                         
  -9   1  12        287.48        292.34        42.96 o                         
  -8   1  12        309.16        323.18        42.23 o                         
  -7   1  12         16.81        -29.08        38.10 o                         
  -6   1  12        366.39        303.06        39.99 o                         
  -5   1  12        335.89        306.80        37.94 o                         
  -4   1  12        331.74        251.46        31.57 o                         
  -3   1  12         93.13         99.18        30.79 o                         
  -2   1  12       1305.67       1355.80        47.34 o                         
  -1   1  12        238.91        220.79        36.49 o                         
   0   1  12          2.15         -6.76        31.76 o                         
   1   1  12        235.87        295.86        32.73 o                         
   2   1  12        490.36        477.95        35.87 o                         
   3   1  12          5.04         34.75        34.38 o                         
   4   1  12        735.72        771.11        36.47 o                         
   5   1  12        422.58        466.67        34.96 o                         
   6   1  12        253.13        279.29        42.12 o                         
   7   1  12         70.69         79.19        38.98 o                         
   8   1  12        388.63        386.91        56.67 o                         
   9   1  12         91.63         78.45        42.37 o                         
 -10   2  12          0.45        -10.53        45.89 o                         
  -9   2  12         68.50        108.61        43.53 o                         
  -8   2  12        400.84        415.39        44.55 o                         
  -7   2  12          2.92         30.69        51.67 o                         
  -6   2  12         42.52         56.39        38.79 o                         
  -5   2  12       1917.72       1795.08        78.09 o                         
  -4   2  12       1595.17       1517.52        57.39 o                         
  -3   2  12       3168.78       2966.25        71.31 o                         
  -2   2  12        527.08        617.82        33.80 o                         
  -1   2  12        326.21        339.64        34.71 o                         
   0   2  12       1302.34       1263.57        49.46 o                         
   1   2  12        547.00        554.81        43.46 o                         
   2   2  12        297.92        305.81        32.42 o                         
   3   2  12        572.68        598.51        44.16 o                         
   4   2  12       1278.23       1327.10        59.32 o                         
   5   2  12         34.35         72.08        32.49 o                         
   6   2  12        985.43        905.19        39.23 o                         
   7   2  12        107.43         62.98        38.72 o                         
   8   2  12        815.74        814.57        47.21 o                         
   9   2  12        430.80        469.71        52.57 o                         
 -10   3  12          7.11         34.10        44.79 o                         
  -9   3  12         15.62         45.34        43.29 o                         
  -8   3  12         87.98        113.85        41.75 o                         
  -7   3  12        119.98        108.56        43.92 o                         
  -6   3  12          0.96        -16.51        42.28 o                         
  -5   3  12        223.24        279.24        42.85 o                         
  -4   3  12         86.45        130.21        39.25 o                         
  -3   3  12         18.37         16.76        34.16 o                         
  -2   3  12        148.20         66.62        42.67 o                         
  -1   3  12         18.74        -32.61        36.22 o                         
   0   3  12        150.55        194.44        38.74 o                         
   1   3  12         66.10         64.03        40.39 o                         
   2   3  12         65.27        102.76        43.13 o                         
   3   3  12        100.59         41.51        31.37 o                         
   4   3  12          1.02         27.60        31.82 o                         
   5   3  12        812.63        709.54        45.95 o                         
   6   3  12         12.15         55.26        38.43 o                         
   7   3  12         75.34         68.09        45.32 o                         
   8   3  12         11.31         60.50        56.86 o                         
   9   3  12        229.74        290.71        62.39 o                         
  -9   4  12          0.07          4.83        49.77 o                         
  -8   4  12         99.25         12.95        55.95 o                         
  -7   4  12        106.00        128.06        46.17 o                         
  -6   4  12        110.52        156.41        50.90 o                         
  -5   4  12        747.35        701.78        60.24 o                         
  -4   4  12        757.24        838.88        60.56 o                         
  -3   4  12       2184.34       2229.23       125.10 o                         
  -2   4  12        463.39        494.42        47.72 o                         
  -1   4  12        412.23        421.69        40.21 o                         
   0   4  12        139.40        148.73        39.13 o                         
   1   4  12        427.72        482.43        45.21 o                         
   2   4  12        251.59        328.41        38.50 o                         
   3   4  12        450.01        410.74        39.57 o                         
   4   4  12        747.84        724.49        36.90 o                         
   5   4  12        380.85        352.02        45.22 o                         
   6   4  12        676.05        667.96        48.92 o                         
   7   4  12          1.82         14.60        64.35 o                         
   8   4  12        741.70        744.53        65.68 o                         
  -9   5  12         58.93        136.23        60.70 o                         
  -8   5  12        121.62        157.61        56.91 o                         
  -7   5  12        112.93        164.25        56.34 o                         
  -6   5  12          6.67         26.93        55.95 o                         
  -5   5  12         23.11          5.42        51.86 o                         
  -4   5  12        550.72        425.77        93.49 o                         
  -3   5  12        751.71        671.14        62.30 o                         
  -2   5  12          2.79         71.99        45.72 o                         
  -1   5  12        178.73        237.89        39.93 o                         
   0   5  12         79.70         60.68        40.16 o                         
   1   5  12        576.19        614.57        52.33 o                         
   2   5  12          5.67         32.11        42.68 o                         
   3   5  12         86.40         79.52        38.38 o                         
   4   5  12          5.18         49.74        39.70 o                         
   5   5  12       1071.91       1018.18        55.26 o                         
   6   5  12          1.39        111.20        60.88 o                         
   7   5  12          0.24        -46.79        55.63 o                         
   8   5  12          0.23        133.41        72.29 o                         
  -8   6  12         19.96         80.79        63.06 o                         
  -7   6  12        973.13       1104.55        75.06 o                         
  -6   6  12        503.13        598.30        63.72 o                         
  -5   6  12       1339.16       1251.56       112.51 o                         
  -4   6  12        178.20        320.07        59.21 o                         
  -3   6  12          9.23         86.47        65.84 o                         
  -2   6  12        637.39        627.18        64.70 o                         
  -1   6  12         24.54         74.76        42.93 o                         
   0   6  12       1558.88       1452.60        55.86 o                         
   1   6  12       1055.06       1130.58        54.49 o                         
   2   6  12         18.18        -60.88        60.88 o                         
   3   6  12       3607.31       3696.94        88.92 o                         
   4   6  12        105.01         39.79        47.49 o                         
   5   6  12        129.91        148.10        47.29 o                         
   6   6  12        323.87        255.57        51.38 o                         
   7   6  12        688.13        802.60        73.30 o                         
  -7   7  12         66.38        158.60        95.10 o                         
  -6   7  12        351.87        279.17        95.54 o                         
  -5   7  12        374.33        468.20       101.98 o                         
  -4   7  12         19.36        -29.84        67.74 o                         
  -3   7  12         16.19         71.27        71.84 o                         
  -2   7  12       1190.71       1160.95       103.59 o                         
  -1   7  12        336.66        396.06        52.63 o                         
   0   7  12        137.32         72.43        45.25 o                         
   1   7  12         16.80        -11.14        46.26 o                         
   2   7  12       1349.88       1235.84        57.83 o                         
   3   7  12         93.43        100.48        46.10 o                         
   4   7  12        902.23        849.08        53.82 o                         
   5   7  12         37.88        -72.66        72.66 o                         
   6   7  12        573.85        471.68        69.59 o                         
  -6   8  12        101.28         15.22        95.84 o                         
  -5   8  12        600.20        613.87       161.68 o                         
  -4   8  12        232.65        275.31       132.56 o                         
  -3   8  12       1055.67       1107.57        81.20 o                         
  -2   8  12         41.45         35.85        66.78 o                         
  -1   8  12        352.44        333.94        67.34 o                         
   0   8  12        313.37        263.55        68.51 o                         
   1   8  12         77.01         86.49        47.20 o                         
   2   8  12          6.84        -51.99        51.99 o                         
   3   8  12          3.47        -14.32        48.05 o                         
   4   8  12        301.54        184.70        53.47 o                         
   5   8  12         28.83         35.41        57.61 o                         
  -4   9  12        226.57        171.12        82.30 o                         
  -3   9  12        196.45        249.02        69.19 o                         
  -2   9  12         87.02         -0.29        69.88 o                         
  -1   9  12         25.53         23.81        69.97 o                         
   0   9  12         69.98         56.66        71.54 o                         
   1   9  12        391.44        369.05        77.93 o                         
   2   9  12          6.12        -74.77        74.77 o                         
   3   9  12          2.82         83.52        60.61 o                         
  -9   1  13         97.37        114.69        52.10 o                         
  -8   1  13        127.26        120.89        48.76 o                         
  -7   1  13        134.45        116.14        42.45 o                         
  -6   1  13       1238.41       1314.42        52.58 o                         
  -5   1  13        164.30        128.13        52.13 o                         
  -4   1  13        301.13        315.71        35.48 o                         
  -3   1  13        125.77        109.79        33.19 o                         
  -2   1  13         63.48         41.53        36.88 o                         
  -1   1  13        156.73        167.24        39.46 o                         
   0   1  13        518.42        519.70        44.33 o                         
   1   1  13          2.43         32.09        49.33 o                         
   2   1  13       5548.77       5496.61       110.21 o                         
   3   1  13        270.26        300.11        38.36 o                         
   4   1  13       1159.74       1102.73        54.98 o                         
   5   1  13          3.00         -3.33        54.14 o                         
   6   1  13        273.46        256.21        41.57 o                         
   7   1  13        286.55        308.51        42.05 o                         
   8   1  13         27.70        -28.60        38.45 o                         
  -9   2  13          1.38         20.72        44.88 o                         
  -8   2  13          1.56          3.26        43.43 o                         
  -7   2  13        200.28         91.90        47.88 o                         
  -6   2  13         37.11        103.43        45.71 o                         
  -5   2  13          1.41          5.46        45.36 o                         
  -4   2  13        397.93        381.59        46.45 o                         
  -3   2  13        448.32        441.70        40.53 o                         
  -2   2  13        140.48        121.33        48.70 o                         
  -1   2  13         93.59         -8.79        46.71 o                         
   0   2  13         83.91        114.66        40.75 o                         
   1   2  13        256.63        186.83        51.40 o                         
   2   2  13        135.60        161.31        43.65 o                         
   3   2  13        725.98        812.29        79.96 o                         
   4   2  13        130.71        111.33        36.68 o                         
   5   2  13         10.34         30.78        34.88 o                         
   6   2  13        122.35         88.39        39.70 o                         
   7   2  13        516.66        534.37        62.90 o                         
   8   2  13          0.33        -53.58        53.58 o                         
  -9   3  13        297.03        310.78        62.63 o                         
  -8   3  13        124.42        166.92        50.82 o                         
  -7   3  13         37.64         39.95        56.97 o                         
  -6   3  13         13.26        -11.34        46.21 o                         
  -5   3  13       1090.49       1041.08        55.43 o                         
  -4   3  13       1304.75       1444.36       144.92 o                         
  -3   3  13         35.34        -27.96        59.64 o                         
  -2   3  13       2029.40       2111.12       133.00 o                         
  -1   3  13       1191.65       1268.64        80.44 o                         
   0   3  13       1162.33       1120.04        51.68 o                         
   1   3  13       2091.74       2121.33        65.89 o                         
   2   3  13        143.39        202.92        47.35 o                         
   3   3  13        497.65        464.68        48.14 o                         
   4   3  13          7.86         -0.54        34.43 o                         
   5   3  13       3389.11       3400.93        80.94 o                         
   6   3  13        218.34        254.00        39.44 o                         
   7   3  13         59.29         12.57        46.82 o                         
  -8   4  13         48.20         83.82        52.26 o                         
  -7   4  13        249.37        331.89        62.69 o                         
  -6   4  13        103.35        134.01        58.82 o                         
  -5   4  13         79.09         84.99        56.60 o                         
  -4   4  13        926.27        867.05       105.05 o                         
  -3   4  13        168.26        350.42        93.20 o                         
  -2   4  13         13.63        201.77        64.64 o                         
  -1   4  13         10.93         63.02        52.10 o                         
   0   4  13        991.79       1122.61        53.84 o                         
   1   4  13          0.96         47.54        45.04 o                         
   2   4  13        480.06        433.90        48.22 o                         
   3   4  13        234.57        279.35        48.06 o                         
   4   4  13       1574.59       1626.42        73.58 o                         
   5   4  13         18.03        -10.75        43.02 o                         
   6   4  13        338.31        362.28        42.75 o                         
   7   4  13        125.73         83.16        47.89 o                         
  -7   5  13        168.59        157.54        63.01 o                         
  -6   5  13        596.01        665.61        68.35 o                         
  -5   5  13        153.63        361.25        97.44 o                         
  -4   5  13        130.45        113.10        93.49 o                         
  -3   5  13         15.74        230.00        94.66 o                         
  -2   5  13         37.56        -36.46        60.87 o                         
  -1   5  13         49.78         31.79        43.89 o                         
   0   5  13        531.66        569.87        49.49 o                         
   1   5  13         20.09         65.31        46.21 o                         
   2   5  13       2816.49       3005.65        79.27 o                         
   3   5  13         41.04         80.69        70.16 o                         
   4   5  13       1462.46       1416.13        63.06 o                         
   5   5  13         70.84         25.07        43.58 o                         
   6   5  13        307.78        325.58        41.32 o                         
  -7   6  13        151.46        243.46        95.98 o                         
  -6   6  13         37.83        108.56        95.54 o                         
  -5   6  13          0.78         -5.27        93.06 o                         
  -4   6  13         40.52        -31.90        94.08 o                         
  -3   6  13        329.51        394.87        70.67 o                         
  -2   6  13          2.21         62.61        85.89 o                         
  -1   6  13        118.18        121.57        67.24 o                         
   0   6  13         91.62        114.18        46.90 o                         
   1   6  13        292.74        312.87        48.75 o                         
   2   6  13        104.02        132.11        48.66 o                         
   3   6  13        828.91        779.42        55.11 o                         
   4   6  13         27.89         54.01        49.76 o                         
   5   6  13         45.94        -39.62        49.79 o                         
  -5   7  13         10.06         49.01        97.88 o                         
  -4   7  13        162.47         33.21       101.39 o                         
  -3   7  13         30.61         89.55        67.45 o                         
  -2   7  13         27.38         70.76        94.37 o                         
  -1   7  13         35.43         -6.41        63.06 o                         
   0   7  13        322.27        349.68        50.45 o                         
   1   7  13          0.44         32.12        49.41 o                         
   2   7  13       1107.55       1074.11        78.34 o                         
   3   7  13         90.06        122.89        50.98 o                         
   4   7  13        300.56        370.29        52.08 o                         
  -3   8  13        156.72        218.90       209.89 o                         
  -2   8  13          9.79          8.73        67.74 o                         
  -1   8  13        223.89        250.67        73.24 o                         
   0   8  13         64.64        158.19       129.34 o                         
   1   8  13        275.49        328.00        79.79 o                         
   2   8  13         10.57        -40.70        53.30 o                         
  -8   0  14         37.82        141.10        65.94 o                         
  -7   0  14        978.44        974.23        75.51 o                         
  -6   0  14        122.66        168.77        64.18 o                         
  -5   0  14        104.26        149.31        59.87 o                         
  -4   0  14        134.50         50.39        59.02 o                         
  -3   0  14       1012.69       1212.50        74.98 o                         
  -2   0  14        271.04        347.28        61.80 o                         
  -1   0  14        218.45        220.66        60.80 o                         
   0   0  14        117.33         99.03        60.99 o                         
   1   0  14       4516.88       4393.34       205.57 o                         
   2   0  14        469.15        703.33       107.39 o                         
   3   0  14       4963.61       5201.10       332.35 o                         
   4   0  14        352.58        516.11        69.08 o                         
   5   0  14          1.53        -61.13        83.84 o                         
   6   0  14       1813.03       1828.67        98.47 o                         
  -8   1  14        229.27        353.16        63.97 o                         
  -7   1  14          0.12         32.04        43.69 o                         
  -6   1  14        126.61        170.44        51.62 o                         
  -5   1  14        402.84        246.33        63.47 o                         
  -4   1  14        210.35        307.08        48.69 o                         
  -3   1  14         23.23         32.95        47.57 o                         
  -2   1  14        295.96        345.83        45.55 o                         
  -1   1  14        137.93        228.41        51.14 o                         
   0   1  14         42.07         -0.38        52.22 o                         
   1   1  14       1031.50        945.24        68.19 o                         
   2   1  14        821.19        919.15        53.13 o                         
   3   1  14        128.59        147.87        63.99 o                         
   4   1  14        246.95        242.16        45.45 o                         
   5   1  14        463.80        421.74        53.24 o                         
   6   1  14        217.72        146.91        54.04 o                         
  -7   2  14         10.13         50.44        51.37 o                         
  -6   2  14        356.72        418.85        83.69 o                         
  -5   2  14        109.96         92.21        67.72 o                         
  -4   2  14        266.64        369.12        72.72 o                         
  -3   2  14         80.45        -34.03       101.91 o                         
  -2   2  14        514.26        496.18        67.16 o                         
  -1   2  14       1180.80       1137.86        61.12 o                         
   0   2  14       1745.84       1875.39        75.52 o                         
   1   2  14        921.19        907.96        62.08 o                         
   2   2  14         53.31         76.09        62.24 o                         
   3   2  14          0.23         57.39        41.70 o                         
   4   2  14        796.53        768.69        51.00 o                         
   5   2  14         47.23         92.32        50.14 o                         
   6   2  14          6.77         30.88        40.40 o                         
  -7   3  14         26.11         84.85        55.15 o                         
  -6   3  14         39.00         12.19        48.20 o                         
  -5   3  14         76.35        109.64        59.07 o                         
  -4   3  14          7.65        -88.67        93.64 o                         
  -3   3  14         15.38         65.51        64.55 o                         
  -2   3  14          0.06          3.78        65.86 o                         
  -1   3  14        111.38         94.54        63.52 o                         
   0   3  14          2.38         83.83        51.11 o                         
   1   3  14        220.39        246.97        56.83 o                         
   2   3  14          0.11        -32.35        46.89 o                         
   3   3  14        116.11        113.31        48.50 o                         
   4   3  14         63.79         46.63        42.67 o                         
   5   3  14        124.50        164.15        40.98 o                         
   6   3  14         13.36         10.86        41.07 o                         
  -6   4  14        112.60        118.38       137.90 o                         
  -5   4  14          5.92         21.36        98.91 o                         
  -4   4  14        115.61        184.06        94.08 o                         
  -3   4  14         64.42        288.09        99.05 o                         
  -2   4  14         56.08        -15.42        68.61 o                         
  -1   4  14        318.86        278.24        70.69 o                         
   0   4  14       1017.18       1183.51        98.80 o                         
   1   4  14       1058.40        928.76        56.28 o                         
   2   4  14         27.33        -13.92        62.07 o                         
   3   4  14        275.57        256.18        49.83 o                         
   4   4  14        203.16        175.85        44.00 o                         
   5   4  14          6.37        -47.56        57.16 o                         
  -6   5  14         26.19        141.34        98.18 o                         
  -5   5  14        483.46        614.66       110.91 o                         
  -4   5  14          0.09        -89.69        95.69 o                         
  -3   5  14         17.15        -28.24        98.61 o                         
  -2   5  14          0.89        -40.24        92.91 o                         
  -1   5  14        425.45        396.78        60.93 o                         
   0   5  14        129.94        111.55        48.24 o                         
   1   5  14        111.59        151.09        50.53 o                         
   2   5  14          0.84          2.06        50.34 o                         
   3   5  14        200.31        213.36        59.74 o                         
   4   5  14        196.22        219.31        50.63 o                         
  -4   6  14        199.96        220.05       104.91 o                         
  -3   6  14        270.03        135.05       103.30 o                         
  -2   6  14         78.04         62.37       161.09 o                         
  -1   6  14          3.88         13.99        57.25 o                         
   0   6  14         66.87         50.32        50.50 o                         
   1   6  14       1261.92       1416.21        63.62 o                         
   2   6  14         69.50          8.25        51.29 o                         
   3   6  14       2206.49       2251.69        74.32 o                         
  -2   7  14        639.41        568.36        76.05 o                         
  -1   7  14          8.13         23.64        72.22 o                         
   0   7  14         12.07          1.29        60.81 o                         
  -6   1  15        363.12        479.28        56.52 o                         
  -5   1  15         54.22         61.11        77.81 o                         
  -4   1  15         88.35         97.71       106.74 o                         
  -3   1  15        229.43        261.40        69.85 o                         
  -2   1  15         58.30         75.95        53.07 o                         
  -1   1  15        170.06        186.62        65.68 o                         
   0   1  15        425.97        375.15        58.08 o                         
   1   1  15        139.70        157.68        57.97 o                         
   2   1  15        880.62        885.25        83.60 o                         
   3   1  15          5.04         30.72        53.32 o                         
   4   1  15         87.55         84.09        67.41 o                         
  -5   2  15         11.88         61.32        62.81 o                         
  -4   2  15        117.84        136.07        92.62 o                         
  -3   2  15         93.29        142.44        68.61 o                         
  -2   2  15          1.41         48.39        67.33 o                         
  -1   2  15        283.61         83.70        55.34 o                         
   0   2  15        333.01        406.29        59.34 o                         
   1   2  15        204.05        300.61        57.75 o                         
   2   2  15         97.78        152.14        59.88 o                         
   3   2  15        204.66        185.83        50.79 o                         
   4   2  15         93.47         32.08        55.64 o                         
  -5   3  15        620.83        535.07       104.32 o                         
  -4   3  15         66.54         39.65        98.32 o                         
  -3   3  15         95.46          8.04        71.67 o                         
  -2   3  15        846.82        823.34        81.16 o                         
  -1   3  15       1225.15       1203.33        86.03 o                         
   0   3  15        646.87        711.66        77.39 o                         
   1   3  15       1055.27       1156.82        69.78 o                         
   2   3  15         96.02        104.80        49.93 o                         
   3   3  15         50.90         66.88        49.00 o                         
  -4   4  15        347.96        451.96       110.91 o                         
  -3   4  15         25.08       -101.25       101.25 o                         
  -2   4  15         42.69         25.05       107.54 o                         
  -1   4  15        493.06        460.22        77.16 o                         
   0   4  15        543.76        388.99        83.82 o                         
   1   4  15         21.34         38.78        50.30 o                         
   2   4  15          2.85          8.17        55.01 o                         
  -2   5  15        163.93        267.90       106.95 o                         
  -1   5  15          3.46         79.08        75.81 o                         
   0   5  15        253.70        281.18        52.02 o                         
   1   5  15         57.35        -45.83        54.02 o                         
  -2   0  16         61.95        120.27        98.32 o                         
  -1   0  16          0.71         -5.27        98.76 o                         
   0   0  16        687.46        538.72       111.64 o                         
   1   0  16        619.21        458.69       113.69 o                         
  -2   1  16        316.83        399.33        72.99 o                         
  -1   1  16        245.61        238.62        81.87 o                         
   0   1  16          3.72         77.08        72.36 o                         
                                                                                
