# Supplementary material for: Structures and electronic properties of cobalt(II) selone coordination com­plexes
Source: Acta Crystallogr C Struct Chem. 2025 Nov 26;81(Pt 12):718–22. doi: 10.1107/S2053229625010101 (PMC12810353; doi:10.1107/S2053229625010101)
Supplement: Supplementary file 4 [file c-81-00718-2sup4.hkl]

#
# h,k,l, Fc-squared, Fo-squared, sigma(Fo-squared), status flag
#
data_2
#data_jsr25_20
_shelx_title ' jsr25_20_a.res in P2(1)/n'
_shelx_refln_list_code          4
_shelx_F_calc_maximum      272.02
_exptl_crystal_F_000      1188.00
_reflns_d_resolution_high  0.8000

loop_
 _space_group_symop_operation_xyz
 'x, y, z'
 '-x+1/2, y+1/2, -z+1/2'
 '-x, -y, -z'
 'x-1/2, -y-1/2, z-1/2'

_cell_length_a    10.1594
_cell_length_b    15.7281
_cell_length_c    15.8120
_cell_angle_alpha  90.000
_cell_angle_beta   91.000
_cell_angle_gamma  90.000

_shelx_F_squared_multiplier     1.000

loop_
 _refln_index_h
 _refln_index_k
 _refln_index_l
 _refln_F_squared_calc
 _refln_F_squared_meas
 _refln_F_squared_sigma
 _refln_observed_status
   2   0   0      42545.33      48751.11       442.52 o
   4   0   0      26767.49      29864.54       243.49 o
   6   0   0        159.07        152.10         9.19 o
   8   0   0        230.03        222.26        24.02 o
  10   0   0        106.70         64.09        26.94 o
  12   0   0          3.72         49.92        43.52 o
   2   1   0        230.99        258.83         5.64 o
   3   1   0      29054.27      32716.44       178.28 o
   4   1   0        140.50        208.12         5.34 o
   5   1   0       4805.30       5202.27        35.20 o
   6   1   0       2810.28       3107.10        25.03 o
   7   1   0       4387.72       4269.78        40.77 o
   8   1   0        777.90        808.54        22.10 o
   9   1   0        392.57        435.28        22.93 o
  10   1   0        745.37        744.51        28.21 o
  11   1   0        338.48        341.36        28.27 o
  12   1   0         22.19         52.10        26.06 o
   0   2   0      10116.56       7317.62       221.65 o
   1   2   0       9223.71       9890.57        64.87 o
   2   2   0       5299.91       5766.13        33.65 o
   3   2   0      20218.31      22036.64       119.07 o
   4   2   0        116.69        148.92         5.52 o
   5   2   0       8516.61       8892.45        53.82 o
   6   2   0       6339.03       6130.13        45.13 o
   7   2   0        223.06        242.86        10.57 o
   8   2   0       3503.86       3510.99        47.48 o
   9   2   0        288.53        339.79        21.29 o
  10   2   0         54.16         51.39        19.25 o
  11   2   0        472.13        552.85        28.25 o
  12   2   0         57.58         38.61        28.05 o
   1   3   0        390.56        385.27         7.21 o
   2   3   0         20.81         13.06         3.65 o
   3   3   0       6842.43       7417.43        42.82 o
   4   3   0       8313.67       8963.93        56.57 o
   5   3   0       2373.62       2302.81        19.11 o
   6   3   0        395.44        419.64         9.55 o
   7   3   0       5971.20       5912.59        53.27 o
   8   3   0        435.99        455.33        18.38 o
   9   3   0         10.26          4.70        17.46 o
  10   3   0        736.46        787.62        48.33 o
  11   3   0        200.50        221.24        26.13 o
  12   3   0          9.97         18.18        28.97 o
   0   4   0      14656.57      15140.17       119.80 o
   1   4   0      30194.52      32479.11       210.08 o
   2   4   0      47754.75      52205.73       309.39 o
   3   4   0       5478.34       5225.34        35.33 o
   4   4   0       6471.07       6710.56        41.23 o
   5   4   0      17597.13      19061.49       112.20 o
   6   4   0       4973.86       4865.85        36.44 o
   7   4   0        179.80        187.94        10.96 o
   8   4   0       1906.95       1903.84        32.10 o
   9   4   0       1110.19       1095.04        37.54 o
  10   4   0        465.09        472.42        30.06 o
  11   4   0        897.51        989.03        38.79 o
  12   4   0        173.91        169.06        60.40 o
   1   5   0      10427.07      10904.74        70.10 o
   2   5   0      10351.23      11297.23        72.97 o
   3   5   0       3616.84       3765.59        26.07 o
   4   5   0       8783.27       8846.98        56.58 o
   5   5   0       6139.73       6020.21        42.21 o
   6   5   0       2182.03       2075.95        19.67 o
   7   5   0       1075.46       1013.57        19.25 o
   8   5   0        404.02        370.17        19.51 o
   9   5   0       4937.29       4842.60        73.17 o
  10   5   0         82.32         80.55        25.14 o
  11   5   0        456.74        528.63        35.29 o
  12   5   0          1.74         26.60        30.58 o
   0   6   0      16266.27      16875.79       134.33 o
   1   6   0       1093.91       1016.32        10.19 o
   2   6   0       1764.74       1854.95        17.30 o
   3   6   0        585.77        585.71        10.46 o
   4   6   0        294.28        261.02         6.59 o
   5   6   0       1044.05        907.95        12.98 o
   6   6   0       3834.25       3713.94        30.43 o
   7   6   0         11.85         23.38        10.96 o
   8   6   0       1628.83       1710.82        36.27 o
   9   6   0         26.05         12.96        21.14 o
  10   6   0        640.96        600.79        38.20 o
  11   6   0         70.90         58.06        27.46 o
  12   6   0         79.81         89.16        31.22 o
   1   7   0       2795.33       2710.68        19.75 o
   2   7   0       2815.94       2845.24        24.43 o
   3   7   0       1878.55       1927.77        18.55 o
   4   7   0       4587.44       4608.16        36.77 o
   5   7   0       5077.89       5145.97        41.52 o
   6   7   0       1573.17       1611.73        21.73 o
   7   7   0       1866.33       1886.83        31.26 o
   8   7   0        205.22        193.87        18.14 o
   9   7   0       1688.47       1794.48        62.19 o
  10   7   0          1.52         11.18        24.32 o
  11   7   0        148.56        154.88        29.59 o
   0   8   0        346.00        297.81         9.95 o
   1   8   0        189.56        205.39         6.06 o
   2   8   0       1033.50       1038.35        13.94 o
   3   8   0        198.93        191.29         9.79 o
   4   8   0       6021.58       6003.19        51.35 o
   5   8   0        192.81        215.02         9.30 o
   6   8   0       3650.97       3597.18        41.70 o
   7   8   0         17.10          3.71        12.91 o
   8   8   0       2834.37       2852.62        46.26 o
   9   8   0        141.06        180.17        28.35 o
  10   8   0        589.55        653.52        35.26 o
  11   8   0        107.21        113.57        28.77 o
   1   9   0      29484.73      30918.17       202.42 o
   2   9   0       1851.18       1783.41        19.53 o
   3   9   0       7838.74       8075.42        73.58 o
   4   9   0       3534.83       3533.89        36.38 o
   5   9   0         38.85         53.85        11.09 o
   6   9   0       3059.60       3034.72        36.61 o
   7   9   0        259.04        257.38        17.61 o
   8   9   0        511.31        503.94        23.36 o
   9   9   0         75.07         43.17        22.95 o
  10   9   0          0.23         13.95        24.78 o
  11   9   0        118.77        121.11        32.73 o
   0  10   0       2371.99       2178.06        33.62 o
   1  10   0        601.15        603.90        14.31 o
   2  10   0        877.71        800.52        14.80 o
   3  10   0       1803.59       1829.18        27.67 o
   4  10   0       1707.31       1631.16        28.70 o
   5  10   0        897.61        908.06        20.79 o
   6  10   0        206.71        227.69        14.01 o
   7  10   0          0.12        -13.70        13.70 o
   8  10   0        171.74        186.73        26.59 o
   9  10   0         63.33         77.05        23.34 o
  10  10   0        164.58        183.43        30.77 o
   1  11   0        113.54        102.58         9.78 o
   2  11   0       3593.93       3453.01        36.66 o
   3  11   0          3.24          0.91        12.29 o
   4  11   0       5597.84       5667.43        63.30 o
   5  11   0        618.37        611.49        16.41 o
   6  11   0       1546.97       1635.73        28.66 o
   7  11   0        380.40        347.90        20.20 o
   8  11   0         94.01        103.18        20.34 o
   9  11   0         18.00          0.00        24.43 o
  10  11   0         70.53        105.61        31.98 o
   0  12   0         23.06        -11.55        11.55 o
   1  12   0         22.38        -10.72        10.72 o
   2  12   0         46.51         52.16        10.89 o
   3  12   0       1171.04       1158.22        21.42 o
   4  12   0        249.81        267.17        17.84 o
   5  12   0        129.94        130.39        16.60 o
   6  12   0        317.23        327.67        15.74 o
   7  12   0          6.55          2.84        17.24 o
   8  12   0          5.06        -15.05        19.48 o
   9  12   0          0.40         -5.16        28.07 o
  10  12   0          2.12         13.17        30.97 o
   1  13   0       7338.07       7592.74        72.87 o
   2  13   0        733.65        653.45        18.38 o
   3  13   0       1450.44       1505.68        31.21 o
   4  13   0       1162.63       1170.07        28.35 o
   5  13   0        525.51        568.32        22.53 o
   6  13   0        197.79        211.13        29.88 o
   7  13   0         94.75        107.85        25.45 o
   8  13   0         78.66         28.28        21.26 o
   9  13   0          0.11          7.68        41.33 o
   0  14   0       1132.92       1069.92        36.39 o
   1  14   0         86.39         86.43        13.96 o
   2  14   0       1060.34        979.02        24.47 o
   3  14   0         51.25         25.29        11.10 o
   4  14   0        185.16        187.45        20.07 o
   5  14   0         20.73        -10.52        19.05 o
   6  14   0        192.93        199.46        25.59 o
   7  14   0          6.01          8.81        17.63 o
   8  14   0        326.08        326.61        25.21 o
   1  15   0        298.34        330.32        18.06 o
   2  15   0          2.21        -14.24        14.24 o
   3  15   0          9.13          3.98        14.21 o
   4  15   0          0.82        -21.34        21.34 o
   5  15   0        611.34        560.78        30.86 o
   6  15   0        174.86        135.05        28.63 o
   7  15   0       1151.66       1155.53        41.99 o
   8  15   0         47.81        124.14        31.57 o
   0  16   0        858.13        829.33        77.46 o
   1  16   0         87.76         57.13        20.02 o
   2  16   0         61.60         26.33        19.49 o
   3  16   0         24.20         -1.08        16.65 o
   4  16   0         46.59         53.66        25.65 o
   5  16   0         14.32         26.08        25.16 o
   6  16   0         39.42         63.18        26.13 o
   7  16   0         23.20         -4.16        26.94 o
   1  17   0         37.66         53.69        18.21 o
   2  17   0        168.20        132.45        19.28 o
   3  17   0        173.87        128.07        18.62 o
   4  17   0         96.56        134.43        25.49 o
   5  17   0        300.01        337.65        30.58 o
   6  17   0        111.89         87.87        31.11 o
   0  18   0        954.72        888.75        43.72 o
   1  18   0         12.09         31.99        19.30 o
   2  18   0        281.65        253.74        22.91 o
   3  18   0        107.26         99.32        24.25 o
   4  18   0        264.39        309.96        33.20 o
   5  18   0        195.51        254.34        31.67 o
   1  19   0        112.64         66.27        21.92 o
   2  19   0        158.79        166.67        23.08 o
   3  19   0        212.38        181.95        21.88 o
 -11   0   1        102.92        158.48        31.97 o
  -9   0   1        202.72        117.74        28.02 o
  -7   0   1         79.86         57.20        13.63 o
  -5   0   1      10516.16      11804.34       100.36 o
  -3   0   1        171.86        231.78         9.44 o
   3   0   1      47249.65      54048.64       407.63 o
   5   0   1        204.79        258.58        10.18 o
   7   0   1       1255.66       1218.78        28.51 o
   9   0   1       1240.95       1116.35        42.98 o
  11   0   1        236.34        229.53        56.91 o
 -12   1   1         32.85         13.00        25.04 o
 -11   1   1         33.58         27.37        22.51 o
 -10   1   1        109.05        116.81        19.89 o
  -9   1   1       3328.55       3322.81        51.32 o
  -8   1   1        686.31        647.82        19.06 o
  -7   1   1       1857.91       1835.62        23.96 o
  -6   1   1       7235.45       7496.81        51.55 o
  -5   1   1          4.90         17.13         5.19 o
  -4   1   1      12948.93      14082.78        84.72 o
  -3   1   1      38929.24      44452.88       258.68 o
  -2   1   1       7536.52       8308.14        50.92 o
   1   1   1      21669.57      24658.91       235.37 o
   2   1   1        270.44        288.77         5.33 o
   3   1   1      13975.76      16066.97        91.88 o
   4   1   1        286.02        284.23         6.79 o
   5   1   1       4935.74       5306.84        34.71 o
   6   1   1        163.65        126.29         5.88 o
   7   1   1        272.51        259.45        10.88 o
   8   1   1       1672.22       1688.82        38.02 o
   9   1   1       1906.58       1813.40        38.30 o
  10   1   1       1348.28       1414.72        36.58 o
  11   1   1         44.93         62.01        22.68 o
  12   1   1        396.01        407.49        29.23 o
 -12   2   1         17.58          7.57        29.02 o
 -11   2   1         68.98         40.77        22.39 o
 -10   2   1        142.54        178.71        22.59 o
  -9   2   1         45.55         31.24        17.70 o
  -8   2   1        783.28        766.65        21.95 o
  -7   2   1       1017.63       1059.55        18.72 o
  -6   2   1         13.18         16.24         6.19 o
  -5   2   1        421.53        418.86         8.20 o
  -4   2   1          1.99          2.76         4.66 o
  -3   2   1        120.53        117.27         4.40 o
  -2   2   1         31.67         37.94         3.92 o
  -1   2   1       4222.19       4719.11        27.31 o
   0   2   1         85.95        154.27         4.00 o
   1   2   1       1457.54       1542.76        11.42 o
   2   2   1       6034.39       6429.33        39.37 o
   3   2   1        368.55        384.20         6.36 o
   4   2   1      22354.83      24271.50       138.28 o
   5   2   1        994.00       1041.00        11.58 o
   6   2   1      10636.41      11159.66        72.09 o
   7   2   1       1695.48       1665.49        26.65 o
   8   2   1        490.80        477.89        24.98 o
   9   2   1        273.21        297.52        20.18 o
  10   2   1        643.66        563.33        26.13 o
  11   2   1          2.18         24.90        21.65 o
  12   2   1          9.09         61.19        27.61 o
 -12   3   1         92.11        158.97        31.79 o
 -11   3   1          3.65         39.22        26.78 o
 -10   3   1        642.54        680.30        27.24 o
  -9   3   1        717.87        739.14        25.50 o
  -8   3   1        518.40        535.40        19.11 o
  -7   3   1        496.51        527.04        12.78 o
  -6   3   1       3030.30       2729.65        24.37 o
  -5   3   1      13176.29      14082.09        84.26 o
  -4   3   1      24096.32      25308.95       149.34 o
  -3   3   1         44.78         72.88         4.36 o
  -2   3   1       5883.72       5998.46        35.27 o
  -1   3   1        133.07        159.40         3.99 o
   0   3   1      36799.05      39845.23       222.98 o
   1   3   1       1288.14       1385.49        11.31 o
   2   3   1       1992.53       2228.02        15.61 o
   3   3   1       1250.37       1214.97        10.93 o
   4   3   1      11338.17      12304.39        74.71 o
   5   3   1        987.38        787.53        11.38 o
   6   3   1         12.90         21.76         5.84 o
   7   3   1        381.74        362.10        11.36 o
   8   3   1         14.74          1.06        13.58 o
   9   3   1       3053.28       2970.33        61.25 o
  10   3   1       2396.87       2462.85        47.20 o
  11   3   1         26.44         32.00        22.99 o
  12   3   1        772.80        720.91        37.91 o
 -12   4   1          9.41        -30.18        30.18 o
 -11   4   1        190.95        259.38        46.99 o
 -10   4   1         97.55         86.74        21.95 o
  -9   4   1       1495.03       1527.25        36.23 o
  -8   4   1          0.59        -11.97        12.93 o
  -7   4   1         21.90         20.16         8.37 o
  -6   4   1       2678.49       2705.58        25.45 o
  -5   4   1       1191.74       1242.39        13.48 o
  -4   4   1       2741.89       2903.04        20.52 o
  -3   4   1        626.58        729.36         9.98 o
  -2   4   1       9178.91       9715.99        55.90 o
  -1   4   1       1973.02       2023.67        14.18 o
   0   4   1       9138.13      10092.54        56.44 o
   1   4   1      32022.46      35280.40       209.80 o
   2   4   1       3953.23       4556.24        30.37 o
   3   4   1      12953.27      13556.38        83.12 o
   4   4   1      12035.00      13022.79        80.51 o
   5   4   1      15847.23      16636.69       100.48 o
   6   4   1        658.27        716.75        12.60 o
   7   4   1       2062.15       2014.65        26.47 o
   8   4   1        183.34        182.36        14.74 o
   9   4   1        821.67        772.99        26.13 o
  10   4   1        366.10        407.51        35.43 o
  11   4   1         17.70        -16.47        25.14 o
  12   4   1        351.69        376.54        37.96 o
 -12   5   1        793.00        884.34        43.83 o
 -11   5   1        252.34        245.03        30.28 o
 -10   5   1       2992.03       3023.24        64.20 o
  -9   5   1         52.55         46.47        18.66 o
  -8   5   1       2546.51       2605.69        39.97 o
  -7   5   1        285.48        278.73        11.46 o
  -6   5   1        527.86        501.84         9.99 o
  -5   5   1       1950.40       1900.92        17.37 o
  -4   5   1       1463.68       1417.98        13.12 o
  -3   5   1       2206.21       2127.50        17.45 o
  -2   5   1        641.98        620.03         9.34 o
  -1   5   1      43881.90      47444.75       261.88 o
   0   5   1      10020.20      10357.81        57.33 o
   1   5   1       3884.46       4033.98        26.91 o
   2   5   1      14181.92      15258.29        91.39 o
   3   5   1        350.53        355.36         7.16 o
   4   5   1      22310.69      23335.13       136.34 o
   5   5   1         12.17          5.68         5.28 o
   6   5   1       6472.04       6490.44        47.03 o
   7   5   1       1452.54       1378.86        23.35 o
   8   5   1       1387.84       1367.97        41.90 o
   9   5   1         19.68         -7.63        17.76 o
  10   5   1         21.15         14.88        24.94 o
  11   5   1         18.35          2.88        24.72 o
  12   5   1         12.02         29.02        30.67 o
 -12   6   1         43.94         70.52        30.98 o
 -11   6   1        175.95        205.15        29.69 o
 -10   6   1        100.10        108.13        25.50 o
  -9   6   1        301.93        305.50        23.92 o
  -8   6   1       1125.44       1156.63        29.48 o
  -7   6   1       5666.12       5714.22        57.06 o
  -6   6   1       1357.14       1324.79        16.73 o
  -5   6   1      10312.32      10553.17        72.03 o
  -4   6   1        882.33        732.67        13.15 o
  -3   6   1       5228.61       4910.16        34.37 o
  -2   6   1        238.16        232.55         6.24 o
  -1   6   1        653.43        754.75         9.30 o
   0   6   1       3833.72       3864.03        24.03 o
   1   6   1       7386.00       7556.63        44.73 o
   2   6   1        387.14        356.83         8.42 o
   3   6   1        235.54        227.89         5.93 o
   4   6   1        751.77        821.12        11.17 o
   5   6   1         46.59         64.90         6.21 o
   6   6   1       3345.17       3222.87        29.89 o
   7   6   1       1349.82       1327.11        25.34 o
   8   6   1       2499.46       2479.61        39.19 o
   9   6   1         53.35         63.01        20.33 o
  10   6   1        975.80        978.23        35.39 o
  11   6   1        253.89        300.67        31.32 o
  12   6   1        337.87        344.15        36.01 o
 -11   7   1          6.20         -5.17        26.52 o
 -10   7   1        436.82        447.54        31.89 o
  -9   7   1        636.71        570.18        31.64 o
  -8   7   1        178.97        123.31        18.41 o
  -7   7   1       2133.52       2032.15        34.53 o
  -6   7   1        862.55        828.83        15.60 o
  -5   7   1        264.26        253.19         8.28 o
  -4   7   1       1862.41       1727.23        17.84 o
  -3   7   1        550.14        566.84         9.31 o
  -2   7   1       3518.31       3573.58        29.29 o
  -1   7   1       6614.62       6769.91        42.47 o
   0   7   1       5196.07       5004.80        32.98 o
   1   7   1         65.29         70.06         4.98 o
   2   7   1        515.77        566.22        13.90 o
   3   7   1        147.98        188.53         8.08 o
   4   7   1       1422.35       1395.41        15.18 o
   5   7   1       4702.02       4567.43        42.35 o
   6   7   1        548.53        565.96        14.18 o
   7   7   1       2666.56       2646.20        39.28 o
   8   7   1       1470.20       1478.36        33.51 o
   9   7   1        577.73        581.80        29.59 o
  10   7   1          7.55          5.89        26.17 o
  11   7   1        187.19        185.61        29.99 o
 -11   8   1         61.47         74.01        29.74 o
 -10   8   1        229.91        225.82        28.02 o
  -9   8   1         86.46         96.35        27.73 o
  -8   8   1       2598.72       2619.73        46.77 o
  -7   8   1       1176.70       1195.18        26.84 o
  -6   8   1        500.97        461.35        14.93 o
  -5   8   1        237.35        232.90         9.98 o
  -4   8   1        454.91        442.88        11.01 o
  -3   8   1        100.28         88.76         6.86 o
  -2   8   1       2964.28       2791.15        22.76 o
  -1   8   1        280.64        244.69         6.29 o
   0   8   1      15058.72      15589.57        96.14 o
   1   8   1         30.80         23.84         4.79 o
   2   8   1        261.78        271.16         8.40 o
   3   8   1       3236.39       3228.37        33.72 o
   4   8   1        322.73        350.66        10.48 o
   5   8   1       4300.39       4196.20        38.76 o
   6   8   1       3601.98       3653.02        40.49 o
   7   8   1       5070.51       5061.93        61.29 o
   8   8   1       1100.78       1191.70        41.24 o
   9   8   1        472.50        473.36        28.81 o
  10   8   1        252.80        287.09        28.99 o
  11   8   1         98.88         75.52        28.70 o
 -11   9   1          6.02         10.25        29.79 o
 -10   9   1        156.36        123.33        28.42 o
  -9   9   1        132.37        124.34        24.47 o
  -8   9   1       1025.53        992.28        30.80 o
  -7   9   1       2405.46       2364.04        36.98 o
  -6   9   1          0.61         -2.11        10.39 o
  -5   9   1       2638.97       2600.96        37.05 o
  -4   9   1       2399.30       2316.58        28.36 o
  -3   9   1        941.78        965.50        19.93 o
  -2   9   1       1522.23       1441.08        18.01 o
  -1   9   1        456.99        413.00         8.75 o
   0   9   1      26481.13      27568.64       176.95 o
   1   9   1        658.53        618.40        10.38 o
   2   9   1      12805.65      12925.87        96.03 o
   3   9   1        112.15         67.67         8.52 o
   4   9   1       4510.15       4480.61        46.83 o
   5   9   1         24.26         14.95         8.57 o
   6   9   1       1000.59       1049.16        21.65 o
   7   9   1        127.80        140.12        19.72 o
   8   9   1         57.21         35.81        16.93 o
   9   9   1        184.50        160.69        24.64 o
  10   9   1        157.68        142.64        28.70 o
  11   9   1         16.60         55.95        29.40 o
 -10  10   1         30.58         34.35        27.20 o
  -9  10   1        160.62        162.54        35.56 o
  -8  10   1        478.74        516.95        31.71 o
  -7  10   1       2986.61       2983.04        45.03 o
  -6  10   1         60.52         60.39        11.85 o
  -5  10   1       7242.94       7406.59        70.57 o
  -4  10   1        991.53       1008.74        19.23 o
  -3  10   1       8482.90       8492.22        74.64 o
  -2  10   1       1843.97       1871.21        22.66 o
  -1  10   1       4065.10       3880.02        34.79 o
   0  10   1       4151.39       4080.67        35.00 o
   1  10   1         56.05         53.46         7.38 o
   2  10   1         76.80         93.99         8.20 o
   3  10   1          2.41          1.26        11.66 o
   4  10   1          0.47         -4.00        14.39 o
   5  10   1        446.66        450.29        13.96 o
   6  10   1       1738.81       1669.63        32.63 o
   7  10   1         11.14         17.88        15.02 o
   8  10   1         26.45         18.51        24.22 o
   9  10   1         97.87        158.87        24.92 o
  10  10   1          6.82         -3.97        25.18 o
 -10  11   1          7.19        -11.27        27.26 o
  -9  11   1         32.84         40.49        31.15 o
  -8  11   1         18.82         10.93        19.51 o
  -7  11   1         12.07         -2.59        15.79 o
  -6  11   1       1272.97       1274.19        29.91 o
  -5  11   1        642.72        678.11        17.52 o
  -4  11   1        580.38        588.25        16.04 o
  -3  11   1         46.23         62.32         9.84 o
  -2  11   1        610.42        624.70        14.58 o
  -1  11   1        178.71        168.28         8.77 o
   0  11   1         83.02         70.31         8.17 o
   1  11   1        517.67        481.63        11.65 o
   2  11   1        107.59        110.35         8.92 o
   3  11   1       2402.18       2305.32        34.77 o
   4  11   1        105.74         78.38        15.44 o
   5  11   1       1008.91       1070.57        26.25 o
   6  11   1         45.22         57.95        13.93 o
   7  11   1        283.78        237.60        18.28 o
   8  11   1        476.42        438.41        24.53 o
   9  11   1         23.71         -3.48        22.71 o
  10  11   1          0.95         26.25        29.49 o
 -10  12   1        108.05         94.67        29.77 o
  -9  12   1        116.32         64.64        26.65 o
  -8  12   1          2.19         -1.75        23.92 o
  -7  12   1        492.92        492.24        24.75 o
  -6  12   1         81.20         81.54        15.93 o
  -5  12   1       3480.36       3498.99        49.40 o
  -4  12   1        533.94        533.57        15.94 o
  -3  12   1       3901.28       3779.77        44.07 o
  -2  12   1        971.65        942.25        21.36 o
  -1  12   1        891.28        848.47        19.05 o
   0  12   1         10.38         11.33         8.39 o
   1  12   1        870.04        815.93        17.94 o
   2  12   1       2311.62       2332.62        30.86 o
   3  12   1       1240.18       1297.63        29.46 o
   4  12   1          8.08         -0.68        15.36 o
   5  12   1       1111.28       1131.53        27.69 o
   6  12   1         18.13          3.17        13.32 o
   7  12   1          0.86         -9.36        20.72 o
   8  12   1         98.89        118.13        20.54 o
   9  12   1        135.84        122.86        35.88 o
  10  12   1          2.48          6.74        29.46 o
  -9  13   1         16.59         56.63        26.81 o
  -8  13   1          1.57        -22.35        27.40 o
  -7  13   1         64.49         50.57        19.24 o
  -6  13   1        593.32        531.48        22.76 o
  -5  13   1        375.54        382.98        16.05 o
  -4  13   1        670.20        672.83        25.90 o
  -3  13   1        126.16         98.56        13.55 o
  -2  13   1       3186.84       3195.97        48.48 o
  -1  13   1        740.76        647.56        17.52 o
   0  13   1       3220.46       3173.48        43.93 o
   1  13   1        621.94        667.15        21.95 o
   2  13   1       1744.60       1718.53        26.88 o
   3  13   1         94.49        109.69        15.44 o
   4  13   1        667.10        672.08        23.58 o
   5  13   1        112.40        127.80        20.27 o
   6  13   1        125.80        192.67        23.21 o
   7  13   1          6.60         15.66        18.06 o
   8  13   1        182.99        206.56        25.12 o
   9  13   1        235.86        168.26        29.31 o
  -8  14   1        179.38        162.12        24.19 o
  -7  14   1        361.05        336.08        26.93 o
  -6  14   1         31.80         16.20        22.06 o
  -5  14   1        312.75        336.43        26.70 o
  -4  14   1         41.78         23.64        14.95 o
  -3  14   1        186.53        215.66        19.46 o
  -2  14   1       1548.62       1632.47        34.60 o
  -1  14   1        301.09        339.03        17.75 o
   0  14   1       1517.18       1657.10        31.56 o
   1  14   1       1877.35       1869.67        33.17 o
   2  14   1        230.84        261.85        14.23 o
   3  14   1       1228.76       1163.14        28.63 o
   4  14   1        170.78        152.82        18.64 o
   5  14   1        712.78        719.80        25.58 o
   6  14   1        295.39        256.56        29.71 o
   7  14   1         15.13         29.43        25.31 o
   8  14   1        422.78        414.56        34.44 o
  -8  15   1        184.73        251.04        26.69 o
  -7  15   1          1.77        -18.92        18.92 o
  -6  15   1        443.24        482.99        32.44 o
  -5  15   1         21.29         26.87        22.97 o
  -4  15   1        341.74        350.24        19.82 o
  -3  15   1         71.49         59.58        18.18 o
  -2  15   1          9.13         15.44        15.33 o
  -1  15   1         20.14          9.04        14.91 o
   0  15   1         18.07         59.36        15.15 o
   1  15   1        140.78        154.22        17.41 o
   2  15   1          8.46          8.81        13.74 o
   3  15   1         91.95         96.68        19.46 o
   4  15   1         38.92         42.67        21.00 o
   5  15   1         95.52         55.18        20.47 o
   6  15   1        364.49        354.69        37.82 o
   7  15   1         37.18         39.06        27.93 o
   8  15   1        150.05        172.71        35.63 o
  -7  16   1         28.79         49.65        29.27 o
  -6  16   1        332.96        319.05        28.67 o
  -5  16   1         21.62         11.20        28.18 o
  -4  16   1         54.57         26.38        22.98 o
  -3  16   1        115.81        139.66        20.83 o
  -2  16   1        347.57        396.18        26.55 o
  -1  16   1        228.37        232.10        23.83 o
   0  16   1        237.04        250.27        21.48 o
   1  16   1         35.03         36.49        21.01 o
   2  16   1         82.58         96.11        17.44 o
   3  16   1        198.33        233.10        22.95 o
   4  16   1        119.68        112.31        22.93 o
   5  16   1          2.83        -16.96        26.09 o
   6  16   1        412.80        390.18        31.90 o
   7  16   1          8.76          6.64        28.79 o
  -6  17   1          1.69        -28.47        28.47 o
  -5  17   1         17.19        -10.57        28.55 o
  -4  17   1         15.81         -6.95        25.25 o
  -3  17   1        239.12        236.59        20.68 o
  -2  17   1         69.40         28.38        18.13 o
  -1  17   1         98.20         62.33        19.91 o
   0  17   1          7.28          7.31        18.10 o
   1  17   1         40.52         12.09        18.05 o
   2  17   1        230.83        216.13        20.93 o
   3  17   1          0.77        -23.96        23.96 o
   4  17   1        451.54        443.49        31.17 o
   5  17   1         18.46         20.63        25.83 o
   6  17   1        535.13        512.20        40.54 o
  -5  18   1          0.08        -26.79        26.79 o
  -4  18   1         76.64         82.85        26.32 o
  -3  18   1          1.20        -12.09        18.34 o
  -2  18   1          2.66        -14.66        19.59 o
  -1  18   1        326.14        368.17        24.92 o
   0  18   1         21.49          3.16        18.89 o
   1  18   1        568.10        588.20        26.30 o
   2  18   1         15.20        -18.15        18.15 o
   3  18   1        867.58        937.83        52.66 o
   4  18   1         11.43         14.71        26.08 o
   5  18   1        336.26        394.45        57.70 o
  -3  19   1         87.46         34.45        32.78 o
  -2  19   1        199.63        180.34        25.84 o
  -1  19   1         37.13        -20.87        20.87 o
   0  19   1         47.15         33.13        21.41 o
   1  19   1          1.23         11.86        19.99 o
   2  19   1          3.22         -1.46        20.63 o
   3  19   1         14.18          2.11        28.69 o
 -12   0   2        233.16        201.90        42.44 o
 -10   0   2        905.19       1005.32        43.54 o
  -8   0   2       6948.29       7075.89       104.75 o
  -6   0   2       6873.43       7214.71        74.35 o
  -4   0   2        184.56        197.91         6.94 o
  -2   0   2         13.57         18.97         4.67 o
   2   0   2        843.30        975.26        14.00 o
   4   0   2       1872.37       2082.38        25.73 o
   6   0   2       6118.93       5923.20        63.14 o
   8   0   2       2374.79       2370.64        56.86 o
  10   0   2       1500.59       1354.45        50.13 o
  12   0   2         98.27         50.97        34.99 o
 -12   1   2          0.74        -10.56        24.81 o
 -11   1   2         20.19          2.53        21.71 o
 -10   1   2        643.65        606.91        29.16 o
  -9   1   2        107.09        136.97        18.08 o
  -8   1   2       1217.71       1189.86        27.39 o
  -7   1   2       1047.18        993.81        18.09 o
  -6   1   2       3234.97       2899.36        26.58 o
  -5   1   2       8516.40       8751.39        55.15 o
  -4   1   2       1924.02       2000.96        20.31 o
  -3   1   2      10534.00      11053.19        68.07 o
  -2   1   2       7723.58       8350.86        49.50 o
  -1   1   2        447.73        434.36         7.31 o
   0   1   2      32420.67      36002.66       626.33 o
   1   1   2       1470.14       1650.00        12.24 o
   2   1   2      25654.07      27972.52       173.28 o
   3   1   2          4.64          3.00         4.95 o
   4   1   2        305.83        333.31         6.93 o
   5   1   2       4086.25       4145.21        30.94 o
   6   1   2        842.16        977.38        13.52 o
   7   1   2        308.59        258.34        10.90 o
   8   1   2       1555.46       1495.81        32.09 o
   9   1   2        370.05        381.07        22.97 o
  10   1   2         13.41        -10.03        24.84 o
  11   1   2        167.80        249.44        25.10 o
  12   1   2         30.82         87.17        24.70 o
 -12   2   2         11.82          9.53        29.91 o
 -11   2   2         15.89         -2.10        22.20 o
 -10   2   2         21.64         21.84        18.90 o
  -9   2   2         20.42          6.86        16.28 o
  -8   2   2       3337.35       3340.43        55.79 o
  -7   2   2       1631.26       1574.51        21.41 o
  -6   2   2          7.92         11.07         5.82 o
  -5   2   2       3241.39       3117.75        23.40 o
  -4   2   2        137.29        140.64         5.77 o
  -3   2   2       4788.20       4800.24        29.38 o
  -2   2   2       5934.63       6475.02        37.80 o
  -1   2   2        501.41        478.64         6.48 o
   0   2   2        157.45        209.51         3.80 o
   1   2   2         80.86         87.97         3.46 o
   2   2   2       3535.05       3984.25        24.44 o
   3   2   2        472.49        512.39         7.14 o
   4   2   2       4196.93       4439.64        30.79 o
   5   2   2       1724.97       1923.39        17.13 o
   6   2   2       1881.91       2030.75        20.30 o
   7   2   2       2315.69       2325.42        31.00 o
   8   2   2          3.99          7.58        13.33 o
   9   2   2       2204.39       2108.63        46.01 o
  10   2   2        250.14        223.37        21.57 o
  11   2   2       1263.07       1266.11        38.11 o
  12   2   2          0.20         -3.60        29.17 o
 -12   3   2         96.57         41.09        34.25 o
 -11   3   2        163.61        211.56        29.94 o
 -10   3   2        844.20        853.50        29.43 o
  -9   3   2         30.68         17.46        16.71 o
  -8   3   2         72.75         79.77        13.44 o
  -7   3   2       1180.12       1113.13        18.33 o
  -6   3   2       1183.86       1139.49        15.41 o
  -5   3   2       8208.93       8398.65        52.42 o
  -4   3   2        445.10        428.19         7.66 o
  -3   3   2       8950.31       9084.56        52.80 o
  -2   3   2       5443.62       6177.88        36.46 o
  -1   3   2       6337.30       6890.03        41.37 o
   0   3   2       2321.78       2436.01        16.94 o
   1   3   2      22808.04      24964.42       146.18 o
   2   3   2       4819.36       5289.93        31.73 o
   3   3   2      12243.21      12981.06        76.64 o
   4   3   2      15821.71      17534.08       103.02 o
   5   3   2       6293.44       6306.63        39.76 o
   6   3   2       6559.59       6481.18        44.41 o
   7   3   2       1562.69       1509.70        23.16 o
   8   3   2       2974.02       2777.53        45.47 o
   9   3   2        189.20        135.89        20.75 o
  10   3   2         75.42         60.24        19.91 o
  11   3   2        384.11        356.43        28.31 o
  12   3   2        115.37        116.91        31.14 o
 -12   4   2        238.24        186.96        34.57 o
 -11   4   2        587.78        625.12        36.16 o
 -10   4   2        769.03        755.92        37.38 o
  -9   4   2       1554.10       1690.42        37.17 o
  -8   4   2        958.01        997.76        27.51 o
  -7   4   2        194.11        201.18        10.27 o
  -6   4   2         54.19         70.14         7.09 o
  -5   4   2       1708.06       1580.56        16.22 o
  -4   4   2          2.03          2.96         4.37 o
  -3   4   2        512.09        496.93         7.33 o
  -2   4   2       1741.94       1710.85        12.99 o
  -1   4   2         21.54          9.78         4.03 o
   0   4   2      10948.86      11951.90        66.63 o
   1   4   2       9219.12       9989.64        59.41 o
   2   4   2        334.19        404.53         6.75 o
   3   4   2      14855.36      15693.05        95.90 o
   4   4   2       8403.35       8667.58        53.28 o
   5   4   2       8924.31       9208.00        60.38 o
   6   4   2        532.81        602.57        10.76 o
   7   4   2        464.59        473.12        16.55 o
   8   4   2        110.76        104.58        14.73 o
   9   4   2          8.29         22.51        17.78 o
  10   4   2         71.52         61.78        27.06 o
  11   4   2        218.03        246.16        29.16 o
  12   4   2        151.75        215.10        31.71 o
 -12   5   2         14.40         50.73        30.09 o
 -11   5   2        420.93        421.99        33.52 o
 -10   5   2         37.46         26.48        24.06 o
  -9   5   2        379.66        424.05        23.73 o
  -8   5   2       2703.63       2607.03        39.21 o
  -7   5   2         39.14         45.76         9.67 o
  -6   5   2          8.85          3.56         6.57 o
  -5   5   2         92.14         99.45         5.87 o
  -4   5   2       4676.99       4727.49        30.79 o
  -3   5   2        464.13        475.94         9.33 o
  -2   5   2       1342.90       1434.35        12.02 o
  -1   5   2       4733.90       5155.62        31.83 o
   0   5   2       4118.93       4306.23        26.25 o
   1   5   2      20552.85      22134.60       126.04 o
   2   5   2       4885.89       5105.71        33.54 o
   3   5   2      18548.26      19537.54       123.65 o
   4   5   2        399.53        362.58         8.42 o
   5   5   2       3251.12       3278.10        25.98 o
   6   5   2        190.79        193.83         7.79 o
   7   5   2         76.41         74.94        11.17 o
   8   5   2         26.80         37.11        15.54 o
   9   5   2        963.25        910.62        32.73 o
  10   5   2        539.43        511.11        29.62 o
  11   5   2        132.99        108.79        26.74 o
  12   5   2          3.24         11.68        31.14 o
 -12   6   2         31.26         51.45        31.59 o
 -11   6   2        208.75        209.17        29.63 o
 -10   6   2        576.85        613.31        35.06 o
  -9   6   2       2486.08       2516.95        51.83 o
  -8   6   2         96.16        106.37        15.94 o
  -7   6   2         77.06         87.30        11.36 o
  -6   6   2         78.05         76.68         7.49 o
  -5   6   2         27.54         32.67         6.01 o
  -4   6   2       9035.70       9270.45        59.51 o
  -3   6   2        812.03        776.92        10.88 o
  -2   6   2      13721.75      14096.41        92.13 o
  -1   6   2        665.93        566.37         8.24 o
   0   6   2       3816.11       3536.47        22.55 o
   1   6   2       1535.22       1612.61        13.52 o
   2   6   2       3286.94       3231.20        24.10 o
   3   6   2       1034.71        990.64        11.73 o
   4   6   2       1904.95       1873.54        17.00 o
   5   6   2       8706.42       8815.17        58.75 o
   6   6   2         48.89         35.20         7.43 o
   7   6   2       1685.09       1597.37        28.60 o
   8   6   2       1458.17       1308.89        34.81 o
   9   6   2        997.72       1023.84        34.09 o
  10   6   2         55.97         97.27        23.80 o
  11   6   2         59.14         45.23        26.75 o
  12   6   2        105.51        109.45        33.70 o
 -11   7   2          0.71        -26.02        26.02 o
 -10   7   2        221.65        245.75        28.11 o
  -9   7   2        910.74        929.94        36.56 o
  -8   7   2       1805.44       1833.70        39.23 o
  -7   7   2        120.46        103.79        13.39 o
  -6   7   2       1948.19       1838.70        26.65 o
  -5   7   2       1552.50       1446.39        17.20 o
  -4   7   2       3062.29       3011.70        25.24 o
  -3   7   2       1576.15       1574.72        15.25 o
  -2   7   2        554.86        579.37        12.15 o
  -1   7   2         63.25         86.78         4.46 o
   0   7   2        148.90        210.49         5.13 o
   1   7   2       4365.18       4473.06        29.91 o
   2   7   2        868.76        805.80        12.11 o
   3   7   2          2.92          7.36         5.91 o
   4   7   2       2629.21       2429.95        21.44 o
   5   7   2        439.77        418.93        11.02 o
   6   7   2       6160.50       6082.66        53.40 o
   7   7   2        708.46        640.78        22.33 o
   8   7   2       1523.54       1465.07        36.27 o
   9   7   2       2042.75       2115.67        59.87 o
  10   7   2       1223.00       1233.79        40.06 o
  11   7   2          2.88        -15.24        29.01 o
 -11   8   2          8.18        -27.48        30.07 o
 -10   8   2         10.66         20.69        25.74 o
  -9   8   2        579.01        563.09        34.06 o
  -8   8   2       1050.95       1016.81        30.59 o
  -7   8   2        182.44        169.77        15.27 o
  -6   8   2        294.20        271.44        17.92 o
  -5   8   2       1102.54       1055.43        20.54 o
  -4   8   2         34.42         34.27         7.21 o
  -3   8   2       2277.77       2257.62        22.76 o
  -2   8   2       3663.30       3653.54        29.46 o
  -1   8   2      33117.38      34701.52       200.65 o
   0   8   2       1132.12        997.04        11.73 o
   1   8   2       6433.25       6184.36        41.42 o
   2   8   2       8292.01       8514.97        63.57 o
   3   8   2       7229.23       7098.13        53.32 o
   4   8   2        229.70        268.43         8.23 o
   5   8   2        153.69        157.62         8.56 o
   6   8   2         12.59          4.74        10.35 o
   7   8   2        114.89        123.17        16.18 o
   8   8   2          2.03         16.51        16.75 o
   9   8   2        327.64        338.68        26.69 o
  10   8   2          8.96          8.08        23.03 o
  11   8   2         39.69         58.98        38.19 o
 -11   9   2         87.90         86.58        40.80 o
 -10   9   2          7.69         30.96        26.22 o
  -9   9   2       1480.32       1508.54        59.25 o
  -8   9   2         79.06         60.66        18.18 o
  -7   9   2        573.81        552.23        20.82 o
  -6   9   2        288.88        285.38        14.71 o
  -5   9   2       1492.72       1417.92        24.61 o
  -4   9   2        732.04        754.44        16.26 o
  -3   9   2        932.65        920.23        16.27 o
  -2   9   2       2853.60       2804.32        26.52 o
  -1   9   2        779.11        686.30        11.75 o
   0   9   2       1396.37       1276.66        15.27 o
   1   9   2        434.41        473.18         9.73 o
   2   9   2          2.73         -1.48         7.65 o
   3   9   2       3621.94       3523.49        39.59 o
   4   9   2       2016.96       2105.95        30.29 o
   5   9   2       4957.87       4831.31        55.45 o
   6   9   2        900.83        901.09        20.50 o
   7   9   2       1135.39       1220.15        34.68 o
   8   9   2        176.91        154.20        18.77 o
   9   9   2       1670.86       1668.62        45.00 o
  10   9   2          0.79        -16.86        26.06 o
  11   9   2         19.68         33.67        42.23 o
 -10  10   2          5.09        -12.87        27.56 o
  -9  10   2         11.60         19.23        23.45 o
  -8  10   2        352.03        376.75        36.51 o
  -7  10   2          4.16         -6.33        15.65 o
  -6  10   2       3154.61       3274.54        47.99 o
  -5  10   2         29.79         30.43        10.37 o
  -4  10   2       6016.76       6000.74        56.44 o
  -3  10   2        761.60        770.67        16.49 o
  -2  10   2       2569.64       2414.70        25.90 o
  -1  10   2       4136.76       3869.73        36.30 o
   0  10   2          9.05          1.31         6.83 o
   1  10   2        762.87        708.83        14.20 o
   2  10   2         11.69         22.80         6.25 o
   3  10   2       5456.43       5474.92        59.41 o
   4  10   2        142.60        152.10        14.06 o
   5  10   2         45.60         43.29         9.45 o
   6  10   2          0.55         -6.47        10.30 o
   7  10   2         18.87         26.09        15.22 o
   8  10   2         38.42         17.69        22.12 o
   9  10   2        142.87        154.10        24.85 o
  10  10   2        229.06        254.54        30.87 o
 -10  11   2          0.82          6.10        28.64 o
  -9  11   2        145.46        116.69        25.12 o
  -8  11   2        847.81        795.56        31.71 o
  -7  11   2          5.39         13.36        16.60 o
  -6  11   2       1230.92       1301.94        44.40 o
  -5  11   2        189.74        177.55        13.13 o
  -4  11   2       6638.11       6532.65        63.68 o
  -3  11   2       1367.10       1369.51        23.38 o
  -2  11   2       4042.80       3774.82        38.99 o
  -1  11   2        211.01        189.42         8.35 o
   0  11   2       1244.33       1130.11        17.12 o
   1  11   2        423.41        445.27        11.77 o
   2  11   2         80.26         88.90         8.95 o
   3  11   2         25.70         10.26        15.66 o
   4  11   2          0.65         -8.16        13.78 o
   5  11   2         25.87         -1.48        13.88 o
   6  11   2        223.10        199.09        13.29 o
   7  11   2         69.82         56.26        16.28 o
   8  11   2        112.87        113.89        19.07 o
   9  11   2         20.88         21.64        24.51 o
  10  11   2        583.78        627.68        43.88 o
  -9  12   2          0.81        -23.37        23.37 o
  -8  12   2         46.55         25.93        25.37 o
  -7  12   2         34.20         46.28        19.44 o
  -6  12   2        769.99        845.68        30.74 o
  -5  12   2        695.23        699.95        20.87 o
  -4  12   2       2338.98       2394.96        34.28 o
  -3  12   2       4041.69       4171.76        45.75 o
  -2  12   2       1928.30       1746.09        29.16 o
  -1  12   2       1287.97       1252.03        23.50 o
   0  12   2        323.90        333.55        13.83 o
   1  12   2       5073.69       5106.95        51.80 o
   2  12   2        483.49        499.69        14.68 o
   3  12   2       1125.32       1172.93        31.79 o
   4  12   2       1767.59       1820.96        33.38 o
   5  12   2       1531.94       1573.75        33.04 o
   6  12   2         14.54         30.84        12.39 o
   7  12   2         50.83         47.35        16.48 o
   8  12   2         31.19         33.35        20.33 o
   9  12   2         67.20         60.37        24.39 o
  -9  13   2        120.87         76.89        35.02 o
  -8  13   2          3.44        -20.13        20.13 o
  -7  13   2        572.84        543.44        26.14 o
  -6  13   2         46.86         42.46        17.28 o
  -5  13   2        131.16        128.27        16.54 o
  -4  13   2        610.35        542.21        19.64 o
  -3  13   2        179.67        188.93        13.65 o
  -2  13   2        100.34        106.20        12.53 o
  -1  13   2         59.92         47.99        12.57 o
   0  13   2        160.08        184.92        14.97 o
   1  13   2        233.04        239.08        13.82 o
   2  13   2       1259.50       1286.71        23.13 o
   3  13   2         85.14         82.42        15.62 o
   4  13   2       1449.08       1515.36        32.74 o
   5  13   2        303.16        286.14        19.54 o
   6  13   2        172.65        181.61        24.05 o
   7  13   2       1168.38       1248.72        32.48 o
   8  13   2        104.32        150.11        25.94 o
   9  13   2        382.57        393.98        32.02 o
  -8  14   2        147.98        100.51        23.19 o
  -7  14   2         81.29        123.80        21.67 o
  -6  14   2        286.16        271.88        22.63 o
  -5  14   2         54.42         43.70        17.42 o
  -4  14   2        307.28        312.78        18.66 o
  -3  14   2        206.63        215.22        16.68 o
  -2  14   2        228.01        252.30        17.28 o
  -1  14   2       1454.31       1429.35        31.21 o
   0  14   2       1160.81       1121.77        29.89 o
   1  14   2       1454.10       1383.15        30.49 o
   2  14   2        605.39        604.20        19.12 o
   3  14   2         59.97         67.71        16.68 o
   4  14   2       1423.33       1589.83        47.39 o
   5  14   2        111.88         56.02        18.13 o
   6  14   2          5.00         41.67        21.29 o
   7  14   2        348.10        393.73        30.59 o
   8  14   2          1.54         -2.14        22.58 o
  -8  15   2        134.02        115.31        25.98 o
  -7  15   2         29.11         25.55        20.67 o
  -6  15   2        527.93        539.96        31.17 o
  -5  15   2        188.16        216.87        20.00 o
  -4  15   2         14.61         22.87        16.24 o
  -3  15   2        404.61        351.81        22.97 o
  -2  15   2        130.83        103.76        16.91 o
  -1  15   2        939.39       1047.78        28.55 o
   0  15   2         72.56         94.76        17.64 o
   1  15   2        309.36        403.66        20.52 o
   2  15   2        103.32         85.78        14.73 o
   3  15   2        159.00        256.51        24.08 o
   4  15   2        123.47        160.02        22.60 o
   5  15   2         84.10         40.28        18.83 o
   6  15   2         70.04        113.79        27.79 o
   7  15   2        107.27        126.51        29.28 o
   8  15   2        176.65        137.17        35.91 o
  -7  16   2        289.79        279.67        25.94 o
  -6  16   2          8.71         21.02        21.45 o
  -5  16   2        338.60        339.67        23.41 o
  -4  16   2         26.63         -5.51        17.21 o
  -3  16   2         11.13        -17.02        17.02 o
  -2  16   2         37.87         39.18        18.39 o
  -1  16   2         22.85         18.41        17.51 o
   0  16   2        144.20        120.17        25.34 o
   1  16   2         19.35         13.46        21.22 o
   2  16   2         67.22         99.03        19.76 o
   3  16   2        308.30        327.37        25.79 o
   4  16   2         30.96         13.62        20.96 o
   5  16   2        799.31        849.34        36.85 o
   6  16   2         23.22         39.75        28.85 o
   7  16   2        760.54        778.42        55.50 o
  -6  17   2         39.25         65.47        28.98 o
  -5  17   2         96.89        124.85        20.35 o
  -4  17   2          0.56         -2.26        18.52 o
  -3  17   2         30.37         16.34        18.49 o
  -2  17   2         27.68         29.21        19.45 o
  -1  17   2        275.23        266.16        21.69 o
   0  17   2        343.19        403.48        25.14 o
   1  17   2        464.56        459.53        23.66 o
   2  17   2        354.77        362.77        26.23 o
   3  17   2        222.66        283.87        27.40 o
   4  17   2        283.55        380.81        42.05 o
   5  17   2        147.14        194.07        37.10 o
   6  17   2        170.05        172.77        38.00 o
  -4  18   2          1.59         24.33        20.70 o
  -3  18   2          0.09         25.54        19.83 o
  -2  18   2         10.97        -13.81        19.03 o
  -1  18   2         21.39          8.08        20.31 o
   0  18   2        198.73        201.75        22.79 o
   1  18   2          9.09         -4.80        19.51 o
   2  18   2        447.24        506.74        25.83 o
   3  18   2          9.10         24.20        24.56 o
   4  18   2        269.21        314.15        33.19 o
  -3  19   2        209.51        219.01        26.08 o
  -2  19   2          0.02        -18.88        21.13 o
  -1  19   2         63.86         72.09        22.64 o
   0  19   2        101.57        119.54        23.12 o
   1  19   2          2.15         -0.71        20.54 o
   2  19   2         76.80         98.99        21.59 o
 -11   0   3        557.93        548.48        41.29 o
  -9   0   3       9784.13       9889.41       156.84 o
  -7   0   3       6615.11       6573.46        89.94 o
  -5   0   3      12296.96      12549.25       115.95 o
  -3   0   3       5638.07       6217.24        52.50 o
  -1   0   3      63583.84      73478.95      2024.03 o
   1   0   3        565.24        519.19        13.62 o
   3   0   3       3566.70       4048.24        44.65 o
   5   0   3      22312.66      23575.77       202.87 o
   7   0   3       6886.16       7010.32        94.86 o
   9   0   3       8339.06       8486.42       139.09 o
  11   0   3         21.08         87.33        32.72 o
 -12   1   3        140.75        250.58        33.74 o
 -11   1   3        242.53        274.87        26.49 o
 -10   1   3        257.29        284.44        23.33 o
  -9   1   3       2830.02       2923.56        47.67 o
  -8   1   3          0.52         12.04        13.18 o
  -7   1   3       2200.21       2157.39        26.26 o
  -6   1   3          0.99          1.42         5.92 o
  -5   1   3       9815.52      10235.14        65.07 o
  -4   1   3        110.48        110.06         5.56 o
  -3   1   3        240.08        279.67         5.53 o
  -2   1   3       5689.19       6014.04        36.13 o
  -1   1   3       1462.56       1580.81        12.78 o
   0   1   3      17132.67      18290.42       100.27 o
   1   1   3       3169.86       3385.69        24.40 o
   2   1   3       8275.57       8929.87        51.49 o
   3   1   3       3003.94       3294.97        23.44 o
   4   1   3       2619.79       2675.05        23.35 o
   5   1   3        600.41        525.62         9.29 o
   6   1   3         24.94         27.73         7.23 o
   7   1   3       1472.98       1347.03        27.52 o
   8   1   3         53.99         62.26        14.10 o
   9   1   3       1261.52       1198.38        31.47 o
  10   1   3         74.93         68.53        19.81 o
  11   1   3          4.78        -10.37        21.35 o
  12   1   3          7.86         25.60        24.58 o
 -12   2   3          4.07         18.52        30.76 o
 -11   2   3          6.38         15.63        23.31 o
 -10   2   3        196.87        171.20        21.44 o
  -9   2   3       3198.86       3142.21        47.00 o
  -8   2   3       4308.48       4154.34        52.35 o
  -7   2   3        633.96        612.47        15.52 o
  -6   2   3       9187.74       9040.36        63.05 o
  -5   2   3       3170.77       3700.48        27.47 o
  -4   2   3      35931.06      38520.90       226.09 o
  -3   2   3       4074.42       4401.73        27.52 o
  -2   2   3      51329.80      55956.08       308.12 o
  -1   2   3       3982.49       4230.55        27.31 o
   0   2   3       3621.51       3853.86        24.01 o
   1   2   3       1159.14       1024.49        10.54 o
   2   2   3       2291.76       2520.64        16.94 o
   3   2   3        611.46        664.57         8.47 o
   4   2   3        760.29        647.05         9.43 o
   5   2   3       6100.93       6221.38        41.86 o
   6   2   3        330.00        355.39         9.23 o
   7   2   3       1835.83       1720.84        25.28 o
   8   2   3        272.97        292.95        17.10 o
   9   2   3       1746.11       1793.61        38.75 o
  10   2   3       2773.76       2780.42        56.81 o
  11   2   3         25.84         36.61        23.36 o
  12   2   3        974.63       1026.89        48.74 o
 -12   3   3        291.34        377.69        41.06 o
 -11   3   3        531.64        537.19        41.69 o
 -10   3   3         39.09         49.80        21.44 o
  -9   3   3        382.35        391.38        20.47 o
  -8   3   3        126.09        105.20        14.67 o
  -7   3   3        687.42        688.69        17.36 o
  -6   3   3         87.88         80.38         7.47 o
  -5   3   3         92.39        106.27         6.66 o
  -4   3   3        226.14        246.35         6.17 o
  -3   3   3       3053.13       3008.45        21.06 o
  -2   3   3       5303.57       5722.66        35.05 o
  -1   3   3       2902.98       3200.25        22.09 o
   0   3   3       5777.09       6082.01        37.20 o
   1   3   3      55781.95      61359.03       343.47 o
   2   3   3      15373.24      17043.57        96.01 o
   3   3   3       7485.70       7492.01        46.04 o
   4   3   3        831.85        814.02         9.94 o
   5   3   3      11813.17      12871.10        82.66 o
   6   3   3        304.82        339.54         9.35 o
   7   3   3       3675.37       3708.04        39.73 o
   8   3   3        366.72        339.72        18.08 o
   9   3   3         23.29         36.33        16.99 o
  10   3   3        423.85        411.32        28.13 o
  11   3   3         46.02         14.64        23.51 o
  12   3   3         52.30         21.25        31.20 o
 -12   4   3        163.81        230.97        35.53 o
 -11   4   3        205.10        257.48        30.88 o
 -10   4   3       1012.23       1057.81        47.55 o
  -9   4   3        206.39        186.63        18.94 o
  -8   4   3         14.50         14.54        13.09 o
  -7   4   3       1438.73       1426.35        22.50 o
  -6   4   3       1802.17       1722.04        18.68 o
  -5   4   3       2744.17       2652.49        22.98 o
  -4   4   3      11923.00      12576.93        71.65 o
  -3   4   3        602.79        514.29         8.77 o
  -2   4   3         41.32         28.16         4.02 o
  -1   4   3      20595.99      21896.98       131.51 o
   0   4   3       4715.91       5046.15        31.72 o
   1   4   3        514.17        587.57         8.55 o
   2   4   3      14184.43      15169.75        86.19 o
   3   4   3       2593.63       2503.03        18.31 o
   4   4   3      42715.93      46251.81       261.14 o
   5   4   3        408.50        435.24         8.93 o
   6   4   3       4498.08       4364.02        34.23 o
   7   4   3        794.64        793.96        17.25 o
   8   4   3        643.01        673.48        22.84 o
   9   4   3          2.74         12.08        16.85 o
  10   4   3       1088.49       1073.00        39.21 o
  11   4   3         33.85         26.60        25.85 o
  12   4   3        188.52         87.46        36.69 o
 -12   5   3        102.70        114.43        32.62 o
 -11   5   3        650.77        661.48        37.35 o
 -10   5   3        129.35        125.74        25.95 o
  -9   5   3        336.32        384.55        24.93 o
  -8   5   3        315.85        287.24        17.07 o
  -7   5   3        342.65        373.59        13.38 o
  -6   5   3         35.33         37.38         7.31 o
  -5   5   3        985.15        931.74        12.42 o
  -4   5   3       8360.21       8462.53        50.74 o
  -3   5   3        874.42        811.68         9.58 o
  -2   5   3       1636.00       1496.77        12.56 o
  -1   5   3        163.14        116.00         5.16 o
   0   5   3      10393.42      11022.37        64.46 o
   1   5   3        206.07        187.84         5.73 o
   2   5   3        569.86        582.00         9.12 o
   3   5   3       5395.10       5564.73        36.88 o
   4   5   3         12.54         21.84         5.33 o
   5   5   3       1446.77       1227.58        17.37 o
   6   5   3          1.62          7.50         6.80 o
   7   5   3         28.24         22.39        10.75 o
   8   5   3       1122.52       1063.40        36.04 o
   9   5   3         98.26        125.91        21.79 o
  10   5   3          0.58        -22.84        23.00 o
  11   5   3         67.38        117.84        28.54 o
  12   5   3         85.39         71.65        33.22 o
 -11   6   3         23.48          4.06        26.53 o
 -10   6   3       1070.86       1020.24        44.17 o
  -9   6   3        350.84        338.63        24.98 o
  -8   6   3         99.43         82.51        18.41 o
  -7   6   3       1959.85       1904.63        28.68 o
  -6   6   3       2552.91       2447.63        26.74 o
  -5   6   3        181.40        147.70         7.15 o
  -4   6   3        125.21        105.67         6.08 o
  -3   6   3         14.01         11.15         4.37 o
  -2   6   3       2822.70       2721.26        19.39 o
  -1   6   3       3850.23       4016.69        28.01 o
   0   6   3       9490.65       9789.63        56.24 o
   1   6   3       2335.13       2184.43        18.57 o
   2   6   3       9018.61       9184.32        55.44 o
   3   6   3        127.59        130.65         5.77 o
   4   6   3       5227.98       4892.61        35.72 o
   5   6   3        211.81        193.44         8.35 o
   6   6   3        426.10        393.49        11.03 o
   7   6   3       2342.33       2260.72        32.55 o
   8   6   3        931.12        910.17        28.90 o
   9   6   3       2122.80       2026.30        47.49 o
  10   6   3        345.15        406.67        35.70 o
  11   6   3         93.90        103.32        28.93 o
 -11   7   3          0.97         17.40        29.60 o
 -10   7   3        666.91        713.87        36.25 o
  -9   7   3         36.83          9.78        27.62 o
  -8   7   3       1371.88       1486.43        37.21 o
  -7   7   3        803.10        730.80        21.71 o
  -6   7   3        563.13        509.15        14.57 o
  -5   7   3       5645.07       5776.75        48.36 o
  -4   7   3       3554.60       3381.34        27.89 o
  -3   7   3      11501.91      11808.84        79.12 o
  -2   7   3       2968.86       2686.29        19.98 o
  -1   7   3      15308.03      15111.43        86.42 o
   0   7   3      14106.99      14011.90        80.51 o
   1   7   3       5848.46       5908.88        42.91 o
   2   7   3       3382.83       3203.57        23.37 o
   3   7   3        557.88        536.10         9.11 o
   4   7   3         15.80         28.19         6.07 o
   5   7   3       1790.37       1614.64        18.06 o
   6   7   3        967.52        932.98        19.50 o
   7   7   3       1209.79       1151.00        27.79 o
   8   7   3       1908.77       1925.60        41.43 o
   9   7   3       1787.33       1819.58        59.59 o
  10   7   3        147.20        190.06        28.25 o
  11   7   3        330.24        361.76        33.52 o
 -11   8   3         10.42         -4.12        31.55 o
 -10   8   3         50.14         97.42        27.73 o
  -9   8   3         90.13         93.30        26.08 o
  -8   8   3        530.16        578.49        23.98 o
  -7   8   3        488.89        444.07        19.85 o
  -6   8   3       1951.09       1933.13        32.27 o
  -5   8   3        702.57        695.45        15.61 o
  -4   8   3        126.82        154.64         8.53 o
  -3   8   3       2174.17       1994.34        21.08 o
  -2   8   3       1242.21       1255.43        14.66 o
  -1   8   3       2209.90       2087.08        17.79 o
   0   8   3        565.20        621.75         9.26 o
   1   8   3       2057.20       1980.53        17.22 o
   2   8   3       6560.31       6350.13        44.53 o
   3   8   3        213.75        188.68         7.01 o
   4   8   3        851.87        770.51        14.84 o
   5   8   3        183.96        194.96         9.37 o
   6   8   3       4726.93       4633.56        48.60 o
   7   8   3       1292.42       1223.93        29.46 o
   8   8   3       1459.81       1415.96        36.55 o
   9   8   3        216.74        215.75        26.94 o
  10   8   3        617.19        620.50        36.58 o
  11   8   3         15.11         19.75        31.03 o
 -11   9   3         30.05         50.90        31.38 o
 -10   9   3        347.55        397.96        34.38 o
  -9   9   3        100.89        128.89        25.23 o
  -8   9   3        801.34        885.65        32.98 o
  -7   9   3        788.62        728.69        24.81 o
  -6   9   3       2384.13       2333.58        37.22 o
  -5   9   3       2174.38       2021.37        29.46 o
  -4   9   3        762.24        763.99        16.35 o
  -3   9   3       1301.78       1300.03        20.56 o
  -2   9   3        525.43        518.94         9.87 o
  -1   9   3        134.03        158.07         6.53 o
   0   9   3       5306.60       4978.50        37.67 o
   1   9   3        939.08        916.71        13.50 o
   2   9   3       1276.92       1250.59        16.45 o
   3   9   3       1179.89       1234.41        19.39 o
   4   9   3         46.56         60.56         7.96 o
   5   9   3        618.89        616.65        16.36 o
   6   9   3       1063.01        982.28        21.93 o
   7   9   3          0.62        -10.35        14.80 o
   8   9   3       2091.40       2126.16        47.25 o
   9   9   3        294.78        266.88        25.30 o
  10   9   3         60.70         81.33        26.51 o
  11   9   3        110.89        155.05        42.42 o
 -10  10   3        266.35        311.22        35.05 o
  -9  10   3         43.20         26.12        24.13 o
  -8  10   3        837.91        809.74        31.59 o
  -7  10   3        170.64        173.79        17.99 o
  -6  10   3         17.46         -4.44        17.85 o
  -5  10   3         21.88          4.42        11.38 o
  -4  10   3          5.47         -8.98         9.50 o
  -3  10   3         12.62         12.08         9.10 o
  -2  10   3          1.25         -3.52         7.65 o
  -1  10   3       1100.28        990.00        15.00 o
   0  10   3        654.25        617.48        12.43 o
   1  10   3        106.86         98.67         7.46 o
   2  10   3       3317.84       3109.40        32.16 o
   3  10   3        110.42        112.31        13.96 o
   4  10   3       1653.60       1551.58        30.13 o
   5  10   3        625.84        672.24        16.65 o
   6  10   3       2096.54       2038.71        31.74 o
   7  10   3         12.74          6.90        15.43 o
   8  10   3         18.96          7.71        20.33 o
   9  10   3         15.49         48.16        21.70 o
  10  10   3          0.44          6.80        32.57 o
 -10  11   3         25.79         -3.79        29.63 o
  -9  11   3        253.90        217.01        29.58 o
  -8  11   3          8.23         52.30        22.43 o
  -7  11   3       1758.01       1835.48        44.01 o
  -6  11   3        415.39        442.85        21.57 o
  -5  11   3       5251.93       5550.46        68.54 o
  -4  11   3         30.49         13.05        11.31 o
  -3  11   3       9927.48       9799.61        96.64 o
  -2  11   3        348.15        358.63        15.16 o
  -1  11   3       4654.30       4464.68        41.38 o
   0  11   3        111.85         74.21         8.21 o
   1  11   3        141.44        133.78         9.72 o
   2  11   3          0.93          1.89         8.12 o
   3  11   3        144.51        142.84        14.43 o
   4  11   3        141.78        127.64        15.80 o
   5  11   3        198.26        153.48        17.17 o
   6  11   3         56.59         45.32        11.79 o
   7  11   3        309.32        307.98        20.00 o
   8  11   3        243.17        259.39        23.96 o
   9  11   3       1097.30       1077.91        43.95 o
  10  11   3          0.04         24.58        28.11 o
  -9  12   3          0.50         24.82        32.10 o
  -8  12   3         29.91         12.01        22.30 o
  -7  12   3         98.68         85.28        22.66 o
  -6  12   3        321.91        319.81        20.31 o
  -5  12   3        272.09        256.46        18.40 o
  -4  12   3       1677.95       1636.39        30.78 o
  -3  12   3        161.49        119.52        13.03 o
  -2  12   3       1642.02       1573.58        26.89 o
  -1  12   3        120.03         86.11        10.83 o
   0  12   3       2267.55       2240.04        30.67 o
   1  12   3        138.19        143.17        11.37 o
   2  12   3        811.93        781.61        18.01 o
   3  12   3         90.20        129.96        14.91 o
   4  12   3       2317.76       2331.09        37.83 o
   5  12   3        164.19        228.20        18.72 o
   6  12   3       1130.13       1150.08        31.12 o
   7  12   3         39.57         40.94        18.08 o
   8  12   3       1592.69       1693.14        54.69 o
   9  12   3          5.88        -23.03        23.03 o
  -9  13   3        236.89        238.12        31.22 o
  -8  13   3        571.87        516.53        31.95 o
  -7  13   3         10.37         16.18        18.87 o
  -6  13   3         56.52         93.15        22.61 o
  -5  13   3        559.19        601.11        22.83 o
  -4  13   3          4.12         17.36        14.89 o
  -3  13   3          4.12         14.04        13.58 o
  -2  13   3       2041.33       2130.51        34.75 o
  -1  13   3        104.91         80.86        13.06 o
   0  13   3        751.43        799.82        27.40 o
   1  13   3       1429.62       1419.97        26.21 o
   2  13   3        334.15        334.40        13.87 o
   3  13   3       2494.37       2505.47        41.17 o
   4  13   3         36.19         58.43        15.93 o
   5  13   3       2082.86       2253.21        40.05 o
   6  13   3        458.55        530.02        29.82 o
   7  13   3        298.71        319.30        20.82 o
   8  13   3        442.84        478.80        37.14 o
   9  13   3         76.20         24.84        29.59 o
  -8  14   3         15.92         74.99        35.09 o
  -7  14   3        120.85         91.27        21.21 o
  -6  14   3        132.82        101.29        21.56 o
  -5  14   3        257.94        205.22        23.45 o
  -4  14   3          4.67         37.33        15.88 o
  -3  14   3        250.79        235.82        18.01 o
  -2  14   3         15.96         11.90        16.29 o
  -1  14   3        113.35        100.99        15.59 o
   0  14   3         50.01         45.55        14.76 o
   1  14   3         59.60         75.56        14.93 o
   2  14   3          1.38          3.40        13.80 o
   3  14   3        244.99        239.10        18.24 o
   4  14   3        140.62        117.05        17.96 o
   5  14   3         29.63         31.73        17.48 o
   6  14   3          4.32          1.94        21.98 o
   7  14   3          7.03        -26.65        26.65 o
   8  14   3        114.75        118.24        24.47 o
  -8  15   3        252.04        261.43        29.15 o
  -7  15   3        343.44        340.39        26.12 o
  -6  15   3         47.79         62.68        20.66 o
  -5  15   3        294.04        322.58        23.60 o
  -4  15   3         86.98         60.20        17.94 o
  -3  15   3        416.93        462.55        25.41 o
  -2  15   3       1184.20       1136.26        31.73 o
  -1  15   3        258.68        261.41        18.63 o
   0  15   3        520.02        550.09        22.92 o
   1  15   3        632.84        626.26        23.39 o
   2  15   3        517.14        564.80        22.37 o
   3  15   3        501.19        501.05        30.53 o
   4  15   3        107.98        102.90        19.85 o
   5  15   3        157.24        150.24        21.32 o
   6  15   3        319.30        314.16        28.41 o
   7  15   3         88.46         90.11        28.95 o
  -7  16   3         59.56         63.42        24.81 o
  -6  16   3         27.28         59.92        20.50 o
  -5  16   3         40.36         25.51        20.52 o
  -4  16   3        264.25        239.78        21.63 o
  -3  16   3          0.90        -18.17        18.17 o
  -2  16   3        759.11        822.69        28.45 o
  -1  16   3         77.92         64.51        18.81 o
   0  16   3        866.40        901.32        28.31 o
   1  16   3         41.93         51.61        17.79 o
   2  16   3       1353.12       1448.48        51.13 o
   3  16   3         71.12         63.00        22.64 o
   4  16   3        561.16        624.55        31.20 o
   5  16   3          9.65         23.14        32.35 o
   6  16   3        394.75        378.72        41.58 o
   7  16   3          0.04         -6.89        28.46 o
  -6  17   3         87.46         89.86        23.32 o
  -5  17   3         10.61         41.10        20.67 o
  -4  17   3         16.72        -19.40        19.40 o
  -3  17   3         28.42         45.35        23.72 o
  -2  17   3        121.71        149.11        20.91 o
  -1  17   3        282.25        290.78        23.02 o
   0  17   3        219.55        166.92        22.95 o
   1  17   3        341.60        367.61        21.96 o
   2  17   3         53.62         50.07        17.63 o
   3  17   3        812.72        884.75        33.71 o
   4  17   3         67.74         53.74        25.78 o
   5  17   3        384.94        469.29        42.49 o
   6  17   3         83.99          4.61        35.82 o
  -4  18   3         85.68         50.38        21.64 o
  -3  18   3          3.53          6.72        20.26 o
  -2  18   3         53.52         77.10        21.77 o
  -1  18   3          6.24        -12.70        20.64 o
   0  18   3         10.88        -19.38        19.38 o
   1  18   3         24.34         24.44        20.35 o
   2  18   3         42.78         38.00        23.66 o
   3  18   3         41.79        113.86        27.51 o
   4  18   3         70.50         67.62        28.71 o
  -2  19   3          9.22        -10.30        21.46 o
  -1  19   3         64.82        107.72        23.36 o
   0  19   3          2.38          8.34        22.24 o
   1  19   3         93.58        117.54        23.66 o
   2  19   3          1.95          2.86        21.03 o
 -12   0   4        100.75        115.84        55.96 o
 -10   0   4        346.64        325.86        34.63 o
  -8   0   4         84.32        115.71        28.72 o
  -6   0   4         29.34         41.57        11.17 o
  -4   0   4        908.79        912.98        17.68 o
  -2   0   4         40.22         28.68         6.06 o
   0   0   4        808.76       1108.56        14.96 o
   2   0   4       8215.31       9382.12        74.52 o
   4   0   4        367.62        422.40        13.41 o
   6   0   4         83.83         76.54        12.81 o
   8   0   4       1205.28       1194.70        37.96 o
  10   0   4         70.74         41.86        27.73 o
  12   0   4         79.37        104.25        45.44 o
 -12   1   4        305.65        326.01        35.38 o
 -11   1   4          7.68         -5.85        25.34 o
 -10   1   4       2494.31       2487.58        56.49 o
  -9   1   4         68.36         65.39        16.64 o
  -8   1   4       7906.91       8436.90        86.48 o
  -7   1   4       2414.07       2342.57        29.74 o
  -6   1   4      13191.11      13577.91        95.08 o
  -5   1   4       8712.54       9307.43        61.11 o
  -4   1   4        406.41        477.57         7.94 o
  -3   1   4       1467.72       1320.56        11.68 o
  -2   1   4        340.76        456.41         9.00 o
  -1   1   4       1873.67       1889.43        14.97 o
   0   1   4       6938.70       7371.28        42.44 o
   1   1   4         82.75        101.57         5.13 o
   2   1   4      12202.43      13211.42        75.27 o
   3   1   4       3064.91       3431.36        23.54 o
   4   1   4       8158.71       8337.79        54.76 o
   5   1   4       3335.01       3310.55        27.39 o
   6   1   4      14618.15      14961.88       110.48 o
   7   1   4         47.21         46.76        11.74 o
   8   1   4      11844.67      12310.85       126.79 o
   9   1   4        533.51        523.95        23.64 o
  10   1   4        564.76        562.96        27.42 o
  11   1   4        154.56        151.24        26.11 o
  12   1   4        128.54        107.96        32.42 o
 -12   2   4         74.26        109.58        34.33 o
 -11   2   4         15.49          7.69        24.12 o
 -10   2   4         40.91         64.99        22.65 o
  -9   2   4        555.53        546.16        21.31 o
  -8   2   4        435.08        512.03        19.15 o
  -7   2   4       2516.72       2295.42        29.35 o
  -6   2   4        101.79        110.26         7.12 o
  -5   2   4       7517.69       7195.15        48.69 o
  -4   2   4        483.87        484.43         9.26 o
  -3   2   4      25220.81      27049.33       148.74 o
  -2   2   4         14.82          8.45         4.53 o
  -1   2   4      71390.70      77225.15       563.87 o
   0   2   4       3741.43       3541.45        23.02 o
   1   2   4      64532.18      70622.62       454.10 o
   2   2   4         66.21         54.20         4.37 o
   3   2   4       2494.88       2319.51        17.25 o
   4   2   4       4066.89       4467.47        30.76 o
   5   2   4      10868.27      11841.11        81.43 o
   6   2   4         24.30         27.30         7.00 o
   7   2   4       1283.97       1249.94        23.43 o
   8   2   4       1925.54       1851.93        36.84 o
   9   2   4        911.19        951.87        28.88 o
  10   2   4         26.20         34.45        19.86 o
  11   2   4        373.02        407.13        30.62 o
  12   2   4          7.49          7.13        36.36 o
 -12   3   4          6.33         20.38        32.86 o
 -11   3   4        196.32        263.85        30.96 o
 -10   3   4        312.30        286.09        26.14 o
  -9   3   4        648.69        535.42        23.66 o
  -8   3   4         34.34         30.67        13.70 o
  -7   3   4       2892.50       2799.78        33.66 o
  -6   3   4        276.75        236.49         8.66 o
  -5   3   4      18487.46      19201.70       125.45 o
  -4   3   4      11699.62      12014.58        69.92 o
  -3   3   4       8721.65       9124.28        53.60 o
  -2   3   4       9853.30      10035.63        61.39 o
  -1   3   4        649.98        603.97         9.43 o
   0   3   4      47737.45      51125.61       282.20 o
   1   3   4      14253.37      15132.70        85.79 o
   2   3   4      15320.53      16635.71        92.64 o
   3   3   4      16363.53      17315.98       103.75 o
   4   3   4       9983.27      10325.41        61.77 o
   5   3   4       8431.12       8315.11        56.66 o
   6   3   4        324.07        304.32         9.61 o
   7   3   4        403.86        401.29        15.85 o
   8   3   4        238.75        250.52        17.51 o
   9   3   4       1298.06       1276.47        33.67 o
  10   3   4        455.54        476.78        27.76 o
  11   3   4        444.19        354.76        36.17 o
  12   3   4         11.35        -16.07        32.47 o
 -12   4   4        148.64        230.29        35.81 o
 -11   4   4         29.93         24.00        26.59 o
 -10   4   4        413.63        444.22        32.27 o
  -9   4   4          4.52        -17.49        17.49 o
  -8   4   4        363.44        373.21        17.42 o
  -7   4   4        590.93        607.71        16.58 o
  -6   4   4       1359.52       1344.23        18.06 o
  -5   4   4        737.16        719.32        10.88 o
  -4   4   4       1940.17       1915.65        15.94 o
  -3   4   4        451.01        530.29         8.04 o
  -2   4   4       1697.29       1719.37        14.42 o
  -1   4   4       2989.72       2950.25        21.61 o
   0   4   4        125.84        117.39         4.78 o
   1   4   4       2425.15       2351.08        18.42 o
   2   4   4       4019.78       4055.96        26.19 o
   3   4   4       3217.88       3181.47        22.93 o
   4   4   4       6187.67       6322.11        39.27 o
   5   4   4        144.68        139.94         7.40 o
   6   4   4         86.44        101.53         8.14 o
   7   4   4        559.90        542.87        16.86 o
   8   4   4          0.83         28.23        17.64 o
   9   4   4        428.87        446.38        22.93 o
  10   4   4        663.22        674.98        33.63 o
  11   4   4          0.19         10.32        34.41 o
  12   4   4         35.22         50.88        31.43 o
 -12   5   4         89.14        106.56        34.21 o
 -11   5   4        367.33        387.92        44.68 o
 -10   5   4        355.78        345.12        29.43 o
  -9   5   4        160.75        104.26        22.40 o
  -8   5   4       2151.06       2141.48        38.59 o
  -7   5   4        460.87        424.10        15.08 o
  -6   5   4       3243.13       3143.67        30.50 o
  -5   5   4      10586.21      11129.52        77.36 o
  -4   5   4        454.36        429.87         8.77 o
  -3   5   4       4065.58       4198.73        27.30 o
  -2   5   4       1948.64       1931.80        16.75 o
  -1   5   4       6690.92       6962.97        44.21 o
   0   5   4        984.33        982.45        10.41 o
   1   5   4       4315.99       4320.08        27.13 o
   2   5   4         53.07         48.70         5.32 o
   3   5   4      10457.65      11007.39        67.01 o
   4   5   4       4109.61       3964.89        27.75 o
   5   5   4       7947.39       8033.59        57.53 o
   6   5   4       4065.85       3748.65        33.51 o
   7   5   4        302.62        287.87        14.41 o
   8   5   4       2112.24       2062.25        39.70 o
   9   5   4        846.54        826.61        32.01 o
  10   5   4        253.69        291.44        29.70 o
  11   5   4         30.94         77.10        35.95 o
 -11   6   4        141.24        170.57        32.71 o
 -10   6   4        247.35        327.73        30.72 o
  -9   6   4         50.74         41.01        20.51 o
  -8   6   4        522.86        501.17        23.51 o
  -7   6   4        809.66        777.80        23.58 o
  -6   6   4        170.50        211.82        11.33 o
  -5   6   4       2111.76       1978.49        20.47 o
  -4   6   4       1280.13       1106.45        13.15 o
  -3   6   4      24032.04      25122.86       139.23 o
  -2   6   4         17.32         20.61         4.24 o
  -1   6   4      17063.56      17370.13       102.45 o
   0   6   4        907.32        853.60        10.62 o
   1   6   4      19073.61      19252.43       112.97 o
   2   6   4       1818.05       1830.46        15.97 o
   3   6   4      20567.88      21022.77       123.81 o
   4   6   4        183.11        191.00         7.39 o
   5   6   4         12.75          4.70         6.15 o
   6   6   4        107.08         84.96         9.81 o
   7   6   4        321.87        299.00        18.35 o
   8   6   4        532.39        565.11        24.95 o
   9   6   4         65.55         43.18        30.73 o
  10   6   4       1187.70       1208.00        53.07 o
  11   6   4         39.63          7.19        30.18 o
 -11   7   4        141.12        103.23        31.29 o
 -10   7   4          1.93         22.57        26.97 o
  -9   7   4        476.89        431.52        29.47 o
  -8   7   4         10.79         -7.03        16.80 o
  -7   7   4       1508.58       1428.78        31.71 o
  -6   7   4        275.88        275.01        18.50 o
  -5   7   4         66.23         42.15         8.18 o
  -4   7   4       5132.73       5253.48        41.36 o
  -3   7   4         46.49         31.50         5.32 o
  -2   7   4      22323.19      23247.86       131.42 o
  -1   7   4        275.12        248.88         6.49 o
   0   7   4      22646.33      22611.06       125.59 o
   1   7   4        389.31        407.25         7.79 o
   2   7   4      15317.29      15638.76        95.35 o
   3   7   4         45.36         51.41         5.95 o
   4   7   4        835.25        814.69        16.55 o
   5   7   4        104.59        109.52         7.79 o
   6   7   4          0.06          2.47         9.70 o
   7   7   4          0.08         -5.29        12.71 o
   8   7   4          0.13         -7.43        16.87 o
   9   7   4         30.72          7.53        26.02 o
  10   7   4        147.86        155.31        28.00 o
  11   7   4         67.67         80.99        29.21 o
 -11   8   4        435.42        458.44        39.05 o
 -10   8   4          0.38         -7.22        27.73 o
  -9   8   4       2682.41       2906.66        65.21 o
  -8   8   4         11.95          0.73        18.50 o
  -7   8   4       2350.76       2358.13        41.50 o
  -6   8   4          0.36         -3.64        12.99 o
  -5   8   4       2307.71       2201.92        31.81 o
  -4   8   4          3.91         18.04         7.62 o
  -3   8   4       1227.09       1206.19        16.15 o
  -2   8   4         75.32         93.02         6.32 o
  -1   8   4       5844.15       5841.19        41.65 o
   0   8   4        467.57        504.52         8.97 o
   1   8   4        647.50        591.78        10.95 o
   2   8   4        287.37        280.10         8.00 o
   3   8   4        127.08        126.06         7.36 o
   4   8   4       1426.45       1365.37        18.35 o
   5   8   4       4126.23       3929.40        40.47 o
   6   8   4       1018.86        983.66        21.87 o
   7   8   4       2529.51       2555.60        40.41 o
   8   8   4        156.08        147.23        20.01 o
   9   8   4       3393.08       3424.09        89.77 o
  10   8   4          0.83          6.33        31.44 o
  11   8   4         56.47         67.88        31.38 o
 -11   9   4         26.70         62.54        32.52 o
 -10   9   4         32.48         36.72        27.90 o
  -9   9   4         78.62         22.08        29.94 o
  -8   9   4        615.58        629.81        35.35 o
  -7   9   4        530.34        536.48        22.82 o
  -6   9   4        939.51        914.09        35.81 o
  -5   9   4        690.58        647.03        23.83 o
  -4   9   4         43.75         56.03         9.16 o
  -3   9   4        633.44        597.72        13.69 o
  -2   9   4        468.69        493.42        11.91 o
  -1   9   4        603.39        617.11        14.49 o
   0   9   4       2633.81       2557.78        22.51 o
   1   9   4        422.80        399.81         9.85 o
   2   9   4        841.06        750.10        13.44 o
   3   9   4       4821.25       4730.21        42.99 o
   4   9   4         72.65         91.10         9.21 o
   5   9   4        390.08        416.71        13.96 o
   6   9   4         84.97        101.71        12.45 o
   7   9   4         91.94         89.33        16.10 o
   8   9   4        628.73        557.36        39.05 o
   9   9   4          9.45          6.17        21.59 o
  10   9   4          3.92        -14.38        25.57 o
 -10  10   4        117.05        113.94        34.77 o
  -9  10   4       1287.96       1283.77        48.46 o
  -8  10   4        149.19        113.25        22.82 o
  -7  10   4        372.33        371.31        24.60 o
  -6  10   4       1341.55       1283.59        35.48 o
  -5  10   4       1670.00       1589.13        31.55 o
  -4  10   4       2103.21       2157.33        33.22 o
  -3  10   4         10.54          0.63        10.10 o
  -2  10   4        191.07        168.81         9.43 o
  -1  10   4          8.22         -6.54         6.54 o
   0  10   4          4.26         -6.78         6.78 o
   1  10   4         34.01         20.52         6.76 o
   2  10   4        764.02        719.71        15.12 o
   3  10   4        387.81        383.88        13.78 o
   4  10   4       1440.45       1373.30        23.84 o
   5  10   4       3708.33       3530.99        40.73 o
   6  10   4        106.46        117.97        13.80 o
   7  10   4        784.44        799.90        29.12 o
   8  10   4        290.91        248.96        24.60 o
   9  10   4        684.92        756.44        37.67 o
  10  10   4        748.00        746.03        38.31 o
 -10  11   4         31.01         14.71        33.28 o
  -9  11   4        225.74        268.40        35.87 o
  -8  11   4        321.23        300.81        28.18 o
  -7  11   4          8.63         -0.83        40.59 o
  -6  11   4        939.73       1016.49        29.68 o
  -5  11   4          1.65          2.76        14.51 o
  -4  11   4       1172.96       1285.70        29.17 o
  -3  11   4        303.89        298.96        14.72 o
  -2  11   4       3833.65       3805.62        47.49 o
  -1  11   4        259.05        258.69        10.31 o
   0  11   4       2266.83       2328.18        26.76 o
   1  11   4        107.49        128.07         9.76 o
   2  11   4        687.89        749.97        17.72 o
   3  11   4          1.25         -7.53        10.46 o
   4  11   4        672.90        710.80        22.02 o
   5  11   4        205.98        184.71        14.80 o
   6  11   4       1213.21       1263.60        28.57 o
   7  11   4        179.43        169.63        19.71 o
   8  11   4        386.44        358.65        32.40 o
   9  11   4        205.69        197.18        25.39 o
  10  11   4        170.26        197.49        30.76 o
  -9  12   4        208.17        174.77        28.88 o
  -8  12   4        263.70        271.38        26.50 o
  -7  12   4        485.21        514.89        26.93 o
  -6  12   4       1442.59       1472.33        45.94 o
  -5  12   4          9.16          2.88        15.60 o
  -4  12   4       2975.04       3030.36        45.41 o
  -3  12   4        173.94        157.20        16.35 o
  -2  12   4       1699.45       1708.98        30.36 o
  -1  12   4        289.68        263.58        14.72 o
   0  12   4         19.23         26.38        11.83 o
   1  12   4        948.45        873.62        20.44 o
   2  12   4       2341.01       2291.19        31.84 o
   3  12   4        964.70        923.80        19.45 o
   4  12   4       2760.90       2767.67        41.51 o
   5  12   4        506.56        547.42        21.88 o
   6  12   4        281.68        337.70        28.02 o
   7  12   4       1259.23       1316.15        36.60 o
   8  12   4         42.73         66.04        25.76 o
   9  12   4        389.63        397.78        30.61 o
  -9  13   4        113.28        100.45        28.88 o
  -8  13   4         79.59         89.44        24.42 o
  -7  13   4         35.86         37.43        20.71 o
  -6  13   4        180.89        172.66        21.13 o
  -5  13   4          8.93         -4.50        17.05 o
  -4  13   4         14.14         18.18        18.70 o
  -3  13   4        164.47        198.69        17.07 o
  -2  13   4         57.80         29.63        14.70 o
  -1  13   4         10.71         23.06        12.96 o
   0  13   4       1505.41       1453.30        30.68 o
   1  13   4        319.19        311.45        23.39 o
   2  13   4         85.48         44.58        13.22 o
   3  13   4         12.42         30.10        10.35 o
   4  13   4        495.45        467.35        21.01 o
   5  13   4         73.42         70.72        18.23 o
   6  13   4        254.99        210.80        27.29 o
   7  13   4          4.50          3.80        17.05 o
   8  13   4          4.31          9.63        21.00 o
   9  13   4         24.62          2.29        25.01 o
  -8  14   4          9.26        -19.14        24.55 o
  -7  14   4        545.15        587.62        28.88 o
  -6  14   4          6.69          7.60        20.27 o
  -5  14   4          0.46        -19.83        19.83 o
  -4  14   4        538.36        578.33        27.28 o
  -3  14   4        435.09        430.63        21.07 o
  -2  14   4        241.51        208.00        18.72 o
  -1  14   4       1093.78       1113.22        32.68 o
   0  14   4         83.39         73.28        15.60 o
   1  14   4        817.36        744.07        24.02 o
   2  14   4        296.64        285.00        17.45 o
   3  14   4         42.86         57.45        14.39 o
   4  14   4        359.28        360.95        24.84 o
   5  14   4        141.18        153.73        24.77 o
   6  14   4         25.37          6.00        27.90 o
   7  14   4        771.43        847.58        37.57 o
   8  14   4         26.98         37.54        31.35 o
  -7  15   4          0.86         -8.95        21.40 o
  -6  15   4        116.56        121.31        22.14 o
  -5  15   4         35.56         17.17        20.24 o
  -4  15   4        942.31        917.35        29.10 o
  -3  15   4         42.04         51.49        19.80 o
  -2  15   4        591.92        530.59        31.46 o
  -1  15   4          5.86          5.29        17.27 o
   0  15   4       1232.00       1289.57        31.71 o
   1  15   4          3.99          4.37        15.78 o
   2  15   4        433.40        441.23        23.48 o
   3  15   4         53.33         59.37        17.20 o
   4  15   4        419.37        416.69        27.31 o
   5  15   4         16.38          2.73        21.13 o
   6  15   4         39.01         59.32        24.16 o
   7  15   4         59.00         12.05        26.51 o
  -6  16   4        169.76        204.37        24.76 o
  -5  16   4        104.46         83.18        22.57 o
  -4  16   4         58.80         66.55        20.41 o
  -3  16   4       1170.22       1202.00        34.80 o
  -2  16   4         27.42         10.32        18.57 o
  -1  16   4       2262.11       2261.98        46.54 o
   0  16   4          9.36         10.61        19.48 o
   1  16   4       2184.93       2294.29        45.57 o
   2  16   4         71.93         79.07        18.04 o
   3  16   4        579.42        539.36        31.61 o
   4  16   4         19.17         24.45        24.32 o
   5  16   4         39.44         42.88        26.09 o
   6  16   4         62.43        105.08        35.09 o
  -5  17   4          4.68        -21.32        21.32 o
  -4  17   4         31.74         -0.58        21.30 o
  -3  17   4          0.50         14.65        20.04 o
  -2  17   4        195.78        185.70        22.71 o
  -1  17   4         14.17          6.01        24.49 o
   0  17   4         47.17         31.14        20.08 o
   1  17   4         69.65         82.53        20.31 o
   2  17   4        459.27        472.06        31.28 o
   3  17   4        165.64        214.31        26.87 o
   4  17   4        182.73        207.74        27.57 o
   5  17   4        153.90        121.11        33.26 o
  -4  18   4         93.91        102.34        23.74 o
  -3  18   4         47.01         54.04        22.04 o
  -2  18   4         12.56         -8.56        20.81 o
  -1  18   4          7.34          5.41        25.54 o
   0  18   4         10.11        -25.18        25.18 o
   1  18   4          3.43          0.55        19.80 o
   2  18   4        283.93        291.02        24.38 o
   3  18   4         11.07         25.02        26.19 o
   4  18   4        154.34        239.16        30.70 o
  -2  19   4         76.51         73.73        23.56 o
  -1  19   4          2.58         -0.47        27.02 o
   0  19   4          7.94         28.65        22.33 o
   1  19   4          8.45         44.81        23.02 o
 -11   0   5        389.44        344.27        50.55 o
  -9   0   5       1664.05       1766.97        48.76 o
  -7   0   5       2145.37       2002.14        40.35 o
  -5   0   5       3192.81       2825.68        30.76 o
  -3   0   5         32.37         22.67         6.88 o
  -1   0   5       1323.41       1397.33        17.25 o
   1   0   5       7693.52       7974.84        66.96 o
   3   0   5       5906.40       6356.13        55.02 o
   5   0   5      23067.20      23373.88       230.90 o
   7   0   5       9281.58       8986.61       117.91 o
   9   0   5       7876.84       7886.84       132.65 o
  11   0   5        562.60        490.85        45.12 o
 -12   1   5         19.84         33.50        30.72 o
 -11   1   5         76.27         27.56        26.39 o
 -10   1   5         64.08         57.17        21.25 o
  -9   1   5       1230.57       1184.06        28.70 o
  -8   1   5        203.73        153.49        15.60 o
  -7   1   5       2731.81       2550.13        34.37 o
  -6   1   5       3173.71       2974.19        27.10 o
  -5   1   5         47.57         58.05         5.97 o
  -4   1   5      12073.09      12902.20        77.53 o
  -3   1   5         34.53         53.17         4.87 o
  -2   1   5       4346.46       4497.17        28.48 o
  -1   1   5      21413.20      23963.91       138.71 o
   0   1   5       5937.56       6011.50        35.83 o
   1   1   5         21.44         19.66         5.11 o
   2   1   5       1486.09       1426.90        12.96 o
   3   1   5        140.35        127.83         5.53 o
   4   1   5        638.89        695.94        10.28 o
   5   1   5       5536.69       5446.44        40.50 o
   6   1   5         18.29         -4.35         8.40 o
   7   1   5       4298.81       4152.39        46.26 o
   8   1   5       2338.72       2267.03        39.07 o
   9   1   5       2224.20       2216.31        51.43 o
  10   1   5        509.24        536.69        26.64 o
  11   1   5        270.37        300.42        32.53 o
  12   1   5        390.57        451.33        39.69 o
 -12   2   5        148.06        216.99        36.69 o
 -11   2   5          1.96         -9.30        26.72 o
 -10   2   5        258.05        315.09        24.89 o
  -9   2   5       2297.86       2303.03        41.14 o
  -8   2   5        561.83        503.35        19.23 o
  -7   2   5          8.03         10.80        10.74 o
  -6   2   5        520.02        498.30        11.24 o
  -5   2   5        658.55        625.53         9.86 o
  -4   2   5        318.87        264.35         6.47 o
  -3   2   5       5890.38       6201.68        38.71 o
  -2   2   5        189.27        175.60         6.60 o
  -1   2   5       1224.42       1208.62        10.89 o
   0   2   5      14376.79      15198.61        84.94 o
   1   2   5       7970.78       8252.65        51.65 o
   2   2   5      23645.72      25096.83       145.97 o
   3   2   5       2297.40       2089.58        17.44 o
   4   2   5      20921.17      21556.92       129.14 o
   5   2   5       2899.56       2834.15        25.12 o
   6   2   5       3609.46       3655.19        32.59 o
   7   2   5        214.12        245.61        15.56 o
   8   2   5        678.70        705.90        23.16 o
   9   2   5        818.61        832.01        27.52 o
  10   2   5         13.73         18.22        27.56 o
  11   2   5         45.63         42.71        26.34 o
  12   2   5         10.34         16.12        35.81 o
 -12   3   5         85.28         48.08        34.05 o
 -11   3   5         17.75         10.57        27.36 o
 -10   3   5         21.74         49.58        22.60 o
  -9   3   5         17.13         20.36        16.44 o
  -8   3   5       1573.33       1420.48        33.14 o
  -7   3   5       1627.98       1702.99        28.34 o
  -6   3   5       3262.73       3035.07        28.75 o
  -5   3   5       4326.27       4220.37        32.19 o
  -4   3   5       9345.02       9605.20        57.05 o
  -3   3   5       3022.02       3125.19        22.77 o
  -2   3   5      21536.88      23020.18       136.57 o
  -1   3   5      12663.71      13355.74        76.32 o
   0   3   5       1000.80       1059.73        12.09 o
   1   3   5       1867.85       1784.04        14.82 o
   2   3   5        484.16        509.36         8.28 o
   3   3   5        461.79        396.32         7.86 o
   4   3   5       1089.33       1059.41        11.92 o
   5   3   5        228.17        215.86         8.04 o
   6   3   5        171.32        205.39        10.10 o
   7   3   5        105.79         93.48        14.61 o
   8   3   5          4.56         -7.33        15.27 o
   9   3   5        367.62        415.15        22.92 o
  10   3   5        942.39        993.88        34.72 o
  11   3   5        347.94        354.22        34.73 o
  12   3   5        433.96        460.22        44.59 o
 -12   4   5         92.88        146.97        42.60 o
 -11   4   5        227.01        272.03        32.35 o
 -10   4   5        148.52        117.63        25.61 o
  -9   4   5        115.77        104.73        23.88 o
  -8   4   5       1664.25       1710.35        38.77 o
  -7   4   5          4.33          2.89        10.72 o
  -6   4   5       8812.17       8986.84        71.83 o
  -5   4   5        145.46        135.19         6.92 o
  -4   4   5      12863.75      12674.98        82.88 o
  -3   4   5        614.08        537.68         9.61 o
  -2   4   5       3642.63       3460.42        30.91 o
  -1   4   5       1823.60       1999.45        18.15 o
   0   4   5         51.99         52.12         4.56 o
   1   4   5       3107.33       3118.36        21.19 o
   2   4   5       4225.41       4296.95        27.90 o
   3   4   5      14981.34      15066.55        88.19 o
   4   4   5       8776.62       8955.16        58.03 o
   5   4   5       4690.37       4561.27        36.72 o
   6   4   5        947.19        975.23        25.41 o
   7   4   5       2904.32       2761.57        41.84 o
   8   4   5         67.81         63.50        15.65 o
   9   4   5         34.48         22.18        19.41 o
  10   4   5        987.86        938.04        44.93 o
  11   4   5        212.00        200.62        31.19 o
 -11   5   5         42.20         54.52        31.24 o
 -10   5   5         30.77         31.50        25.52 o
  -9   5   5        189.56        143.59        23.08 o
  -8   5   5         84.73         84.60        16.54 o
  -7   5   5        518.95        498.12        17.91 o
  -6   5   5        275.82        289.16        12.85 o
  -5   5   5       2111.49       2076.78        20.02 o
  -4   5   5        434.49        390.54         9.22 o
  -3   5   5        572.30        598.97         9.15 o
  -2   5   5        324.05        294.07         7.77 o
  -1   5   5       1829.92       1859.84        19.30 o
   0   5   5      11597.34      11438.48        68.92 o
   1   5   5       5503.68       5542.53        34.62 o
   2   5   5       5227.95       4878.19        30.76 o
   3   5   5         56.23         86.82         5.27 o
   4   5   5       4642.54       4237.64        31.35 o
   5   5   5        739.26        730.51        13.31 o
   6   5   5        923.75        795.03        16.61 o
   7   5   5       1172.16       1228.85        27.06 o
   8   5   5        325.24        333.71        23.49 o
   9   5   5       1316.30       1374.24        51.23 o
  10   5   5         34.29        -16.31        26.01 o
  11   5   5        638.96        665.99        38.92 o
 -11   6   5        282.94        336.26        35.61 o
 -10   6   5        401.17        337.34        34.11 o
  -9   6   5         62.82         53.57        25.97 o
  -8   6   5        686.54        707.43        26.26 o
  -7   6   5        216.90        206.66        15.03 o
  -6   6   5        295.10        286.33        13.72 o
  -5   6   5       2921.17       2942.16        29.46 o
  -4   6   5       9728.33       9833.53        70.54 o
  -3   6   5       3075.61       2866.00        23.66 o
  -2   6   5       7347.59       7212.85        44.89 o
  -1   6   5      11321.46      11281.60        68.46 o
   0   6   5       3558.88       3458.67        24.06 o
   1   6   5        147.89        138.18         5.49 o
   2   6   5        590.46        639.46         9.10 o
   3   6   5        680.57        612.53        12.00 o
   4   6   5          7.49          3.29         6.30 o
   5   6   5       1283.71       1261.57        23.30 o
   6   6   5        620.67        607.23        17.04 o
   7   6   5       2080.18       2172.56        33.76 o
   8   6   5         58.09        106.07        19.54 o
   9   6   5          1.36         25.47        22.22 o
  10   6   5        662.26        681.26        39.13 o
  11   6   5         28.97         47.85        32.37 o
 -11   7   5        109.48        152.68        49.68 o
 -10   7   5        107.24        151.39        29.32 o
  -9   7   5         72.63        100.74        24.34 o
  -8   7   5        269.20        344.26        24.17 o
  -7   7   5        417.20        410.30        21.95 o
  -6   7   5         24.99         25.57        12.95 o
  -5   7   5        704.40        695.87        18.00 o
  -4   7   5       1667.42       1559.26        18.82 o
  -3   7   5       6249.20       6219.81        45.19 o
  -2   7   5       4863.17       4656.49        36.59 o
  -1   7   5       3754.48       3563.62        27.87 o
   0   7   5      18753.83      18972.66       108.31 o
   1   7   5      10408.59      10690.00        63.38 o
   2   7   5       1519.39       1553.52        16.84 o
   3   7   5       4821.56       4653.61        36.49 o
   4   7   5       1663.51       1648.96        19.43 o
   5   7   5       1233.35       1255.34        20.15 o
   6   7   5       1865.26       1807.45        28.89 o
   7   7   5         39.66         32.89        17.05 o
   8   7   5        341.68        341.96        24.21 o
   9   7   5         11.17          1.24        26.57 o
  10   7   5        138.53        142.29        28.63 o
  11   7   5         59.77         25.45        34.05 o
 -11   8   5          3.96         14.83        31.21 o
 -10   8   5       1510.38       1538.31        53.95 o
  -9   8   5        423.11        404.85        36.29 o
  -8   8   5       2004.52       2024.18        46.54 o
  -7   8   5        189.20        184.31        23.78 o
  -6   8   5       4638.89       4626.36        60.57 o
  -5   8   5        189.91        186.90        13.49 o
  -4   8   5        454.19        395.99        12.53 o
  -3   8   5       2490.68       2415.21        23.32 o
  -2   8   5        238.31        296.68         8.43 o
  -1   8   5       5323.66       4925.48        38.45 o
   0   8   5        166.86        184.42         6.72 o
   1   8   5       9958.25      10061.91        71.77 o
   2   8   5          5.11          4.26         6.06 o
   3   8   5       1992.62       1969.73        21.67 o
   4   8   5       2090.29       2027.44        25.65 o
   5   8   5          3.00         -9.47         9.47 o
   6   8   5        211.29        183.20        14.79 o
   7   8   5          8.76          1.10        16.36 o
   8   8   5       1598.56       1573.21        42.74 o
   9   8   5         35.08         30.74        23.98 o
  10   8   5         34.97         67.68        27.32 o
  11   8   5          4.51        -10.10        31.96 o
 -10   9   5        272.19        291.66        32.89 o
  -9   9   5         80.92         75.25        24.93 o
  -8   9   5        522.42        553.81        30.68 o
  -7   9   5          6.12          5.64        19.11 o
  -6   9   5        183.76        179.46        17.60 o
  -5   9   5         77.63         74.46        13.83 o
  -4   9   5        260.79        314.98        14.83 o
  -3   9   5          0.60         -3.04         8.87 o
  -2   9   5        471.09        460.58        11.43 o
  -1   9   5        290.12        304.71         8.34 o
   0   9   5       2560.69       2349.42        24.19 o
   1   9   5        349.48        336.14        10.73 o
   2   9   5       1137.35       1097.06        16.92 o
   3   9   5       3225.07       3211.85        35.65 o
   4   9   5       1662.53       1589.10        24.40 o
   5   9   5        776.81        768.99        18.70 o
   6   9   5       3854.74       3946.13        50.06 o
   7   9   5        416.03        412.07        22.17 o
   8   9   5       1124.49       1108.57        38.50 o
   9   9   5         97.50         79.29        23.26 o
  10   9   5        105.28         75.72        28.04 o
 -10  10   5        135.74        171.47        33.89 o
  -9  10   5         86.66        143.29        33.59 o
  -8  10   5         79.95         36.08        22.14 o
  -7  10   5        921.23        887.52        29.15 o
  -6  10   5       2272.57       2178.57        40.94 o
  -5  10   5       1781.18       1724.98        34.85 o
  -4  10   5         37.45         25.48        13.68 o
  -3  10   5        980.91        944.60        22.56 o
  -2  10   5        501.29        479.22        15.89 o
  -1  10   5         10.03         11.90         8.30 o
   0  10   5         18.69          9.28         7.08 o
   1  10   5        173.74        185.79         8.94 o
   2  10   5        180.15        178.92        10.93 o
   3  10   5        182.34        178.72        11.11 o
   4  10   5         74.49         59.09        14.12 o
   5  10   5          2.41          1.16        11.16 o
   6  10   5        167.10        193.89        17.26 o
   7  10   5        109.43         63.62        17.84 o
   8  10   5       1329.47       1320.86        40.70 o
   9  10   5        335.28        324.87        29.30 o
  10  10   5         42.17         59.57        29.96 o
 -10  11   5         39.08         25.11        31.37 o
  -9  11   5         69.98        117.28        27.73 o
  -8  11   5        212.77        231.65        25.87 o
  -7  11   5          1.38        -19.61        19.61 o
  -6  11   5        370.24        380.44        21.96 o
  -5  11   5        204.93        238.31        22.04 o
  -4  11   5        134.09        107.19        15.28 o
  -3  11   5         24.29         29.40        13.63 o
  -2  11   5          6.21         17.03        11.93 o
  -1  11   5       1570.96       1518.22        28.21 o
   0  11   5        653.60        606.34        18.95 o
   1  11   5       6455.37       6256.50        58.70 o
   2  11   5        264.89        285.45        12.81 o
   3  11   5       4486.67       4476.46        49.62 o
   4  11   5        350.57        331.52        13.71 o
   5  11   5       4320.47       4462.60        68.33 o
   6  11   5         77.94         83.75        16.19 o
   7  11   5        460.51        527.57        32.82 o
   8  11   5         28.72         27.49        22.39 o
   9  11   5          2.95         11.32        23.60 o
  -9  12   5         98.08         42.31        29.63 o
  -8  12   5        769.92        802.97        36.14 o
  -7  12   5        518.07        540.14        26.09 o
  -6  12   5        545.03        532.57        29.09 o
  -5  12   5       2242.34       2223.74        42.92 o
  -4  12   5        260.49        235.58        17.90 o
  -3  12   5        528.60        548.83        22.64 o
  -2  12   5         11.32         34.75        14.34 o
  -1  12   5        377.24        369.54        17.16 o
   0  12   5        255.25        249.91        14.05 o
   1  12   5         61.45         51.00        11.59 o
   2  12   5        817.58        805.99        20.09 o
   3  12   5       1000.81        925.74        20.82 o
   4  12   5        244.58        234.58        15.95 o
   5  12   5        222.07        203.08        14.66 o
   6  12   5        354.90        389.89        20.81 o
   7  12   5         27.59         21.29        17.98 o
   8  12   5         33.77         12.35        21.54 o
   9  12   5        319.29        287.81        29.15 o
  -9  13   5          3.02        -34.44        34.44 o
  -8  13   5        153.07        117.03        35.74 o
  -7  13   5        519.79        550.13        31.38 o
  -6  13   5         67.48         73.38        19.88 o
  -5  13   5       1891.74       1991.94        49.06 o
  -4  13   5         13.12         15.31        16.13 o
  -3  13   5        594.64        638.63        23.09 o
  -2  13   5        159.15        163.08        16.52 o
  -1  13   5        426.83        519.49        25.10 o
   0  13   5        150.43        162.60        18.93 o
   1  13   5        146.78        139.40        14.66 o
   2  13   5        159.75        178.24        14.80 o
   3  13   5        303.98        279.64        14.25 o
   4  13   5        371.33        391.92        18.18 o
   5  13   5        268.61        323.74        21.92 o
   6  13   5        347.69        426.02        26.08 o
   7  13   5          5.50         -1.17        17.82 o
   8  13   5        547.92        546.04        31.40 o
  -8  14   5        353.52        359.99        33.64 o
  -7  14   5        132.94        118.84        23.07 o
  -6  14   5         25.58         29.17        20.90 o
  -5  14   5         51.53         68.17        26.28 o
  -4  14   5         54.46         22.39        19.26 o
  -3  14   5        164.51        142.09        18.11 o
  -2  14   5        266.08        332.91        21.42 o
  -1  14   5        113.75        130.30        19.07 o
   0  14   5        247.81        306.87        19.22 o
   1  14   5        240.47        209.97        17.31 o
   2  14   5          4.75        -14.46        14.46 o
   3  14   5        447.25        393.99        19.56 o
   4  14   5         41.24         23.48        19.41 o
   5  14   5         25.26         34.91        20.83 o
   6  14   5        239.49        232.60        28.54 o
   7  14   5        139.54        121.18        19.91 o
   8  14   5         99.89        119.49        23.32 o
  -7  15   5          7.47          7.31        22.97 o
  -6  15   5          0.20         37.79        21.54 o
  -5  15   5        370.40        366.49        29.59 o
  -4  15   5        196.54        196.09        21.39 o
  -3  15   5        687.62        678.38        27.31 o
  -2  15   5       1010.15        995.22        33.46 o
  -1  15   5       1388.31       1438.47        73.66 o
   0  15   5        734.30        684.14        36.43 o
   1  15   5        198.54        250.99        21.92 o
   2  15   5        595.85        583.46        23.89 o
   3  15   5        535.71        604.47        24.90 o
   4  15   5          1.99         12.17        22.81 o
   5  15   5         74.74         90.45        26.51 o
   6  15   5         85.50        122.81        27.79 o
   7  15   5        120.49        139.75        29.49 o
  -6  16   5         67.89         87.68        25.80 o
  -5  16   5         17.71         21.74        22.25 o
  -4  16   5        547.78        564.70        29.11 o
  -3  16   5        272.08        277.86        23.27 o
  -2  16   5        831.42        847.54        31.46 o
  -1  16   5         80.65         75.51        19.77 o
   0  16   5        838.78        902.61        38.29 o
   1  16   5         13.16         17.14        18.47 o
   2  16   5        508.27        527.71        34.08 o
   3  16   5          9.14          6.89        19.68 o
   4  16   5         51.89         56.19        24.38 o
   5  16   5         94.70         83.67        27.44 o
   6  16   5         13.89         46.20        29.86 o
  -5  17   5        301.81        352.69        28.20 o
  -4  17   5          4.45         -8.94        22.21 o
  -3  17   5        351.12        417.38        28.37 o
  -2  17   5        165.31        123.31        25.86 o
  -1  17   5         23.33          1.62        21.74 o
   0  17   5        475.91        520.83        26.88 o
   1  17   5         26.10         23.57        20.39 o
   2  17   5        268.18        262.30        24.43 o
   3  17   5         20.28         44.30        26.83 o
   4  17   5         59.40         39.90        27.30 o
   5  17   5          0.39         22.80        28.91 o
  -4  18   5          5.10        -23.68        23.68 o
  -3  18   5          1.58        -17.15        22.85 o
  -2  18   5          1.59         -0.66        22.23 o
  -1  18   5         46.94         38.25        22.02 o
   0  18   5         40.02         76.86        23.35 o
   1  18   5        109.13         80.60        23.61 o
   2  18   5         46.01         -1.91        21.64 o
   3  18   5        133.73         93.98        31.38 o
   0  19   5         27.67         49.14        25.19 o
 -12   0   6        391.37        378.79        57.82 o
 -10   0   6       2427.09       2369.92        76.47 o
  -8   0   6        716.19        772.52        30.96 o
  -6   0   6       2464.95       2333.56        36.35 o
  -4   0   6       3580.58       3744.13        37.89 o
  -2   0   6       8390.52       9031.04        75.07 o
   0   0   6      15934.45      16558.63       129.00 o
   2   0   6         87.17         87.52         8.96 o
   4   0   6      14324.49      14394.72       118.36 o
   6   0   6      16365.00      17102.46       209.23 o
   8   0   6      18289.02      18423.10       245.64 o
  10   0   6       1067.80        901.98        50.66 o
  12   0   6        328.79        266.86        46.22 o
 -12   1   6          1.59         70.03        30.77 o
 -11   1   6         42.34         35.89        28.45 o
 -10   1   6          1.74         10.51        22.91 o
  -9   1   6         51.82         46.49        17.27 o
  -8   1   6        207.11        205.38        16.68 o
  -7   1   6          1.67          6.03        12.08 o
  -6   1   6         14.96         14.61         7.41 o
  -5   1   6          9.67          1.59         6.19 o
  -4   1   6        720.76        597.35        12.53 o
  -3   1   6       1075.84       1129.99        12.23 o
  -2   1   6       1183.01       1085.15        11.58 o
  -1   1   6       1975.56       1952.83        17.02 o
   0   1   6      14948.68      15007.96        85.90 o
   1   1   6       7014.12       7093.03        42.26 o
   2   1   6        111.88        153.26         6.46 o
   3   1   6      12136.59      12838.89        78.96 o
   4   1   6        143.60        152.63         5.95 o
   5   1   6       4850.61       4945.03        38.48 o
   6   1   6       9355.69       9481.93        86.18 o
   7   1   6       1483.19       1349.74        27.98 o
   8   1   6        960.56        969.19        26.97 o
   9   1   6        170.12        176.44        20.32 o
  10   1   6        238.85        258.54        31.52 o
  11   1   6        185.44        240.31        29.00 o
  12   1   6          1.07        -10.08        27.90 o
 -12   2   6         14.11         -2.48        33.74 o
 -11   2   6        404.48        533.04        40.26 o
 -10   2   6        472.52        416.75        32.74 o
  -9   2   6          8.81         17.65        16.80 o
  -8   2   6          6.96        -14.49        14.49 o
  -7   2   6         79.40         54.75        12.70 o
  -6   2   6        693.62        707.92        14.88 o
  -5   2   6       3290.71       3220.09        26.08 o
  -4   2   6       8492.97       9131.06        57.07 o
  -3   2   6         80.19         59.61         4.98 o
  -2   2   6       3909.36       3855.14        25.33 o
  -1   2   6         42.66         50.12         5.16 o
   0   2   6       7115.33       7373.74        43.69 o
   1   2   6        868.57        768.02        10.99 o
   2   2   6       3842.30       4167.21        31.97 o
   3   2   6       6868.18       6754.16        42.38 o
   4   2   6        164.09        135.45         6.26 o
   5   2   6       5089.44       5183.18        41.21 o
   6   2   6       1229.23       1217.76        20.27 o
   7   2   6        450.81        455.89        17.90 o
   8   2   6        914.10        928.29        26.70 o
   9   2   6       1169.52       1030.26        32.56 o
  10   2   6         65.76         34.66        21.91 o
  11   2   6        351.01        387.52        31.39 o
 -12   3   6         40.83         66.71        56.24 o
 -11   3   6          1.72         41.65        30.59 o
 -10   3   6         17.36         60.57        25.50 o
  -9   3   6         25.09         34.55        18.18 o
  -8   3   6        889.79        818.93        24.53 o
  -7   3   6        217.28        251.97        18.54 o
  -6   3   6       3904.74       3796.36        38.37 o
  -5   3   6        536.80        492.59        13.77 o
  -4   3   6       4567.05       4499.14        31.40 o
  -3   3   6        378.54        401.99         9.52 o
  -2   3   6         11.58          5.53         4.90 o
  -1   3   6       3398.02       3606.49        25.25 o
   0   3   6       2529.19       2503.96        18.28 o
   1   3   6      21568.57      23888.04       144.74 o
   2   3   6          2.22          0.98         5.54 o
   3   3   6       4899.64       4755.29        33.57 o
   4   3   6       2835.37       2912.65        23.48 o
   5   3   6       4403.21       4415.71        36.24 o
   6   3   6         12.52         14.89         9.36 o
   7   3   6          0.62         -2.78        12.64 o
   8   3   6        156.79        192.21        16.96 o
   9   3   6         52.94         28.38        19.78 o
  10   3   6        291.28        371.16        30.38 o
  11   3   6        217.51        215.73        34.33 o
 -11   4   6        119.81        129.33        36.61 o
 -10   4   6          8.05         26.12        25.71 o
  -9   4   6        122.93         69.05        22.46 o
  -8   4   6        808.89        741.24        25.18 o
  -7   4   6       1684.59       1566.00        28.31 o
  -6   4   6         91.66        110.43        10.28 o
  -5   4   6       9269.95       9443.24        69.96 o
  -4   4   6       4123.60       3996.49        32.35 o
  -3   4   6       4289.79       4241.62        30.00 o
  -2   4   6       2245.47       2207.88        20.10 o
  -1   4   6       1662.27       1575.57        15.06 o
   0   4   6       2346.99       2391.29        19.00 o
   1   4   6       3989.35       4023.80        27.35 o
   2   4   6        173.86        176.50         6.53 o
   3   4   6       6873.98       6523.79        41.73 o
   4   4   6        101.17         93.84         6.57 o
   5   4   6       3543.71       3614.10        29.13 o
   6   4   6       4118.75       3856.16        42.83 o
   7   4   6        296.64        284.70        16.36 o
   8   4   6        390.23        387.43        21.40 o
   9   4   6       2186.66       2171.12        50.59 o
  10   4   6       1849.72       1919.62        55.89 o
  11   4   6        740.43        767.50        49.21 o
 -11   5   6          6.04         17.83        31.86 o
 -10   5   6         23.09         39.71        25.87 o
  -9   5   6         13.74         45.69        25.70 o
  -8   5   6        543.65        451.09        21.85 o
  -7   5   6        743.34        764.34        21.25 o
  -6   5   6        651.54        653.04        17.90 o
  -5   5   6       7524.90       7484.43        62.98 o
  -4   5   6       1134.49       1034.56        15.15 o
  -3   5   6       7695.02       7624.26        54.61 o
  -2   5   6       1485.49       1240.59        16.89 o
  -1   5   6      26272.88      27960.09       168.99 o
   0   5   6        462.40        505.65        10.06 o
   1   5   6        275.24        289.23         7.00 o
   2   5   6       2086.36       1944.48        16.72 o
   3   5   6       2020.57       1848.52        18.26 o
   4   5   6       5581.23       5384.47        38.60 o
   5   5   6        100.07         79.63         7.58 o
   6   5   6       1208.72       1213.07        24.02 o
   7   5   6        582.82        552.61        20.88 o
   8   5   6        989.87        934.44        30.43 o
   9   5   6        374.72        363.70        28.31 o
  10   5   6        121.51        161.68        28.62 o
  11   5   6        290.64        293.34        33.91 o
 -11   6   6          7.51        -29.95        29.95 o
 -10   6   6          4.68         16.88        26.28 o
  -9   6   6        339.83        353.06        42.06 o
  -8   6   6         48.93         72.79        20.22 o
  -7   6   6         66.35         64.24        15.33 o
  -6   6   6        258.03        292.63        16.22 o
  -5   6   6       2148.13       2082.35        28.92 o
  -4   6   6       1370.23       1450.05        18.56 o
  -3   6   6         47.77         50.87         7.54 o
  -2   6   6      13629.27      14242.34        99.76 o
  -1   6   6          3.44         10.19         5.39 o
   0   6   6      16772.08      17085.67        97.94 o
   1   6   6       1036.56       1001.80        11.95 o
   2   6   6      12220.75      12215.40        76.02 o
   3   6   6        159.59        129.49         6.58 o
   4   6   6       2339.14       2270.74        21.83 o
   5   6   6         40.99         60.88         7.52 o
   6   6   6          7.28         -8.63        10.75 o
   7   6   6        190.11        236.71        18.72 o
   8   6   6        660.61        605.97        28.50 o
   9   6   6       1197.76       1186.24        46.16 o
  10   6   6        178.83        206.44        31.99 o
  11   6   6         83.32        115.26        32.36 o
 -11   7   6        196.94        193.53        52.38 o
 -10   7   6        377.63        373.39        32.13 o
  -9   7   6       1292.46       1386.78        50.38 o
  -8   7   6        307.87        337.68        25.37 o
  -7   7   6        209.77        213.40        24.43 o
  -6   7   6          4.97         10.85        13.75 o
  -5   7   6         63.12         66.34        13.17 o
  -4   7   6        222.12        205.18        11.68 o
  -3   7   6       1493.81       1432.89        20.47 o
  -2   7   6         46.08         21.67         5.56 o
  -1   7   6       5360.98       5132.04        40.34 o
   0   7   6         18.49         28.93         5.56 o
   1   7   6       1035.28        961.26        12.91 o
   2   7   6        966.36        960.45        14.27 o
   3   7   6        765.76        849.72        14.13 o
   4   7   6       6197.75       6164.62        55.67 o
   5   7   6       2312.07       2220.85        33.33 o
   6   7   6       1990.29       1998.80        34.75 o
   7   7   6        624.97        601.64        28.32 o
   8   7   6        145.51        179.61        28.71 o
   9   7   6        306.72        256.23        26.19 o
  10   7   6          7.63         14.80        26.88 o
  11   7   6          3.10         -6.78        35.95 o
 -11   8   6          3.37         45.56        32.09 o
 -10   8   6          0.96         13.08        30.23 o
  -9   8   6         74.82         95.81        34.26 o
  -8   8   6         20.89        -16.79        26.48 o
  -7   8   6        170.30        192.77        19.08 o
  -6   8   6         15.75         17.00        16.14 o
  -5   8   6        307.55        328.80        17.48 o
  -4   8   6       1153.90       1105.31        23.90 o
  -3   8   6       4507.16       4222.16        46.65 o
  -2   8   6       4422.90       4351.82        39.70 o
  -1   8   6       1719.60       1575.09        18.95 o
   0   8   6       4907.70       4843.24        39.44 o
   1   8   6       4219.08       4023.52        37.84 o
   2   8   6       3124.70       2928.56        27.32 o
   3   8   6        766.95        755.28        16.22 o
   4   8   6       1011.08       1020.56        19.75 o
   5   8   6        568.98        545.87        15.22 o
   6   8   6        144.79        121.31        15.40 o
   7   8   6        125.98        154.63        24.55 o
   8   8   6         22.67         39.22        22.57 o
   9   8   6        504.99        507.34        32.25 o
  10   8   6         82.80         82.11        27.85 o
 -10   9   6          2.04        -31.05        31.05 o
  -9   9   6       1225.14       1350.17        57.56 o
  -8   9   6        339.71        344.33        27.25 o
  -7   9   6        792.05        816.44        27.73 o
  -6   9   6       1707.33       1623.71        36.65 o
  -5   9   6        962.60        989.34        25.82 o
  -4   9   6         64.55         55.39        13.80 o
  -3   9   6       1640.07       1504.61        26.82 o
  -2   9   6        473.31        473.29        17.27 o
  -1   9   6        292.97        315.12        10.56 o
   0   9   6       2802.30       2731.66        26.24 o
   1   9   6        231.07        202.58         9.06 o
   2   9   6       2371.69       2257.36        26.80 o
   3   9   6        444.48        432.84        13.54 o
   4   9   6       2359.00       2220.49        29.99 o
   5   9   6       5084.18       4747.25        53.84 o
   6   9   6        351.95        305.66        18.77 o
   7   9   6       3256.51       3218.75        73.02 o
   8   9   6        153.61        129.71        23.65 o
   9   9   6       1601.19       1648.21        46.49 o
  10   9   6         85.29         17.46        27.82 o
 -10  10   6        105.47         62.07        30.76 o
  -9  10   6        137.77         76.31        27.56 o
  -8  10   6        134.45        123.91        25.46 o
  -7  10   6         68.74         30.60        22.22 o
  -6  10   6        216.58        235.94        20.50 o
  -5  10   6        204.82        189.34        16.88 o
  -4  10   6        270.32        290.75        17.48 o
  -3  10   6       1166.04       1214.88        28.26 o
  -2  10   6       1490.76       1372.28        25.59 o
  -1  10   6        182.61        147.05        11.95 o
   0  10   6       4021.21       3855.96        37.38 o
   1  10   6        354.68        350.38        11.52 o
   2  10   6       4344.93       4284.43        50.59 o
   3  10   6        166.75        144.79        11.22 o
   4  10   6       5260.23       5166.58        56.24 o
   5  10   6       1224.23       1209.66        32.10 o
   6  10   6       1789.93       1808.65        36.68 o
   7  10   6          0.41        -24.06        24.06 o
   8  10   6        373.38        353.09        27.79 o
   9  10   6         45.28         28.83        23.72 o
  10  10   6          7.17         -7.22        27.02 o
  -9  11   6          1.44         13.05        26.68 o
  -8  11   6        141.29        124.39        25.31 o
  -7  11   6         11.84         34.50        20.71 o
  -6  11   6        370.96        394.38        24.12 o
  -5  11   6         31.92         23.05        17.40 o
  -4  11   6        638.45        594.77        22.39 o
  -3  11   6         30.99         18.36        14.52 o
  -2  11   6         19.86         -9.73        13.29 o
  -1  11   6        672.20        669.22        18.47 o
   0  11   6       2033.63       2082.37        30.91 o
   1  11   6        390.80        392.48        15.40 o
   2  11   6       3540.35       3413.18        39.98 o
   3  11   6       1369.07       1299.77        26.35 o
   4  11   6       4176.91       4098.25        48.58 o
   5  11   6          7.18          2.27        16.54 o
   6  11   6        930.36       1013.30        29.13 o
   7  11   6         20.70        -15.84        21.89 o
   8  11   6         33.21         19.03        22.91 o
   9  11   6          7.52         29.77        26.39 o
  -9  12   6         39.96         24.81        28.84 o
  -8  12   6         10.99        -25.09        25.09 o
  -7  12   6        136.93        125.06        21.96 o
  -6  12   6         61.35         35.00        21.45 o
  -5  12   6        700.74        665.08        27.52 o
  -4  12   6         37.84         41.52        16.99 o
  -3  12   6         70.92         78.69        16.18 o
  -2  12   6         86.36         80.31        15.76 o
  -1  12   6        548.71        577.17        20.90 o
   0  12   6        560.17        565.09        19.19 o
   1  12   6        521.13        532.48        18.65 o
   2  12   6       2182.05       2178.09        35.42 o
   3  12   6        366.02        386.66        18.88 o
   4  12   6       1380.53       1475.78        31.14 o
   5  12   6          4.68        -16.44        16.44 o
   6  12   6         85.49         80.94        23.90 o
   7  12   6        137.18        131.57        22.49 o
   8  12   6         12.03        -10.73        21.98 o
   9  12   6          1.29         15.92        31.72 o
  -8  13   6         77.27        117.82        29.22 o
  -7  13   6        612.17        585.93        29.06 o
  -6  13   6        491.10        534.29        30.27 o
  -5  13   6        267.22        285.46        24.90 o
  -4  13   6        663.83        674.12        26.06 o
  -3  13   6         12.77          3.45        15.87 o
  -2  13   6        609.94        644.00        23.27 o
  -1  13   6          2.36         -4.81        15.92 o
   0  13   6          8.57         18.97        16.71 o
   1  13   6          1.46         11.79        13.94 o
   2  13   6        295.23        288.61        17.25 o
   3  13   6       1165.37       1132.16        29.90 o
   4  13   6        895.41        766.51        25.39 o
   5  13   6        814.71        826.57        26.72 o
   6  13   6        139.24        130.06        19.17 o
   7  13   6       1211.28       1257.91        39.86 o
   8  13   6         29.56          7.75        23.10 o
  -8  14   6        148.76        227.31        31.22 o
  -7  14   6         36.99         34.46        22.66 o
  -6  14   6        399.17        400.54        27.58 o
  -5  14   6         12.12        -20.69        20.69 o
  -4  14   6       1698.56       1871.05        48.97 o
  -3  14   6         99.35         80.90        23.26 o
  -2  14   6       1149.65       1184.83        45.86 o
  -1  14   6        693.29        664.63        25.49 o
   0  14   6        851.24        877.32        28.56 o
   1  14   6        230.15        254.63        18.83 o
   2  14   6        657.88        689.42        25.05 o
   3  14   6         13.92        -16.22        16.22 o
   4  14   6        111.20         97.65        18.07 o
   5  14   6         28.06         41.77        21.58 o
   6  14   6        537.36        579.10        28.00 o
   7  14   6        134.51        196.95        24.23 o
  -7  15   6         11.82         13.78        23.53 o
  -6  15   6          7.69         22.14        23.08 o
  -5  15   6        106.37        150.77        25.56 o
  -4  15   6         25.15         13.38        19.72 o
  -3  15   6        870.47        918.36        31.08 o
  -2  15   6        221.74        287.26        22.57 o
  -1  15   6       1331.50       1548.87        47.32 o
   0  15   6        138.59        137.56        21.09 o
   1  15   6       1310.44       1332.44        40.07 o
   2  15   6        170.40        177.98        22.63 o
   3  15   6        287.62        302.75        21.95 o
   4  15   6         24.63         42.17        17.28 o
   5  15   6          1.10        -11.89        23.52 o
   6  15   6        351.42        397.26        32.71 o
   7  15   6        101.21        142.14        63.16 o
  -6  16   6          2.49          2.82        24.07 o
  -5  16   6        152.50        156.34        25.44 o
  -4  16   6         84.64         66.60        23.25 o
  -3  16   6         95.70         92.99        22.06 o
  -2  16   6         57.04         11.26        20.76 o
  -1  16   6         15.23        -14.47        19.21 o
   0  16   6        406.11        417.09        26.41 o
   1  16   6         18.11        -19.55        19.70 o
   2  16   6         75.73         93.93        20.68 o
   3  16   6         20.75         29.09        19.63 o
   4  16   6          0.04        -24.96        24.96 o
   5  16   6        166.58        192.76        29.72 o
   6  16   6          4.10        -29.81        29.81 o
  -5  17   6         75.59         89.60        26.00 o
  -4  17   6        412.55        442.85        29.99 o
  -3  17   6        217.84        237.56        24.78 o
  -2  17   6         88.90         72.32        22.14 o
  -1  17   6        404.91        449.88        29.12 o
   0  17   6         88.52         99.29        22.98 o
   1  17   6        374.46        394.57        26.72 o
   2  17   6         74.10         47.18        22.60 o
   3  17   6         20.45         -2.96        20.33 o
   4  17   6         27.04         11.04        27.78 o
   5  17   6          0.13          6.60        28.41 o
  -3  18   6          7.37         22.67        22.92 o
  -2  18   6        261.72        317.03        28.02 o
  -1  18   6         71.28         35.23        24.26 o
   0  18   6         76.58         85.25        24.32 o
   1  18   6         85.10         64.16        25.01 o
   2  18   6          7.94          4.86        22.67 o
   3  18   6         82.06         88.83        29.15 o
 -11   0   7        572.48        500.14        48.27 o
  -9   0   7        971.03        885.46        63.18 o
  -7   0   7        421.22        413.05        24.30 o
  -5   0   7        969.02        887.48        26.40 o
  -3   0   7      16438.75      16232.02       136.76 o
  -1   0   7       3765.53       3459.97        36.84 o
   1   0   7        506.38        427.83        14.46 o
   3   0   7        919.54        844.53        15.51 o
   5   0   7       1299.56       1187.92        31.45 o
   7   0   7        729.81        768.77        31.77 o
   9   0   7        351.99        418.97        40.08 o
  11   0   7        929.45        946.10        56.16 o
 -11   1   7         18.92          5.41        27.70 o
 -10   1   7        651.31        694.44        33.27 o
  -9   1   7       1015.63        996.76        30.32 o
  -8   1   7        442.52        416.15        19.97 o
  -7   1   7         45.17         35.08        12.70 o
  -6   1   7        137.70        133.63        10.01 o
  -5   1   7       1309.88       1276.26        16.01 o
  -4   1   7         13.86         12.53         6.09 o
  -3   1   7       8591.70       8401.18        50.92 o
  -2   1   7       1443.50       1446.65        13.97 o
  -1   1   7      26788.97      27714.83       158.35 o
   0   1   7       5003.15       5053.49        34.85 o
   1   1   7       6614.48       6889.59        42.65 o
   2   1   7      18945.07      20183.84       119.28 o
   3   1   7       3070.19       2959.40        22.97 o
   4   1   7       7827.07       7893.55        54.13 o
   5   1   7      12791.09      13259.71        96.02 o
   6   1   7       4947.39       5077.46        57.30 o
   7   1   7       5346.97       4919.04        60.18 o
   8   1   7         72.52         69.96        17.01 o
   9   1   7       2033.58       1934.77        50.95 o
  10   1   7         39.06         43.13        26.00 o
  11   1   7          0.17         -6.46        28.45 o
 -11   2   7         40.06         43.12        28.24 o
 -10   2   7         57.33         54.47        23.95 o
  -9   2   7        820.16        842.54        28.74 o
  -8   2   7        384.41        418.43        20.39 o
  -7   2   7         49.99         56.71        14.14 o
  -6   2   7        539.28        578.56        14.55 o
  -5   2   7        696.85        667.18        12.42 o
  -4   2   7       2075.44       2013.88        18.63 o
  -3   2   7          1.21          2.15         5.18 o
  -2   2   7         25.82         37.00         5.13 o
  -1   2   7         88.31         92.49         5.80 o
   0   2   7        226.38        287.62         7.06 o
   1   2   7        177.36        152.69         6.56 o
   2   2   7         68.50         70.78         6.24 o
   3   2   7       1116.21       1084.43        13.69 o
   4   2   7        391.66        377.34        10.13 o
   5   2   7       1071.02       1072.38        17.79 o
   6   2   7       2352.56       2390.50        36.48 o
   7   2   7          2.91         12.40        13.86 o
   8   2   7        266.47        315.18        19.79 o
   9   2   7        556.08        569.34        29.59 o
  10   2   7          8.15          0.87        24.02 o
  11   2   7         25.00         17.03        27.20 o
 -11   3   7         82.95         70.48        35.56 o
 -10   3   7        356.14        446.11        32.44 o
  -9   3   7       1063.50       1099.52        34.05 o
  -8   3   7        203.06        194.27        19.44 o
  -7   3   7        135.14        138.67        15.55 o
  -6   3   7        404.61        340.15        14.01 o
  -5   3   7        456.63        464.90        10.77 o
  -4   3   7        607.23        474.29        10.55 o
  -3   3   7          8.70          7.00         5.86 o
  -2   3   7          6.03         20.88         5.02 o
  -1   3   7       2718.43       2810.73        25.77 o
   0   3   7      13988.63      14431.67        83.55 o
   1   3   7        210.93        256.53         7.55 o
   2   3   7      19058.48      19495.68       117.72 o
   3   3   7         41.51         38.67         6.73 o
   4   3   7      21128.99      22160.87       151.39 o
   5   3   7       1340.41       1314.84        18.79 o
   6   3   7        549.55        548.69        18.29 o
   7   3   7         78.33         68.90        15.78 o
   8   3   7        195.09        187.36        18.56 o
   9   3   7         52.59         60.56        22.10 o
  10   3   7       1380.34       1504.79        48.92 o
  11   3   7         44.95          6.61        31.83 o
 -11   4   7        101.33         95.11        35.21 o
 -10   4   7         56.05         73.49        27.03 o
  -9   4   7       1293.19       1199.34        38.38 o
  -8   4   7         97.89         72.34        18.93 o
  -7   4   7       3367.71       3255.15        44.33 o
  -6   4   7         21.21         34.57        13.30 o
  -5   4   7      13050.87      13130.59       101.30 o
  -4   4   7       1890.53       1809.80        19.70 o
  -3   4   7       5260.49       5189.71        37.92 o
  -2   4   7        541.14        525.93         9.55 o
  -1   4   7      11019.84      11130.04        65.69 o
   0   4   7        297.38        301.12         7.00 o
   1   4   7         13.97         31.57         5.92 o
   2   4   7         43.94         55.27         6.46 o
   3   4   7         92.62        115.57         7.42 o
   4   4   7        147.33        180.41         7.88 o
   5   4   7         12.99         20.07         8.15 o
   6   4   7        541.54        486.76        23.95 o
   7   4   7        640.39        643.36        28.24 o
   8   4   7          3.03         13.77        22.03 o
   9   4   7       2133.00       2150.08        61.09 o
  10   4   7         42.64         17.25        29.66 o
  11   4   7        286.46        287.71        37.72 o
 -11   5   7        103.89         81.83        36.13 o
 -10   5   7          1.47         52.40        26.85 o
  -9   5   7          7.03         -4.58        22.61 o
  -8   5   7       1884.94       1901.84        58.49 o
  -7   5   7         99.56        128.06        16.84 o
  -6   5   7       8026.02       8006.72        81.96 o
  -5   5   7        277.63        263.98        11.07 o
  -4   5   7      13354.39      13758.81       107.99 o
  -3   5   7       1430.67       1226.47        17.65 o
  -2   5   7      13276.87      13366.85        89.99 o
  -1   5   7       6603.47       6015.51        40.37 o
   0   5   7       3720.83       3660.54        25.88 o
   1   5   7      12615.75      12697.98        77.95 o
   2   5   7         95.03        104.56         7.16 o
   3   5   7         31.80         13.21         6.57 o
   4   5   7       1527.97       1488.50        18.81 o
   5   5   7        209.48        164.13        13.23 o
   6   5   7       2417.57       2474.11        50.90 o
   7   5   7       3265.89       3253.13        47.48 o
   8   5   7       3283.08       3182.80        54.85 o
   9   5   7        190.07        195.21        30.89 o
  10   5   7       2349.69       2349.17        62.94 o
  11   5   7         18.35        -21.93        36.75 o
 -11   6   7         19.27        -20.88        35.43 o
 -10   6   7        644.82        676.81        37.39 o
  -9   6   7         43.95         53.96        23.26 o
  -8   6   7        235.57        295.74        24.09 o
  -7   6   7        670.29        631.07        24.02 o
  -6   6   7         27.35         28.39        14.02 o
  -5   6   7          4.33         -0.69        11.55 o
  -4   6   7       1732.32       1724.45        26.01 o
  -3   6   7        271.00        261.86        11.16 o
  -2   6   7        185.03        172.17        10.07 o
  -1   6   7       3020.30       2941.95        26.54 o
   0   6   7       2245.11       2110.22        19.60 o
   1   6   7      11657.73      12443.64        77.27 o
   2   6   7         44.71         55.66         6.10 o
   3   6   7      10381.15      10448.53        70.74 o
   4   6   7       1916.49       1814.15        22.64 o
   5   6   7       5834.17       5891.23        59.56 o
   6   6   7       1238.45       1265.26        28.56 o
   7   6   7       1394.94       1361.30        33.71 o
   8   6   7        860.34       1039.50        34.98 o
   9   6   7         14.60         13.84        23.15 o
  10   6   7          1.47         -9.59        32.69 o
  11   6   7          9.65         42.14        35.01 o
 -11   7   7        103.96         50.81        32.99 o
 -10   7   7          4.52        -25.35        26.32 o
  -9   7   7        267.29        287.93        33.01 o
  -8   7   7        127.74        120.43        29.77 o
  -7   7   7        699.45        752.12        29.86 o
  -6   7   7         85.60         58.81        15.03 o
  -5   7   7         66.37         40.05        16.31 o
  -4   7   7        168.24        195.21        14.65 o
  -3   7   7        937.24        902.58        18.27 o
  -2   7   7        455.30        452.03        12.18 o
  -1   7   7       2708.94       2447.97        26.10 o
   0   7   7       1097.36       1107.35        16.15 o
   1   7   7       5384.81       5317.19        40.88 o
   2   7   7         22.66          1.82         6.86 o
   3   7   7          7.03         -5.72         7.03 o
   4   7   7        533.44        472.18        14.50 o
   5   7   7       3253.50       3146.32        42.31 o
   6   7   7         59.22         72.67        15.56 o
   7   7   7       2349.79       2256.77        45.97 o
   8   7   7         90.65         64.20        24.74 o
   9   7   7         20.10         50.24        23.87 o
  10   7   7        118.82        126.97        30.07 o
 -10   8   7        248.26        259.56        36.82 o
  -9   8   7        430.03        464.88        36.86 o
  -8   8   7        281.97        289.93        25.97 o
  -7   8   7       1584.12       1558.06        37.84 o
  -6   8   7       1131.36       1081.51        29.77 o
  -5   8   7       1779.90       1809.33        32.08 o
  -4   8   7       1442.23       1470.55        28.18 o
  -3   8   7       1059.34        946.95        23.91 o
  -2   8   7       1233.91       1263.80        19.99 o
  -1   8   7        156.87        145.23        10.01 o
   0   8   7       7890.95       7773.59        62.74 o
   1   8   7       1183.69       1097.99        18.53 o
   2   8   7         27.22         20.27         8.84 o
   3   8   7         69.92         52.78         8.95 o
   4   8   7        972.15        901.56        20.43 o
   5   8   7        650.74        663.56        21.05 o
   6   8   7       3409.39       3273.27        50.75 o
   7   8   7        416.50        448.62        29.23 o
   8   8   7       3930.26       3868.39        71.59 o
   9   8   7        135.73        115.62        26.95 o
  10   8   7         29.00          2.91        27.64 o
 -10   9   7        246.33        172.70        33.97 o
  -9   9   7         95.63         72.16        27.79 o
  -8   9   7        104.42         89.54        24.57 o
  -7   9   7        495.95        489.59        24.60 o
  -6   9   7       1210.27       1167.42        36.32 o
  -5   9   7        322.39        308.73        18.49 o
  -4   9   7       2817.05       2730.20        41.23 o
  -3   9   7        121.30        114.07        13.75 o
  -2   9   7       5274.05       5069.63        56.99 o
  -1   9   7        969.39        940.36        20.78 o
   0   9   7       2412.05       2428.86        28.08 o
   1   9   7        214.82        211.53        10.54 o
   2   9   7         45.57         49.14         9.24 o
   3   9   7        170.78        172.75        12.53 o
   4   9   7       1190.48       1049.66        23.00 o
   5   9   7        216.89        204.75        17.73 o
   6   9   7        353.26        310.20        19.67 o
   7   9   7        496.73        505.69        27.79 o
   8   9   7       1801.18       1710.16        47.29 o
   9   9   7         50.87         70.56        25.59 o
  10   9   7        677.70        620.21        41.71 o
 -10  10   7         47.77          3.00        30.66 o
  -9  10   7         10.81          6.89        27.60 o
  -8  10   7         35.60         39.69        23.42 o
  -7  10   7         63.93         50.67        20.36 o
  -6  10   7        624.80        598.21        25.46 o
  -5  10   7        119.65        121.92        18.22 o
  -4  10   7        154.42        172.93        16.70 o
  -3  10   7         96.64        131.05        15.94 o
  -2  10   7          9.57         10.81        12.38 o
  -1  10   7       4014.40       3886.77        44.90 o
   0  10   7       1684.15       1777.02        28.57 o
   1  10   7      10379.80      10325.66        93.93 o
   2  10   7        159.27        179.68        11.93 o
   3  10   7       8532.31       8568.60        81.03 o
   4  10   7        417.11        383.20        18.01 o
   5  10   7       4916.20       4964.56        62.83 o
   6  10   7       1003.04        977.49        28.41 o
   7  10   7       1330.95       1376.99        60.81 o
   8  10   7        496.35        518.14        30.66 o
   9  10   7          1.29        -12.34        25.64 o
  -9  11   7         45.44         28.06        30.34 o
  -8  11   7        151.42        158.23        31.36 o
  -7  11   7          0.98         24.45        20.50 o
  -6  11   7          0.45          5.93        19.79 o
  -5  11   7          0.06         16.65        17.76 o
  -4  11   7          2.21         -3.03        15.38 o
  -3  11   7         26.45          9.01        14.78 o
  -2  11   7        164.59        191.30        19.10 o
  -1  11   7         41.32         24.10        13.65 o
   0  11   7          4.68         24.38        12.10 o
   1  11   7        817.74        789.19        34.21 o
   2  11   7       1189.00       1214.27        30.46 o
   3  11   7          0.18         30.45        14.06 o
   4  11   7        250.59        271.67        17.42 o
   5  11   7        113.07        117.59        17.35 o
   6  11   7        333.08        352.90        24.40 o
   7  11   7         72.65         84.04        22.63 o
   8  11   7         55.46         57.32        23.32 o
   9  11   7          0.30        -11.82        25.35 o
  -9  12   7         16.31         -3.47        29.18 o
  -8  12   7          8.56          7.35        25.17 o
  -7  12   7         22.53         18.28        21.49 o
  -6  12   7        262.16        275.76        25.07 o
  -5  12   7        788.35        779.67        36.11 o
  -4  12   7        236.06        206.47        19.13 o
  -3  12   7        164.25        167.31        18.12 o
  -2  12   7        302.58        316.17        19.27 o
  -1  12   7         34.51         34.04        15.34 o
   0  12   7        212.26        207.19        16.30 o
   1  12   7       3810.93       3667.77        47.66 o
   2  12   7         45.69         43.37        15.05 o
   3  12   7       5510.10       5389.66        66.57 o
   4  12   7        192.89        194.75        18.26 o
   5  12   7       2036.32       2013.69        44.80 o
   6  12   7        394.82        415.96        31.33 o
   7  12   7         79.03        107.90        23.28 o
   8  12   7         86.06         84.67        26.27 o
  -8  13   7        217.13        200.77        29.71 o
  -7  13   7         11.30         -7.53        21.77 o
  -6  13   7        194.95        231.50        23.93 o
  -5  13   7          0.13          9.68        21.83 o
  -4  13   7        709.84        709.81        27.38 o
  -3  13   7         52.00         57.01        17.47 o
  -2  13   7        845.68        847.71        26.54 o
  -1  13   7         16.44         43.18        16.01 o
   0  13   7        452.54        448.65        22.08 o
   1  13   7         54.66         54.08        16.77 o
   2  13   7       1223.33       1224.38        33.88 o
   3  13   7          5.57          2.60        15.76 o
   4  13   7        522.09        510.10        22.94 o
   5  13   7         44.72         59.60        19.76 o
   6  13   7        622.60        612.75        27.01 o
   7  13   7         78.85         52.03        23.76 o
   8  13   7         66.07         95.31        25.31 o
  -7  14   7         88.91         95.83        28.41 o
  -6  14   7          5.82         11.71        21.85 o
  -5  14   7       1128.35       1174.71        37.26 o
  -4  14   7          1.95        -16.27        19.81 o
  -3  14   7       1455.25       1573.34        46.48 o
  -2  14   7        646.76        714.92        36.53 o
  -1  14   7       1855.30       1956.22        60.87 o
   0  14   7        719.19        709.92        35.60 o
   1  14   7        339.26        416.23        24.67 o
   2  14   7         88.20        117.43        20.66 o
   3  14   7        295.53        313.06        25.59 o
   4  14   7        183.71        138.11        23.01 o
   5  14   7        375.82        386.44        25.55 o
   6  14   7        635.81        666.92        37.49 o
   7  14   7        556.66        571.02        32.35 o
  -6  15   7        135.84        123.08        24.45 o
  -5  15   7        104.85         63.45        23.59 o
  -4  15   7        145.60        167.55        23.13 o
  -3  15   7        208.50        196.50        22.75 o
  -2  15   7        118.94        105.30        21.19 o
  -1  15   7        344.54        358.34        24.28 o
   0  15   7        180.26        159.97        22.73 o
   1  15   7          0.17          5.61        19.65 o
   2  15   7        475.60        500.58        27.49 o
   3  15   7         79.10         50.56        19.21 o
   4  15   7        524.49        567.87        32.20 o
   5  15   7        124.15        121.12        20.46 o
   6  15   7        169.40        219.82        22.94 o
  -5  16   7         11.83         19.07        23.98 o
  -4  16   7         11.33         12.08        23.03 o
  -3  16   7         30.24         10.25        22.04 o
  -2  16   7        341.03        373.57        32.05 o
  -1  16   7         55.39         21.69        29.09 o
   0  16   7        448.83        515.62        28.73 o
   1  16   7         32.95         40.36        21.29 o
   2  16   7        149.57        135.72        22.47 o
   3  16   7        133.07        155.52        25.16 o
   4  16   7        111.36        109.67        22.35 o
   5  16   7         42.17         28.85        28.69 o
  -4  17   7        165.95        137.87        27.30 o
  -3  17   7         30.82         39.54        23.30 o
  -2  17   7         23.28          2.23        23.17 o
  -1  17   7         95.57         47.08        23.30 o
   0  17   7         17.38         25.68        22.83 o
   1  17   7          7.72        -22.17        22.17 o
   2  17   7          7.64        -20.54        20.54 o
   3  17   7         10.70         44.20        25.07 o
   4  17   7         44.16         64.78        25.56 o
  -2  18   7         31.75          4.41        24.70 o
  -1  18   7        216.79        200.02        27.27 o
   0  18   7         46.52         34.97        31.36 o
   1  18   7         27.99        -16.06        22.94 o
   2  18   7          0.10         -8.34        22.17 o
 -10   0   8          6.87         58.23        32.10 o
  -8   0   8        127.57        143.52        26.66 o
  -6   0   8        421.14        366.78        23.74 o
  -4   0   8      10746.43      10086.02       101.12 o
  -2   0   8      44834.22      46369.15       378.18 o
   0   0   8      73996.95      76659.27       620.30 o
   2   0   8       8356.42       7739.58        70.01 o
   4   0   8        157.20        132.06        12.31 o
   6   0   8        489.31        442.76        24.51 o
   8   0   8       1468.99       1442.21        55.80 o
  10   0   8        177.16        226.32        38.43 o
 -11   1   8         87.98         88.54        30.98 o
 -10   1   8        583.85        523.40        29.72 o
  -9   1   8        813.68        790.26        29.63 o
  -8   1   8          4.65         -2.32        16.98 o
  -7   1   8        540.85        551.50        21.77 o
  -6   1   8       1300.90       1365.37        24.27 o
  -5   1   8        671.10        690.66        13.70 o
  -4   1   8          5.09         -4.80         6.21 o
  -3   1   8       2340.74       2132.69        19.78 o
  -2   1   8        343.10        289.70         7.62 o
  -1   1   8       2176.44       2115.38        17.67 o
   0   1   8        854.88        913.85        11.68 o
   1   1   8      14913.50      15403.80        92.81 o
   2   1   8        602.19        597.52        13.90 o
   3   1   8       6346.90       6095.01        46.98 o
   4   1   8       2527.94       2527.90        24.35 o
   5   1   8       7102.96       7170.30        68.22 o
   6   1   8        952.65        979.00        27.27 o
   7   1   8        688.62        707.99        24.65 o
   8   1   8       2196.00       2136.44        43.25 o
   9   1   8        273.11        314.54        26.92 o
  10   1   8         66.49         49.02        27.59 o
  11   1   8          3.80        -28.95        28.95 o
 -11   2   8        151.49        202.45        34.46 o
 -10   2   8        416.86        406.01        35.83 o
  -9   2   8         11.42         35.27        21.03 o
  -8   2   8       1179.54       1258.16        30.82 o
  -7   2   8         91.56         96.83        15.31 o
  -6   2   8        779.48        760.12        20.60 o
  -5   2   8       1439.34       1347.01        21.33 o
  -4   2   8       2303.55       2205.53        22.80 o
  -3   2   8        445.78        415.44         8.88 o
  -2   2   8        550.58        565.58        10.15 o
  -1   2   8        625.92        592.26        15.03 o
   0   2   8      11668.73      11783.85        70.87 o
   1   2   8      20173.51      20759.12       123.04 o
   2   2   8         11.58          9.09         6.22 o
   3   2   8      10038.70      10128.85        71.51 o
   4   2   8        612.14        587.04        12.36 o
   5   2   8        994.85        924.98        19.71 o
   6   2   8       4013.47       3863.82        51.63 o
   7   2   8        520.28        480.17        23.14 o
   8   2   8        641.85        587.54        24.60 o
   9   2   8        615.99        657.62        38.83 o
  10   2   8          6.95         24.10        25.04 o
  11   2   8        353.76        350.92        41.62 o
 -11   3   8         36.63         48.38        36.65 o
 -10   3   8         38.21         17.43        26.18 o
  -9   3   8          7.29         14.83        23.78 o
  -8   3   8        207.08        203.72        19.47 o
  -7   3   8       2051.93       2005.14        40.07 o
  -6   3   8        560.66        547.68        17.73 o
  -5   3   8        128.12        125.95        10.05 o
  -4   3   8       1303.95       1227.16        20.00 o
  -3   3   8        606.34        656.46        11.74 o
  -2   3   8       1083.28       1047.00        13.03 o
  -1   3   8       2911.10       2699.36        21.47 o
   0   3   8        140.55        150.65         6.25 o
   1   3   8       9298.01       9844.79        62.79 o
   2   3   8        119.98        105.06         7.54 o
   3   3   8      15184.41      15638.17       109.34 o
   4   3   8        537.71        493.82        12.14 o
   5   3   8       3828.85       3678.97        43.17 o
   6   3   8         26.24          8.74        14.13 o
   7   3   8       3804.24       3720.71        51.64 o
   8   3   8          3.52         -5.02        17.00 o
   9   3   8         43.83        -20.58        21.10 o
  10   3   8        594.00        596.00        39.49 o
  11   3   8         13.08          5.63        41.48 o
 -11   4   8        347.72        371.89        43.15 o
 -10   4   8         87.24         64.51        30.98 o
  -9   4   8         57.31         89.77        21.83 o
  -8   4   8        567.85        571.13        26.94 o
  -7   4   8        685.78        690.58        29.65 o
  -6   4   8       4950.60       4670.04        55.46 o
  -5   4   8       4157.63       3976.02        41.66 o
  -4   4   8       5987.88       5751.69        51.08 o
  -3   4   8       3607.30       3535.62        29.37 o
  -2   4   8      13714.36      13096.09        83.81 o
  -1   4   8         78.51         89.97         5.83 o
   0   4   8       5240.27       5038.09        33.26 o
   1   4   8       8749.71       8982.80        60.44 o
   2   4   8       5667.05       5378.94        41.87 o
   3   4   8       5814.15       5769.28        50.63 o
   4   4   8       1043.42        924.96        17.96 o
   5   4   8        476.63        440.10        17.19 o
   6   4   8        560.49        564.39        20.99 o
   7   4   8        910.01        875.20        30.15 o
   8   4   8       2092.71       2170.57        47.30 o
   9   4   8       2258.40       2299.76        54.47 o
  10   4   8        265.00        356.72        35.68 o
  11   4   8        670.50        611.45        48.16 o
 -11   5   8        171.68        163.29        39.73 o
 -10   5   8         43.62          3.32        39.39 o
  -9   5   8        977.51        949.29        35.80 o
  -8   5   8        966.92        959.03        34.20 o
  -7   5   8        768.87        741.43        28.68 o
  -6   5   8       1205.50       1219.80        30.12 o
  -5   5   8       3548.19       3424.41        43.43 o
  -4   5   8       2181.64       2128.17        26.47 o
  -3   5   8       1091.03       1088.01        17.88 o
  -2   5   8        403.70        376.47        11.08 o
  -1   5   8       2146.12       1997.68        21.73 o
   0   5   8       4728.50       4736.69        40.52 o
   1   5   8       2252.11       2084.11        20.12 o
   2   5   8       1401.08       1234.53        16.71 o
   3   5   8       1063.35        978.16        16.68 o
   4   5   8       2586.02       2457.11        27.72 o
   5   5   8       1738.52       1722.95        29.40 o
   6   5   8        564.18        552.67        23.07 o
   7   5   8       2160.89       2114.13        50.23 o
   8   5   8        275.09        271.54        23.62 o
   9   5   8       2769.36       2738.01        75.41 o
  10   5   8        367.84        341.91        36.56 o
  11   5   8        419.33        373.26        41.66 o
 -11   6   8         17.55         19.68        38.28 o
 -10   6   8        229.64        256.29        41.57 o
  -9   6   8         21.18        -13.65        30.91 o
  -8   6   8       1395.66       1472.07        49.35 o
  -7   6   8        298.16        261.38        21.54 o
  -6   6   8        216.01        247.90        17.46 o
  -5   6   8       3795.10       3690.46        46.12 o
  -4   6   8        101.74         83.18        11.72 o
  -3   6   8       2151.73       1994.34        28.52 o
  -2   6   8       3616.04       3460.40        32.77 o
  -1   6   8       1097.64        960.35        16.15 o
   0   6   8          8.84         21.53         6.52 o
   1   6   8        275.90        273.88         8.50 o
   2   6   8       1390.05       1485.07        18.77 o
   3   6   8         16.42         19.77         8.81 o
   4   6   8       5619.29       5664.66        55.16 o
   5   6   8        279.50        250.02        15.70 o
   6   6   8       3300.23       3202.18        49.66 o
   7   6   8          1.42          9.68        23.59 o
   8   6   8        929.11        954.02        40.38 o
   9   6   8        221.88        238.83        27.88 o
  10   6   8         52.98         29.64        31.19 o
 -10   7   8         49.26         82.86        33.86 o
  -9   7   8       1180.49       1160.85        43.18 o
  -8   7   8         12.82         40.11        26.17 o
  -7   7   8        331.23        347.98        23.95 o
  -6   7   8         46.75         60.95        15.95 o
  -5   7   8         32.60         40.69        13.60 o
  -4   7   8          4.23        -12.08        12.08 o
  -3   7   8       1092.84       1105.19        22.48 o
  -2   7   8          9.90          0.04        10.30 o
  -1   7   8       1730.33       1542.89        22.28 o
   0   7   8       1536.46       1627.51        21.26 o
   1   7   8         15.73         24.59         7.58 o
   2   7   8       2760.57       2640.51        26.55 o
   3   7   8          2.90         -0.48         9.29 o
   4   7   8       1549.38       1524.15        32.82 o
   5   7   8       6832.73       6722.97        73.09 o
   6   7   8         42.17         33.20        17.23 o
   7   7   8       1049.79       1056.46        34.09 o
   8   7   8         45.02         56.99        23.21 o
   9   7   8       1041.02       1129.78        39.74 o
  10   7   8         13.21        -17.73        31.26 o
 -10   8   8        580.89        590.04        38.57 o
  -9   8   8          1.66        -22.04        29.31 o
  -8   8   8       1525.59       1531.73        62.17 o
  -7   8   8        132.01        115.64        20.08 o
  -6   8   8       1544.49       1545.50        37.13 o
  -5   8   8        144.60        124.44        16.45 o
  -4   8   8        840.38        781.27        24.39 o
  -3   8   8        116.60         90.63        13.51 o
  -2   8   8         25.86         20.26        11.34 o
  -1   8   8       2477.74       2354.27        31.54 o
   0   8   8        257.27        262.54        11.53 o
   1   8   8         92.70         97.97        11.25 o
   2   8   8        847.55        816.66        19.12 o
   3   8   8        278.87        299.70        15.02 o
   4   8   8       2569.22       2477.13        37.58 o
   5   8   8       1412.45       1313.68        30.67 o
   6   8   8       2570.11       2562.23        48.38 o
   7   8   8       2157.72       2137.08        51.56 o
   8   8   8        802.97        819.28        38.22 o
   9   8   8        302.68        285.61        31.01 o
  10   8   8        189.02        149.48        56.08 o
 -10   9   8         23.75        -13.70        29.58 o
  -9   9   8         55.06         57.24        28.60 o
  -8   9   8        357.15        381.34        28.74 o
  -7   9   8         30.85         31.67        19.64 o
  -6   9   8        598.71        537.42        24.59 o
  -5   9   8        674.56        695.45        32.23 o
  -4   9   8        381.31        377.63        19.74 o
  -3   9   8       5324.27       5298.40        60.83 o
  -2   9   8        217.82        198.21        14.92 o
  -1   9   8      10655.49      10735.85       101.40 o
   0   9   8         74.67         71.49        11.78 o
   1   9   8       2096.27       2112.47        31.08 o
   2   9   8       2406.55       2332.46        34.78 o
   3   9   8        250.91        294.65        15.55 o
   4   9   8       1552.24       1561.84        30.54 o
   5   9   8        624.09        665.16        29.85 o
   6   9   8        596.62        528.04        25.98 o
   7   9   8          6.86        -14.16        20.40 o
   8   9   8          0.25        -22.61        22.61 o
   9   9   8          8.98        -21.67        24.49 o
  -9  10   8          8.22          6.77        27.95 o
  -8  10   8          1.81        -25.71        25.71 o
  -7  10   8        481.48        470.95        28.63 o
  -6  10   8         23.12          5.39        19.72 o
  -5  10   8         66.78         57.09        18.20 o
  -4  10   8         14.50         15.79        15.77 o
  -3  10   8        932.28        900.77        25.59 o
  -2  10   8        722.70        784.12        22.13 o
  -1  10   8          2.72        -12.89        12.89 o
   0  10   8       2083.61       2062.58        31.69 o
   1  10   8         84.44        115.47        13.19 o
   2  10   8       2726.46       2713.60        39.75 o
   3  10   8        595.93        556.81        20.10 o
   4  10   8        545.71        572.86        22.15 o
   5  10   8        302.04        283.85        19.97 o
   6  10   8        293.85        345.36        26.13 o
   7  10   8        575.98        520.27        28.16 o
   8  10   8         30.24         30.94        24.50 o
   9  10   8        121.17         93.25        28.11 o
  -9  11   8        175.18        203.93        32.80 o
  -8  11   8        206.39        227.08        28.49 o
  -7  11   8        257.52        282.58        24.80 o
  -6  11   8        619.09        712.11        44.93 o
  -5  11   8        314.36        269.65        21.81 o
  -4  11   8       1111.02       1116.89        38.02 o
  -3  11   8         28.74         55.00        16.25 o
  -2  11   8         59.60         23.21        16.00 o
  -1  11   8        111.12        101.93        15.02 o
   0  11   8       3010.87       3032.33        46.32 o
   1  11   8        115.31         99.81        15.26 o
   2  11   8       3996.77       4114.28        56.01 o
   3  11   8        105.96        100.34        16.36 o
   4  11   8       3473.26       3581.62        52.02 o
   5  11   8        517.69        536.51        23.40 o
   6  11   8         74.21         63.24        20.59 o
   7  11   8         40.34         27.55        22.74 o
   8  11   8          0.64          6.88        24.32 o
   9  11   8          2.81        -31.38        31.38 o
  -8  12   8         42.69         34.81        27.04 o
  -7  12   8          1.57          7.16        23.52 o
  -6  12   8         27.76         28.00        21.43 o
  -5  12   8          4.90        -15.21        19.54 o
  -4  12   8         63.01         60.95        22.96 o
  -3  12   8        550.92        523.08        22.94 o
  -2  12   8         22.93          4.75        16.22 o
  -1  12   8          5.34          2.48        15.44 o
   0  12   8        699.72        742.24        24.28 o
   1  12   8         63.65         45.34        16.57 o
   2  12   8        937.87        975.25        27.49 o
   3  12   8        314.42        334.51        20.21 o
   4  12   8       1256.56       1321.73        36.26 o
   5  12   8        436.94        447.26        32.31 o
   6  12   8        424.49        500.75        27.00 o
   7  12   8        150.96        184.26        25.90 o
   8  12   8         31.77        -24.70        24.70 o
  -8  13   8          0.29        -25.75        26.77 o
  -7  13   8          3.53         13.54        22.91 o
  -6  13   8        388.69        361.81        26.36 o
  -5  13   8        480.17        521.33        38.72 o
  -4  13   8        443.73        437.02        26.85 o
  -3  13   8       1565.32       1732.78        44.45 o
  -2  13   8        200.63        206.94        19.84 o
  -1  13   8       2157.08       2346.63        42.75 o
   0  13   8        237.35        220.75        21.77 o
   1  13   8       1379.12       1359.67        36.92 o
   2  13   8        369.59        364.75        21.20 o
   3  13   8        187.05        176.24        20.44 o
   4  13   8        256.25        241.84        21.91 o
   5  13   8         47.68         30.30        20.01 o
   6  13   8         79.12         84.45        21.77 o
   7  13   8        101.91        145.06        27.30 o
  -7  14   8         28.90         38.86        24.81 o
  -6  14   8         46.12         76.27        23.46 o
  -5  14   8         78.79        107.91        27.96 o
  -4  14   8         33.13         16.59        21.68 o
  -3  14   8          0.29        -16.03        18.58 o
  -2  14   8        698.08        698.63        28.79 o
  -1  14   8          2.04        -10.13        22.73 o
   0  14   8        611.49        612.33        28.65 o
   1  14   8        201.78        154.26        24.44 o
   2  14   8        523.24        525.58        29.62 o
   3  14   8         45.26         35.38        18.64 o
   4  14   8        186.64        204.83        22.16 o
   5  14   8         37.97         33.02        24.14 o
   6  14   8        276.32        309.32        25.20 o
   7  14   8        185.79        160.07        27.70 o
  -6  15   8         10.63        -16.55        23.72 o
  -5  15   8         38.22         43.86        23.91 o
  -4  15   8        250.93        268.60        30.53 o
  -3  15   8         20.33          4.22        20.97 o
  -2  15   8        338.40        337.62        26.15 o
  -1  15   8        130.94        155.38        23.67 o
   0  15   8        113.26        116.46        22.90 o
   1  15   8          2.79        -19.94        19.94 o
   2  15   8        322.59        354.38        26.90 o
   3  15   8        449.08        468.10        28.03 o
   4  15   8          4.57          0.74        22.78 o
   5  15   8        840.56        812.94        37.29 o
   6  15   8         72.74         40.43        22.46 o
  -5  16   8         17.75         34.62        25.66 o
  -4  16   8        205.98        211.53        27.44 o
  -3  16   8         48.73          2.45        23.58 o
  -2  16   8         21.76         10.99        23.02 o
  -1  16   8        103.24         85.47        23.92 o
   0  16   8        104.51        100.26        23.08 o
   1  16   8        167.93        175.96        24.82 o
   2  16   8          9.65        -21.17        21.17 o
   3  16   8         13.29         -1.29        21.41 o
   4  16   8         16.05          3.18        45.41 o
   5  16   8         11.67        -23.12        23.12 o
  -3  17   8         13.58         11.28        26.39 o
  -2  17   8         16.46          2.86        24.19 o
  -1  17   8         75.06         86.93        25.04 o
   0  17   8         23.03        -26.81        26.81 o
   1  17   8          8.82          5.05        23.41 o
   2  17   8         74.70         78.91        23.57 o
   3  17   8         31.53         -1.02        23.95 o
 -11   0   9         77.99         -0.61        60.08 o
  -9   0   9        439.06        487.70        37.89 o
  -7   0   9        869.24        720.50        40.18 o
  -5   0   9       3562.29       3284.27        53.83 o
  -3   0   9       2874.13       2500.32        42.17 o
  -1   0   9      22732.84      23691.87       204.83 o
   1   0   9       2645.31       2227.74        28.57 o
   3   0   9       1094.47        917.30        21.33 o
   5   0   9       2052.16       2208.54        47.39 o
   7   0   9       2067.66       1974.45        57.44 o
   9   0   9         65.52        116.13        41.14 o
  11   0   9         51.82         34.43        43.11 o
 -11   1   9          1.09         19.31        36.66 o
 -10   1   9          4.98        -22.52        25.47 o
  -9   1   9        846.66        944.97        40.71 o
  -8   1   9        765.35        801.03        39.82 o
  -7   1   9         24.83         16.10        16.54 o
  -6   1   9       1270.60       1363.84        27.96 o
  -5   1   9        376.74        345.10        13.73 o
  -4   1   9       1018.03        996.93        15.81 o
  -3   1   9      19181.40      19524.28       128.25 o
  -2   1   9        629.86        602.30        11.80 o
  -1   1   9      17679.26      17932.82       113.32 o
   0   1   9         80.64         90.24         7.01 o
   1   1   9       6057.31       5867.05        43.93 o
   2   1   9        202.27        220.79         9.05 o
   3   1   9       2399.31       2360.16        25.13 o
   4   1   9         22.37          8.85         7.68 o
   5   1   9        585.59        568.71        19.07 o
   6   1   9        661.60        652.90        22.63 o
   7   1   9        272.56        268.25        20.70 o
   8   1   9        305.78        308.25        23.41 o
   9   1   9        241.09        221.03        26.70 o
  10   1   9        321.16        334.25        32.01 o
  11   1   9        472.26        511.06        41.69 o
 -11   2   9         57.93         12.70        34.50 o
 -10   2   9        103.61        125.24        28.74 o
  -9   2   9        563.88        607.23        31.97 o
  -8   2   9         57.42         87.57        23.50 o
  -7   2   9        699.87        723.43        23.42 o
  -6   2   9          3.03        -11.57        13.60 o
  -5   2   9        117.75         96.03        10.99 o
  -4   2   9        417.91        397.50        10.50 o
  -3   2   9         88.39         68.97         6.86 o
  -2   2   9        562.04        480.44         9.32 o
  -1   2   9       2775.12       2623.24        22.14 o
   0   2   9      13724.02      13991.93        88.06 o
   1   2   9        763.28        745.65        14.68 o
   2   2   9      13307.49      13296.66        96.60 o
   3   2   9          0.75         -7.56         7.56 o
   4   2   9      18701.10      18383.76       142.53 o
   5   2   9       3244.43       3117.20        41.40 o
   6   2   9       2439.54       2355.23        39.60 o
   7   2   9        307.21        287.90        21.75 o
   8   2   9        233.87        275.38        22.30 o
   9   2   9          9.72         14.94        21.80 o
  10   2   9         37.14         30.92        29.62 o
  11   2   9        114.93        182.90        33.68 o
 -11   3   9         10.80        -34.64        34.64 o
 -10   3   9         88.71         68.31        28.09 o
  -9   3   9        562.11        513.56        33.36 o
  -8   3   9        665.24        558.34        29.94 o
  -7   3   9       1370.74       1333.56        35.97 o
  -6   3   9       1133.24       1143.38        35.73 o
  -5   3   9       4189.10       4060.70        44.44 o
  -4   3   9       3240.71       3257.13        32.87 o
  -3   3   9       1032.98        950.38        16.42 o
  -2   3   9        457.05        471.84         9.41 o
  -1   3   9        387.22        374.79         8.59 o
   0   3   9       4726.90       4732.21        34.82 o
   1   3   9         56.42         39.83         7.63 o
   2   3   9        178.88        141.11         8.49 o
   3   3   9        153.10        144.00         9.18 o
   4   3   9        731.42        688.54        16.95 o
   5   3   9       2726.73       2648.49        37.67 o
   6   3   9       1197.71       1146.61        30.55 o
   7   3   9       1313.03       1230.72        31.79 o
   8   3   9       1391.75       1393.13        46.22 o
   9   3   9       1877.27       1922.41        49.39 o
  10   3   9       2004.74       1838.64        96.71 o
  11   3   9        159.66        117.59        36.44 o
 -11   4   9          9.91         55.83        36.63 o
 -10   4   9          1.80         50.40        36.13 o
  -9   4   9         20.39         24.73        25.82 o
  -8   4   9         95.70         76.14        21.10 o
  -7   4   9         25.04         24.05        18.28 o
  -6   4   9       2551.52       2553.37        50.23 o
  -5   4   9        288.16        288.95        15.20 o
  -4   4   9       1439.65       1397.56        24.55 o
  -3   4   9        782.73        721.79        16.79 o
  -2   4   9       2195.42       2142.92        24.57 o
  -1   4   9        128.96         98.71         6.81 o
   0   4   9       3606.52       3587.03        29.46 o
   1   4   9       6553.41       6262.87        47.73 o
   2   4   9       2916.72       2773.27        28.61 o
   3   4   9       4085.00       3973.30        36.87 o
   4   4   9       4101.79       4098.49        41.04 o
   5   4   9       1706.01       1730.03        31.99 o
   6   4   9         33.84         11.97        15.81 o
   7   4   9        335.21        339.82        21.26 o
   8   4   9       1594.57       1505.92        66.11 o
   9   4   9         10.84         -4.78        23.87 o
  10   4   9        671.56        632.49        42.26 o
 -10   5   9        644.03        688.40        48.42 o
  -9   5   9         36.62         29.64        27.68 o
  -8   5   9         38.11         12.24        21.01 o
  -7   5   9        216.92        196.39        21.02 o
  -6   5   9         29.48         43.67        15.82 o
  -5   5   9       2442.45       2284.59        35.34 o
  -4   5   9       1050.33       1005.41        26.94 o
  -3   5   9       5740.46       5770.96        57.86 o
  -2   5   9          6.42         -2.41         9.02 o
  -1   5   9       3513.49       3262.50        34.04 o
   0   5   9       1936.47       1907.70        21.07 o
   1   5   9        169.04        134.70         9.84 o
   2   5   9       5498.68       5366.78        45.15 o
   3   5   9         58.03         62.05         9.60 o
   4   5   9       6993.72       6786.49        64.18 o
   5   5   9        119.73        114.76        14.32 o
   6   5   9        671.50        725.49        24.75 o
   7   5   9          1.60         -8.90        17.86 o
   8   5   9        656.27        655.92        30.18 o
   9   5   9        323.85        388.02        32.51 o
  10   5   9         90.28         74.87        33.53 o
 -10   6   9        164.31        183.41        35.64 o
  -9   6   9        443.41        455.44        30.94 o
  -8   6   9        564.34        511.50        32.41 o
  -7   6   9       2294.45       2407.90        47.81 o
  -6   6   9        984.89        994.59        30.39 o
  -5   6   9       1857.03       1985.21        35.34 o
  -4   6   9        953.25        931.71        26.23 o
  -3   6   9        210.61        226.86        14.95 o
  -2   6   9       1175.82       1125.85        25.99 o
  -1   6   9       1132.27       1063.30        20.32 o
   0   6   9          4.69         -3.76         8.10 o
   1   6   9        271.31        283.34        11.58 o
   2   6   9       1909.73       1839.67        24.60 o
   3   6   9         86.43         68.60        10.99 o
   4   6   9       1124.58       1102.55        29.70 o
   5   6   9        754.56        683.54        21.66 o
   6   6   9       3083.34       3038.51        49.28 o
   7   6   9       1452.34       1441.84        36.94 o
   8   6   9       1909.03       1948.64        51.67 o
   9   6   9        369.82        398.06        34.70 o
  10   6   9        631.86        651.25        47.77 o
 -10   7   9        277.01        251.30        36.98 o
  -9   7   9        514.01        524.24        35.82 o
  -8   7   9         32.92         28.58        24.95 o
  -7   7   9        488.89        522.25        28.25 o
  -6   7   9          0.41          2.57        16.55 o
  -5   7   9        119.58         99.71        15.43 o
  -4   7   9       2393.04       2354.18        36.53 o
  -3   7   9         11.96         13.47        12.87 o
  -2   7   9       2911.74       2741.48        36.26 o
  -1   7   9        190.53        215.27        12.76 o
   0   7   9        862.72        790.59        20.27 o
   1   7   9       1350.28       1357.66        27.16 o
   2   7   9         83.95         78.19        11.38 o
   3   7   9       3564.46       3360.71        43.76 o
   4   7   9       1604.67       1561.18        30.84 o
   5   7   9       3622.99       3444.31        47.17 o
   6   7   9       1031.56        957.78        29.24 o
   7   7   9        982.37        956.55        39.77 o
   8   7   9       1244.89       1270.44        45.83 o
   9   7   9        182.32        185.18        30.54 o
  10   7   9          1.72         -1.23        32.79 o
 -10   8   9         13.23        -25.07        30.08 o
  -9   8   9        157.66        144.54        27.49 o
  -8   8   9         71.71        105.47        25.72 o
  -7   8   9        496.44        507.84        30.11 o
  -6   8   9          4.99         -7.90        17.87 o
  -5   8   9        149.49        127.00        18.42 o
  -4   8   9       2795.35       2696.35        40.25 o
  -3   8   9          2.87        -12.13        13.15 o
  -2   8   9       2551.02       2562.08        37.54 o
  -1   8   9          3.49          7.24        12.72 o
   0   8   9       2622.66       2530.75        34.54 o
   1   8   9         67.17         71.96        13.22 o
   2   8   9         20.10          9.73        11.47 o
   3   8   9        407.92        389.77        16.81 o
   4   8   9         56.75         37.45        13.62 o
   5   8   9       2303.87       2220.26        37.98 o
   6   8   9        122.02        135.86        21.35 o
   7   8   9       1064.37       1105.07        35.40 o
   8   8   9        110.19        137.73        25.93 o
   9   8   9         80.18        107.73        29.80 o
  -9   9   9        245.54        191.77        29.94 o
  -8   9   9         14.28         -8.58        24.28 o
  -7   9   9        853.26        832.14        43.16 o
  -6   9   9         35.23         54.13        19.65 o
  -5   9   9        913.87        894.42        28.83 o
  -4   9   9        837.52        885.29        34.00 o
  -3   9   9         36.92         29.09        14.94 o
  -2   9   9       3253.62       3287.84        44.51 o
  -1   9   9        318.62        325.19        17.03 o
   0   9   9       3838.77       3662.67        44.34 o
   1   9   9       1034.44        997.08        25.67 o
   2   9   9       2356.82       2364.41        37.29 o
   3   9   9        578.54        504.83        20.47 o
   4   9   9          9.24          2.52        13.71 o
   5   9   9         37.35         13.91        16.35 o
   6   9   9         77.68         39.82        22.81 o
   7   9   9        166.49        135.57        23.25 o
   8   9   9        236.03        235.67        28.32 o
   9   9   9        211.10        196.86        31.16 o
  -9  10   9        357.36        422.93        34.24 o
  -8  10   9          8.29         21.73        25.44 o
  -7  10   9       1347.97       1494.13        64.06 o
  -6  10   9        468.25        430.05        27.87 o
  -5  10   9       1974.16       2067.82        45.86 o
  -4  10   9        995.88       1024.82        37.77 o
  -3  10   9        838.82        843.34        25.79 o
  -2  10   9       1371.53       1384.64        30.26 o
  -1  10   9        230.62        248.21        17.30 o
   0  10   9       1409.21       1417.77        33.61 o
   1  10   9         11.87        -13.67        13.67 o
   2  10   9          2.58         16.56        14.57 o
   3  10   9        278.47        263.60        17.48 o
   4  10   9         87.42         48.11        17.92 o
   5  10   9         37.22         32.29        17.60 o
   6  10   9          8.15         24.21        21.48 o
   7  10   9          2.51         -7.50        21.76 o
   8  10   9        210.29        138.27        27.67 o
   9  10   9        240.14        220.00        30.79 o
  -8  11   9         32.72         -0.42        26.66 o
  -7  11   9         14.48         17.09        22.28 o
  -6  11   9       1051.76       1071.90        33.99 o
  -5  11   9        116.44        146.98        21.56 o
  -4  11   9        723.07        742.65        25.94 o
  -3  11   9         39.29         57.61        16.96 o
  -2  11   9         82.13         87.01        17.77 o
  -1  11   9        564.52        601.83        22.92 o
   0  11   9        131.08        107.36        17.97 o
   1  11   9       2642.15       2558.70        42.83 o
   2  11   9         27.36         32.69        16.38 o
   3  11   9       3223.62       3127.56        47.92 o
   4  11   9          5.61        -17.50        17.50 o
   5  11   9        531.59        585.33        26.53 o
   6  11   9         19.14         27.48        23.14 o
   7  11   9         36.52         60.21        31.00 o
   8  11   9         61.40         68.48        26.72 o
  -8  12   9         26.57          7.04        27.34 o
  -7  12   9        351.09        400.22        28.28 o
  -6  12   9        247.09        211.97        28.86 o
  -5  12   9        816.17        791.92        33.16 o
  -4  12   9        150.78        130.35        20.49 o
  -3  12   9        416.45        397.36        22.26 o
  -2  12   9        549.17        525.92        23.39 o
  -1  12   9         29.98        -13.22        17.52 o
   0  12   9         95.30         86.55        18.61 o
   1  12   9        208.91        213.09        19.82 o
   2  12   9        325.84        325.31        22.94 o
   3  12   9        192.19        184.32        19.87 o
   4  12   9         39.93         61.71        19.27 o
   5  12   9          5.68        -20.14        20.14 o
   6  12   9         33.84        -11.94        25.62 o
   7  12   9         95.46         75.08        34.59 o
   8  12   9         21.28         -8.79        28.18 o
  -7  13   9         10.62         19.79        24.49 o
  -6  13   9        131.11        138.46        24.60 o
  -5  13   9        213.78        214.71        24.80 o
  -4  13   9        770.59        804.68        31.70 o
  -3  13   9        314.62        336.83        22.85 o
  -2  13   9       1711.74       1793.33        45.01 o
  -1  13   9         44.94         45.78        26.98 o
   0  13   9       1277.29       1232.88        69.62 o
   1  13   9        124.44         92.42        27.77 o
   2  13   9        101.93        143.34        20.75 o
   3  13   9        172.25        170.98        21.87 o
   4  13   9         53.01         66.83        20.67 o
   5  13   9          2.46         -1.88        21.26 o
   6  13   9         93.70        114.50        25.62 o
   7  13   9        153.92         87.65        28.19 o
  -6  14   9         30.79         13.18        24.58 o
  -5  14   9         13.83         36.41        22.72 o
  -4  14   9        354.33        318.58        28.26 o
  -3  14   9          5.10          4.57        20.74 o
  -2  14   9       1047.69       1060.28        35.38 o
  -1  14   9        104.62         85.56        22.65 o
   0  14   9        247.31        250.59        24.71 o
   1  14   9        609.59        707.70        30.36 o
   2  14   9         31.33         65.07        21.57 o
   3  14   9        388.85        408.13        26.17 o
   4  14   9        163.61        140.28        23.91 o
   5  14   9        117.27        132.56        23.38 o
   6  14   9         54.50         57.93        27.06 o
  -5  15   9         46.43         74.89        27.09 o
  -4  15   9         22.63         15.83        24.45 o
  -3  15   9        103.24         75.40        25.19 o
  -2  15   9         98.51        100.55        24.06 o
  -1  15   9        158.53        124.40        24.12 o
   0  15   9         19.58        -21.36        21.36 o
   1  15   9        162.86        204.02        25.70 o
   2  15   9         27.60         40.31        23.27 o
   3  15   9         72.72         64.12        24.08 o
   4  15   9        257.14        268.24        28.08 o
   5  15   9        207.30        206.02        32.58 o
  -4  16   9         79.73         76.27        28.85 o
  -3  16   9         11.72        -17.61        24.38 o
  -2  16   9         53.74         64.03        24.64 o
  -1  16   9        216.82        215.91        26.48 o
   0  16   9          0.28        -22.04        23.16 o
   1  16   9         14.17          8.46        23.12 o
   2  16   9         10.17         48.04        23.33 o
   3  16   9         10.73         -1.62        24.92 o
   4  16   9        322.32        360.55        30.94 o
  -2  17   9          0.52        -24.99        24.99 o
  -1  17   9        106.48         93.01        27.09 o
   0  17   9          0.24        -24.26        24.26 o
   1  17   9          1.10        -24.09        24.09 o
   2  17   9         98.53         82.99        26.75 o
 -10   0  10        184.90        303.53        51.78 o
  -8   0  10        257.33        385.83        38.40 o
  -6   0  10        380.32        386.15        43.25 o
  -4   0  10        824.00        730.18        22.41 o
  -2   0  10         14.60         18.51        10.27 o
   0   0  10       1675.94       1690.68        28.39 o
   2   0  10        170.16        174.38        10.87 o
   4   0  10         27.27         16.38        17.91 o
   6   0  10        112.40         59.53        25.68 o
   8   0  10          3.80          8.07        29.13 o
  10   0  10        114.96         33.31        38.28 o
 -11   1  10          0.04         80.99        43.39 o
 -10   1  10        490.21        530.39        36.03 o
  -9   1  10         58.41         59.13        27.00 o
  -8   1  10         43.18         57.91        20.91 o
  -7   1  10       1126.72       1082.67        30.57 o
  -6   1  10         21.83         43.33        16.55 o
  -5   1  10       2344.93       2392.60        33.51 o
  -4   1  10       4772.11       4468.61        39.59 o
  -3   1  10        651.33        619.76        16.12 o
  -2   1  10      11742.57      11960.74        87.44 o
  -1   1  10        142.42        123.29         7.86 o
   0   1  10      10706.11      10300.70        69.93 o
   1   1  10       1073.17       1053.63        15.51 o
   2   1  10       3904.59       3696.02        32.99 o
   3   1  10       3013.04       2924.82        32.50 o
   4   1  10        951.28        923.21        25.33 o
   5   1  10       1579.82       1549.01        35.69 o
   6   1  10         69.01         76.96        18.26 o
   7   1  10          3.50         -8.63        18.67 o
   8   1  10        573.09        620.51        30.02 o
   9   1  10         61.96         70.05        24.74 o
  10   1  10        283.57        316.23        31.40 o
 -10   2  10         73.56         59.40        30.10 o
  -9   2  10        177.16        152.38        26.60 o
  -8   2  10         39.39         43.36        22.60 o
  -7   2  10        709.78        691.19        29.55 o
  -6   2  10         20.17         25.07        15.21 o
  -5   2  10       1855.29       1853.34        29.94 o
  -4   2  10        984.44        939.41        23.28 o
  -3   2  10         83.30         62.56         8.49 o
  -2   2  10       1083.96       1028.33        15.80 o
  -1   2  10        419.25        415.78        10.45 o
   0   2  10       3629.81       3531.25        30.36 o
   1   2  10        252.09        315.55        10.91 o
   2   2  10          5.55         -7.42         7.42 o
   3   2  10       1672.72       1646.04        29.23 o
   4   2  10        192.05        154.68        13.28 o
   5   2  10       2363.41       2292.91        39.12 o
   6   2  10        420.52        422.06        24.18 o
   7   2  10       3124.00       3055.76        65.74 o
   8   2  10        117.82         67.55        21.92 o
   9   2  10       1956.54       2030.48        54.35 o
  10   2  10         24.27        -24.22        29.42 o
 -10   3  10        439.33        423.47        34.91 o
  -9   3  10        303.85        261.64        33.31 o
  -8   3  10        243.59        269.93        29.77 o
  -7   3  10       1260.76       1215.32        34.88 o
  -6   3  10        913.86        918.27        27.81 o
  -5   3  10       1686.61       1722.41        28.76 o
  -4   3  10        112.77        102.27        12.28 o
  -3   3  10       2177.11       2071.87        23.85 o
  -2   3  10       1373.66       1285.61        17.46 o
  -1   3  10       2624.82       2638.46        24.69 o
   0   3  10       1133.44       1108.85        18.15 o
   1   3  10       4966.03       4734.94        40.88 o
   2   3  10       2246.48       2198.08        25.26 o
   3   3  10      12179.74      12165.59        93.01 o
   4   3  10       6742.50       6725.45        66.41 o
   5   3  10        608.51        610.37        23.12 o
   6   3  10       2879.85       2629.58        51.74 o
   7   3  10        153.60        146.48        21.06 o
   8   3  10       2075.01       2069.31        47.21 o
   9   3  10        946.58        991.87        43.44 o
  10   3  10         93.34         99.08        45.67 o
 -10   4  10         40.51         39.37        34.45 o
  -9   4  10        156.73        140.58        34.79 o
  -8   4  10        454.92        391.24        31.66 o
  -7   4  10         56.07         54.72        20.32 o
  -6   4  10        728.82        669.36        25.82 o
  -5   4  10        119.28        104.00        15.75 o
  -4   4  10        314.75        305.84        16.71 o
  -3   4  10       1242.28       1264.39        26.16 o
  -2   4  10        218.65        214.28        10.41 o
  -1   4  10        522.41        540.20        13.68 o
   0   4  10        583.53        560.19        12.86 o
   1   4  10       4378.09       4326.67        40.87 o
   2   4  10        475.46        417.92        12.60 o
   3   4  10       2450.03       2366.15        28.22 o
   4   4  10       2534.69       2328.22        33.00 o
   5   4  10       1100.73       1040.45        26.20 o
   6   4  10        101.32         57.77        18.07 o
   7   4  10        606.70        590.56        28.36 o
   8   4  10        144.98         84.68        23.26 o
   9   4  10         10.96         -7.71        25.73 o
  10   4  10        291.23        240.10        40.09 o
 -10   5  10         35.73         33.45        30.25 o
  -9   5  10         91.77         89.13        28.66 o
  -8   5  10        658.59        722.48        34.19 o
  -7   5  10        434.47        380.12        24.71 o
  -6   5  10         37.44         38.52        16.83 o
  -5   5  10       1630.45       1554.46        31.29 o
  -4   5  10         12.85         22.19        14.75 o
  -3   5  10          2.48         -8.71        11.73 o
  -2   5  10       3567.15       3372.49        44.73 o
  -1   5  10         12.21         -1.40        12.43 o
   0   5  10       2737.07       2559.89        32.99 o
   1   5  10       4409.82       4260.91        42.08 o
   2   5  10        932.73        979.27        19.21 o
   3   5  10       5040.72       4986.75        50.97 o
   4   5  10         44.97         34.17        12.54 o
   5   5  10        345.72        357.69        20.40 o
   6   5  10        165.70        167.55        19.87 o
   7   5  10        119.30        119.69        22.58 o
   8   5  10          5.88          0.65        22.01 o
   9   5  10        977.69        983.62        43.45 o
  10   5  10        104.49        153.00        35.65 o
 -10   6  10          5.80        -10.28        32.75 o
  -9   6  10        556.49        647.21        39.95 o
  -8   6  10         23.68          8.70        26.04 o
  -7   6  10         83.56        113.63        24.96 o
  -6   6  10        304.10        354.26        20.95 o
  -5   6  10        304.63        334.47        26.70 o
  -4   6  10       2150.61       2240.12        45.59 o
  -3   6  10          8.88         19.94        13.46 o
  -2   6  10       1527.87       1465.42        29.89 o
  -1   6  10          9.61          5.34        11.76 o
   0   6  10          1.80         -3.22        10.78 o
   1   6  10       2657.56       2737.13        35.92 o
   2   6  10         11.03         -6.63        11.68 o
   3   6  10       3545.13       3449.74        45.34 o
   4   6  10        572.15        551.91        21.74 o
   5   6  10       7535.75       7631.17        86.07 o
   6   6  10          2.16          8.93        18.33 o
   7   6  10       1921.98       1975.25        46.37 o
   8   6  10          1.12         24.59        28.01 o
   9   6  10        512.63        555.96        36.88 o
  10   6  10        289.84        266.89        37.85 o
 -10   7  10        492.50        433.17        44.68 o
  -9   7  10          8.54         -3.48        26.38 o
  -8   7  10       1352.49       1388.63        48.52 o
  -7   7  10         45.92         31.96        23.86 o
  -6   7  10        486.49        506.68        24.76 o
  -5   7  10        113.62        109.42        19.99 o
  -4   7  10       1405.39       1372.15        33.31 o
  -3   7  10          0.48         17.85        14.65 o
  -2   7  10          5.25        -11.53        12.91 o
  -1   7  10         48.40         34.12        13.12 o
   0   7  10       1114.48       1049.24        24.23 o
   1   7  10          0.44          1.18        13.41 o
   2   7  10        851.07        801.03        22.79 o
   3   7  10          1.46          5.37        13.09 o
   4   7  10       7778.31       7559.02        81.36 o
   5   7  10        877.37        909.28        27.75 o
   6   7  10       4201.49       4224.63        61.95 o
   7   7  10         73.49         70.16        23.13 o
   8   7  10       1397.64       1509.11        49.25 o
   9   7  10        495.51        536.32        37.44 o
  -9   8  10         72.84         91.37        28.16 o
  -8   8  10        114.62        133.10        27.38 o
  -7   8  10         32.89         14.84        23.62 o
  -6   8  10         45.75         39.85        19.55 o
  -5   8  10       1080.42       1069.85        31.09 o
  -4   8  10        201.00        233.27        20.41 o
  -3   8  10       7123.84       7105.61        77.51 o
  -2   8  10        259.14        260.90        17.20 o
  -1   8  10      16010.72      16285.51       161.91 o
   0   8  10        818.87        734.22        23.40 o
   1   8  10       3219.90       3129.63        43.32 o
   2   8  10        796.82        745.10        25.49 o
   3   8  10       1697.51       1623.75        32.71 o
   4   8  10         40.26         51.43        15.41 o
   5   8  10         63.42         91.27        17.75 o
   6   8  10         14.25          6.76        21.15 o
   7   8  10         34.97          5.87        22.39 o
   8   8  10         91.37         96.33        28.62 o
   9   8  10         78.22         53.50        33.75 o
  -9   9  10         76.78         99.64        29.90 o
  -8   9  10          3.00         -5.26        25.70 o
  -7   9  10         65.16         19.46        26.97 o
  -6   9  10          3.29          3.14        20.36 o
  -5   9  10         11.46         33.54        18.60 o
  -4   9  10        243.18        273.59        19.84 o
  -3   9  10        376.67        365.32        25.09 o
  -2   9  10        754.50        771.82        23.14 o
  -1   9  10        173.43        185.57        19.62 o
   0   9  10       1169.00       1187.02        51.31 o
   1   9  10         65.75         51.23        15.02 o
   2   9  10         10.04         -9.06        14.11 o
   3   9  10       1498.23       1465.42        32.10 o
   4   9  10         60.11         81.19        22.49 o
   5   9  10        664.71        698.42        26.90 o
   6   9  10        162.53        131.34        23.34 o
   7   9  10          2.66          6.82        22.82 o
   8   9  10         35.23         25.45        27.92 o
   9   9  10         29.36          3.37        29.96 o
  -8  10  10        629.14        665.72        36.33 o
  -7  10  10          1.70        -23.51        23.51 o
  -6  10  10       1740.47       1889.35        45.77 o
  -5  10  10         98.81         79.86        24.76 o
  -4  10  10       1128.30       1099.51        30.42 o
  -3  10  10        792.27        819.86        26.58 o
  -2  10  10         50.26         61.83        16.66 o
  -1  10  10       2844.17       2910.15        46.45 o
   0  10  10        323.64        278.89        19.41 o
   1  10  10        874.38        798.45        25.67 o
   2  10  10        502.11        485.65        21.07 o
   3  10  10       1258.37       1328.97        31.20 o
   4  10  10        441.35        446.40        23.97 o
   5  10  10        100.13         69.23        20.59 o
   6  10  10         19.03         30.03        23.59 o
   7  10  10         18.94         -4.69        26.99 o
   8  10  10        255.40        285.11        30.95 o
  -8  11  10        380.38        411.36        34.76 o
  -7  11  10         52.40         59.86        28.55 o
  -6  11  10        751.90        728.34        31.25 o
  -5  11  10         48.32         50.09        21.69 o
  -4  11  10       1433.66       1484.92        43.07 o
  -3  11  10        944.43        993.97        29.31 o
  -2  11  10        562.87        456.33        25.33 o
  -1  11  10         69.98         60.92        17.70 o
   0  11  10        385.23        409.17        21.52 o
   1  11  10         53.90         44.10        17.31 o
   2  11  10        840.31        771.19        27.57 o
   3  11  10          2.05          4.07        17.06 o
   4  11  10        136.43        142.78        20.84 o
   5  11  10          0.85         16.61        21.40 o
   6  11  10        385.39        376.16        31.92 o
   7  11  10         25.91         18.26        26.26 o
   8  11  10        261.95        365.94        34.87 o
  -7  12  10        321.54        280.29        29.99 o
  -6  12  10        492.67        474.74        29.06 o
  -5  12  10       1208.44       1220.93        44.87 o
  -4  12  10        667.66        668.65        30.81 o
  -3  12  10       2063.05       2142.04        55.66 o
  -2  12  10         79.84         91.87        22.71 o
  -1  12  10       1134.56       1089.61        32.86 o
   0  12  10        543.99        550.72        26.29 o
   1  12  10       1195.75       1181.43        45.47 o
   2  12  10        972.98       1016.61        41.22 o
   3  12  10        248.25        272.86        22.86 o
   4  12  10        867.85        930.71        31.60 o
   5  12  10        323.44        320.45        27.20 o
   6  12  10          3.26        -24.07        24.07 o
   7  12  10         71.23         38.53        28.47 o
  -7  13  10          0.52        -24.17        24.17 o
  -6  13  10          0.34         -2.62        23.81 o
  -5  13  10         29.14         35.25        24.76 o
  -4  13  10         53.10         16.59        23.51 o
  -3  13  10          9.33         22.67        20.72 o
  -2  13  10        212.30        251.90        23.71 o
  -1  13  10         11.65         23.22        20.84 o
   0  13  10        204.46        256.43        26.25 o
   1  13  10         50.55         50.54        23.17 o
   2  13  10        817.11        874.66        33.10 o
   3  13  10         39.70         63.32        21.09 o
   4  13  10        188.91        177.28        28.23 o
   5  13  10         64.50         66.53        23.84 o
   6  13  10        136.20        138.36        27.71 o
  -6  14  10          2.02         -0.18        24.79 o
  -5  14  10        149.24        136.83        27.35 o
  -4  14  10         31.38         33.55        26.05 o
  -3  14  10        980.88        970.35        49.23 o
  -2  14  10          1.17         15.34        23.78 o
  -1  14  10        895.54        858.22        34.27 o
   0  14  10        249.71        260.38        27.60 o
   1  14  10        482.26        507.47        29.14 o
   2  14  10         62.63         42.10        23.56 o
   3  14  10         19.71         -2.10        23.30 o
   4  14  10        226.30        253.45        26.89 o
   5  14  10         75.51         77.71        25.05 o
   6  14  10         11.78        -19.67        26.17 o
  -5  15  10        120.55        112.06        29.45 o
  -4  15  10          0.15        -26.63        26.63 o
  -3  15  10        293.18        322.60        29.33 o
  -2  15  10         63.88         47.32        24.41 o
  -1  15  10        193.68        212.80        29.99 o
   0  15  10        218.52        219.45        26.25 o
   1  15  10         54.29         93.34        24.29 o
   2  15  10        251.62        212.38        27.66 o
   3  15  10          4.59        -11.67        23.93 o
   4  15  10        513.88        561.15        34.40 o
  -3  16  10         11.25        -13.30        26.79 o
  -2  16  10         21.57          9.63        26.37 o
  -1  16  10          6.71        -12.70        24.62 o
   0  16  10          9.04         51.12        24.99 o
   1  16  10         61.60         82.63        25.63 o
   2  16  10         41.83         59.75        28.81 o
   3  16  10        442.76        458.81        33.38 o
  -9   0  11        891.60       1147.05        68.90 o
  -7   0  11        911.35       1054.22        44.50 o
  -5   0  11         36.36         66.01        20.59 o
  -3   0  11       4260.46       4099.59        57.56 o
  -1   0  11       7800.70       7393.33        78.57 o
   1   0  11       1535.81       1599.05        31.83 o
   3   0  11       1120.19       1039.04        31.31 o
   5   0  11       4917.42       4960.77        94.80 o
   7   0  11       3903.06       3857.71        86.77 o
   9   0  11        348.92        351.51        45.11 o
 -10   1  11          7.72         52.08        34.70 o
  -9   1  11        420.74        519.03        34.66 o
  -8   1  11        119.48        135.90        33.99 o
  -7   1  11        327.33        404.96        25.01 o
  -6   1  11        297.96        257.02        20.13 o
  -5   1  11       1187.51       1227.55        29.24 o
  -4   1  11        941.76        858.30        20.48 o
  -3   1  11       1469.36       1373.94        22.16 o
  -2   1  11        487.89        462.74        12.28 o
  -1   1  11       3244.84       3071.10        28.04 o
   0   1  11        158.36        145.51         8.77 o
   1   1  11        900.77        877.51        20.58 o
   2   1  11         23.49         23.94        10.70 o
   3   1  11        925.29        876.00        19.75 o
   4   1  11        516.18        506.65        19.86 o
   5   1  11        211.73        222.83        20.69 o
   6   1  11        118.21         94.64        21.01 o
   7   1  11         73.75         20.58        19.94 o
   8   1  11         50.22         58.56        23.05 o
   9   1  11        125.18        129.26        26.47 o
  10   1  11          6.26         19.55        29.80 o
 -10   2  11        288.04        245.61        33.52 o
  -9   2  11        559.61        609.60        37.09 o
  -8   2  11       2520.38       2575.81        65.70 o
  -7   2  11          1.88         -6.17        21.36 o
  -6   2  11       4673.39       4767.89        73.16 o
  -5   2  11         46.21         32.11        13.83 o
  -4   2  11       8346.72       8345.10        80.01 o
  -3   2  11       1510.22       1487.21        23.77 o
  -2   2  11       1303.12       1222.56        19.03 o
  -1   2  11       5197.84       4858.92        39.19 o
   0   2  11        126.78        119.08         9.57 o
   1   2  11        210.30        218.97        11.30 o
   2   2  11        980.04        950.41        27.57 o
   3   2  11         54.54         58.56        11.99 o
   4   2  11        122.22        154.41        15.20 o
   5   2  11       4368.18       4133.61        59.68 o
   6   2  11        343.84        350.98        23.53 o
   7   2  11        537.73        596.98        27.92 o
   8   2  11       1678.44       1802.93        48.68 o
   9   2  11        346.79        347.97        33.86 o
  10   2  11       1818.52       1839.86        71.71 o
 -10   3  11         52.07         74.88        31.75 o
  -9   3  11         60.72         50.71        25.99 o
  -8   3  11         41.08         33.31        26.36 o
  -7   3  11        463.74        481.79        29.50 o
  -6   3  11         76.11         41.44        17.78 o
  -5   3  11        129.26        139.60        18.86 o
  -4   3  11        417.91        389.65        18.50 o
  -3   3  11       1294.26       1180.32        23.54 o
  -2   3  11        889.19        852.49        21.97 o
  -1   3  11       2948.79       2822.44        32.45 o
   0   3  11        587.24        549.14        14.61 o
   1   3  11       6690.73       6452.43        61.41 o
   2   3  11          1.79         -3.50        10.32 o
   3   3  11       4421.07       4379.34        48.65 o
   4   3  11        203.45        191.35        15.48 o
   5   3  11       2229.38       2178.32        47.48 o
   6   3  11        395.23        360.88        23.25 o
   7   3  11       1370.48       1419.12        42.43 o
   8   3  11         42.91          7.11        23.16 o
   9   3  11         10.44         13.49        34.46 o
  10   3  11         11.60          7.36        31.34 o
 -10   4  11         39.07         45.40        30.00 o
  -9   4  11          0.14        -13.12        27.21 o
  -8   4  11         97.06         71.55        26.75 o
  -7   4  11         16.81         -0.57        28.35 o
  -6   4  11       1300.87       1282.84        33.86 o
  -5   4  11        146.31        129.51        16.32 o
  -4   4  11        897.64        917.62        25.78 o
  -3   4  11         60.96         43.32        13.86 o
  -2   4  11        329.87        317.95        16.41 o
  -1   4  11          8.67         21.45        10.30 o
   0   4  11       6415.57       6310.40        60.24 o
   1   4  11        284.74        313.71        13.85 o
   2   4  11      13540.22      14064.87       129.43 o
   3   4  11        399.14        412.34        16.57 o
   4   4  11       6434.43       6193.35        69.18 o
   5   4  11         14.79         17.20        17.28 o
   6   4  11        820.17        802.31        31.17 o
   7   4  11          2.43         -8.75        21.38 o
   8   4  11         50.33         65.00        25.31 o
   9   4  11        104.32        103.14        28.50 o
  10   4  11        393.27        397.95        43.45 o
 -10   5  11          2.33        -34.63        34.63 o
  -9   5  11          0.59        -14.70        28.16 o
  -8   5  11          5.14         25.22        27.66 o
  -7   5  11          5.15         -6.35        21.88 o
  -6   5  11         55.19         50.27        18.55 o
  -5   5  11        625.36        652.47        24.06 o
  -4   5  11        177.83        210.27        16.63 o
  -3   5  11        450.12        446.28        19.87 o
  -2   5  11          9.36          7.46        13.25 o
  -1   5  11       1145.42       1081.51        23.64 o
   0   5  11         56.79         42.44        14.58 o
   1   5  11       2468.89       2262.54        33.62 o
   2   5  11        891.05        904.72        28.82 o
   3   5  11       2366.33       2315.06        39.70 o
   4   5  11         87.78        118.35        16.80 o
   5   5  11        125.29        143.30        24.04 o
   6   5  11        405.16        386.55        25.73 o
   7   5  11          2.24        -20.17        22.48 o
   8   5  11        700.62        682.51        33.09 o
   9   5  11        548.00        480.31        36.29 o
  -9   6  11         43.86         33.80        30.00 o
  -8   6  11         95.62        101.04        29.16 o
  -7   6  11         60.59         99.03        24.05 o
  -6   6  11         69.88         68.74        19.75 o
  -5   6  11         12.77         12.02        17.00 o
  -4   6  11          6.92         -3.12        14.87 o
  -3   6  11       1885.25       1831.59        33.78 o
  -2   6  11        481.44        486.52        19.34 o
  -1   6  11        355.48        369.27        19.48 o
   0   6  11       5172.11       5094.47        64.45 o
   1   6  11        215.84        206.75        15.88 o
   2   6  11       2178.91       2202.34        35.58 o
   3   6  11       3334.59       3303.95        43.29 o
   4   6  11       3059.94       2993.41        48.51 o
   5   6  11        836.70        878.06        28.94 o
   6   6  11        450.43        468.49        27.80 o
   7   6  11       2021.71       2025.38        53.21 o
   8   6  11        124.45        153.36        28.87 o
   9   6  11        138.71        116.94        35.06 o
  -9   7  11        118.31         70.56        31.15 o
  -8   7  11          1.28         10.38        32.50 o
  -7   7  11        383.59        403.85        29.35 o
  -6   7  11         39.22         41.66        20.97 o
  -5   7  11       2349.60       2349.93        43.36 o
  -4   7  11       2721.14       2729.84        42.57 o
  -3   7  11       1545.30       1560.40        32.88 o
  -2   7  11       2348.48       2309.12        37.64 o
  -1   7  11       3686.66       3593.76        50.65 o
   0   7  11       3129.93       2835.49        44.23 o
   1   7  11        664.54        699.93        22.16 o
   2   7  11        256.15        223.53        17.24 o
   3   7  11        517.47        489.66        21.31 o
   4   7  11       1300.73       1344.53        36.49 o
   5   7  11       1152.96       1102.85        31.77 o
   6   7  11        673.36        659.36        29.48 o
   7   7  11        954.03        955.44        39.54 o
   8   7  11        990.64       1040.38        43.73 o
   9   7  11        911.31        963.98        45.68 o
  -9   8  11        159.63         56.85        32.88 o
  -8   8  11         56.91         75.33        27.01 o
  -7   8  11        192.65        184.33        29.12 o
  -6   8  11        146.20        117.97        24.41 o
  -5   8  11          4.19        -17.76        18.81 o
  -4   8  11        233.55        262.43        19.27 o
  -3   8  11        797.53        790.98        25.86 o
  -2   8  11       3534.21       3646.18        52.69 o
  -1   8  11        987.21       1020.53        30.58 o
   0   8  11       2843.94       2682.85        45.81 o
   1   8  11        460.42        445.84        20.90 o
   2   8  11       3185.37       3100.35        45.91 o
   3   8  11        124.92        144.13        17.24 o
   4   8  11        573.75        583.50        23.74 o
   5   8  11        586.80        576.70        28.16 o
   6   8  11       1415.07       1423.74        52.46 o
   7   8  11        681.61        620.50        34.07 o
   8   8  11        193.86        253.23        34.55 o
   9   8  11        104.32        126.19        33.31 o
  -8   9  11         25.18         26.26        27.81 o
  -7   9  11        390.92        340.64        30.41 o
  -6   9  11          6.06         -1.17        21.01 o
  -5   9  11        177.45        113.65        24.77 o
  -4   9  11       1875.16       1837.22        39.59 o
  -3   9  11         20.50          2.49        16.96 o
  -2   9  11       1613.88       1568.57        36.61 o
  -1   9  11          3.92          9.97        16.60 o
   0   9  11       2623.66       2553.78        43.77 o
   1   9  11        354.46        355.43        21.89 o
   2   9  11        134.02        129.13        16.76 o
   3   9  11        308.92        349.51        20.02 o
   4   9  11        666.63        714.90        26.52 o
   5   9  11         26.31          8.25        22.13 o
   6   9  11        312.39        280.01        28.32 o
   7   9  11         93.68        105.35        28.04 o
   8   9  11        291.56        318.38        38.71 o
  -8  10  11         59.22         63.40        29.90 o
  -7  10  11         28.75         50.49        26.78 o
  -6  10  11          2.13         10.21        21.85 o
  -5  10  11          9.35         21.15        21.94 o
  -4  10  11          5.44         11.24        19.61 o
  -3  10  11          6.21        -10.41        19.10 o
  -2  10  11        426.71        452.69        24.23 o
  -1  10  11        329.12        325.44        20.92 o
   0  10  11        291.79        323.54        27.19 o
   1  10  11        205.79        236.21        20.02 o
   2  10  11       2837.72       2806.58        47.37 o
   3  10  11         75.89         51.85        17.44 o
   4  10  11        166.27        192.40        22.25 o
   5  10  11         27.28         27.26        24.21 o
   6  10  11        648.36        672.41        35.18 o
   7  10  11          1.31         22.59        31.86 o
   8  10  11          9.57         40.98        32.86 o
  -7  11  11        962.52       1019.24        42.31 o
  -6  11  11        254.31        278.76        27.01 o
  -5  11  11       2711.60       2896.40        59.01 o
  -4  11  11        126.56        113.64        26.73 o
  -3  11  11       1346.33       1397.71        52.66 o
  -2  11  11          0.86         -8.48        20.93 o
  -1  11  11         43.17         23.64        19.71 o
   0  11  11        260.62        246.61        21.02 o
   1  11  11         78.03         49.58        18.89 o
   2  11  11         23.59         34.80        28.76 o
   3  11  11         46.31         99.72        20.75 o
   4  11  11         27.37         17.18        20.44 o
   5  11  11        153.15        122.47        25.88 o
   6  11  11          2.68         -1.83        24.95 o
   7  11  11        373.45        365.75        35.18 o
  -7  12  11          2.58        -27.86        27.86 o
  -6  12  11        218.68        231.39        27.15 o
  -5  12  11         16.31        -24.00        24.00 o
  -4  12  11       1267.18       1326.31        43.59 o
  -3  12  11          1.41         15.62        24.68 o
  -2  12  11       1215.37       1278.84        36.65 o
  -1  12  11        141.05        119.64        24.72 o
   0  12  11       1329.07       1472.71        42.93 o
   1  12  11          0.03          1.42        20.33 o
   2  12  11        390.05        392.73        26.27 o
   3  12  11        424.59        384.37        27.79 o
   4  12  11        690.77        723.24        33.98 o
   5  12  11          4.04        -15.46        25.93 o
   6  12  11        336.72        328.86        31.42 o
   7  12  11          7.37        -16.76        29.60 o
  -6  13  11        129.74         85.45        27.31 o
  -5  13  11        194.72        227.09        32.52 o
  -4  13  11        400.55        383.09        30.16 o
  -3  13  11         30.83         27.31        23.51 o
  -2  13  11       1280.11       1304.02        37.73 o
  -1  13  11        235.28        273.15        26.10 o
   0  13  11        599.53        611.14        30.63 o
   1  13  11       1282.03       1384.80        41.42 o
   2  13  11        123.19        110.21        22.64 o
   3  13  11       1468.92       1692.56        56.55 o
   4  13  11         60.76         60.26        24.38 o
   5  13  11        181.86        138.91        30.89 o
   6  13  11        114.89        139.89        29.32 o
  -5  14  11         21.88          2.84        27.08 o
  -4  14  11          0.31        -26.54        26.54 o
  -3  14  11         19.12         31.34        24.31 o
  -2  14  11        102.77         53.67        24.27 o
  -1  14  11         14.78         86.81        24.46 o
   0  14  11        123.64         85.85        24.72 o
   1  14  11        209.52        228.34        26.84 o
   2  14  11         22.32        -14.21        22.90 o
   3  14  11         16.92         62.32        25.92 o
   4  14  11        119.45        134.02        26.42 o
   5  14  11        169.64        194.86        32.84 o
  -4  15  11        202.82        157.59        31.20 o
  -3  15  11         42.81         33.52        31.61 o
  -2  15  11        569.09        504.54        35.00 o
  -1  15  11         32.35         31.47        25.13 o
   0  15  11        215.42        213.51        27.62 o
   1  15  11        201.59        153.06        26.99 o
   2  15  11          0.40        -14.08        23.50 o
   3  15  11        311.45        306.52        31.50 o
   4  15  11        264.42        288.88        35.21 o
  -2  16  11        230.06        266.76        35.80 o
  -1  16  11         26.05         24.91        26.72 o
   0  16  11        378.52        434.67        32.03 o
   1  16  11         10.12         23.14        25.81 o
 -10   0  12         28.33          8.41        46.03 o
  -8   0  12        210.51        253.77        48.20 o
  -6   0  12        525.62        461.72        35.84 o
  -4   0  12       2889.94       2702.30        67.06 o
  -2   0  12       6782.31       6526.96        85.41 o
   0   0  12       3761.94       3670.43        52.55 o
   2   0  12       2004.78       1842.88        47.19 o
   4   0  12       1381.87       1418.71        46.60 o
   6   0  12        143.66        156.75        39.27 o
   8   0  12        745.47        682.35        47.54 o
 -10   1  12        570.21        624.81        44.36 o
  -9   1  12        200.10        212.90        40.44 o
  -8   1  12       1098.03       1338.65        77.14 o
  -7   1  12        335.03        386.61        28.02 o
  -6   1  12        739.26        813.56        32.20 o
  -5   1  12       1397.61       1465.39        35.34 o
  -4   1  12        692.10        625.22        22.54 o
  -3   1  12         84.35         82.28        12.57 o
  -2   1  12          3.84        -10.40        10.40 o
  -1   1  12         54.43         54.17         9.73 o
   0   1  12        119.04        143.53        11.80 o
   1   1  12        736.59        715.42        19.30 o
   2   1  12       5395.16       5160.45        63.19 o
   3   1  12         27.53         18.14        14.59 o
   4   1  12       4958.60       4991.30        63.59 o
   5   1  12         64.07         75.87        20.92 o
   6   1  12       6780.66       6801.97        87.55 o
   7   1  12        132.64        132.57        23.19 o
   8   1  12       2261.99       2375.21        56.07 o
   9   1  12        363.72        342.51        31.07 o
 -10   2  12        115.46        156.06        37.58 o
  -9   2  12        438.54        448.83        36.41 o
  -8   2  12         56.01         80.31        26.39 o
  -7   2  12       1113.79       1065.35        60.55 o
  -6   2  12         16.23         19.65        21.26 o
  -5   2  12       4860.82       4743.84        64.71 o
  -4   2  12        995.59        935.79        28.48 o
  -3   2  12       3244.53       3051.44        40.54 o
  -2   2  12        226.50        227.43        14.74 o
  -1   2  12       3813.20       3623.93        40.53 o
   0   2  12          5.29        -10.55        10.55 o
   1   2  12       1360.55       1299.93        25.86 o
   2   2  12         39.75         15.13        14.97 o
   3   2  12         37.23         15.67        14.73 o
   4   2  12       1904.22       1917.25        38.11 o
   5   2  12        492.71        473.81        24.58 o
   6   2  12        160.44        175.95        22.34 o
   7   2  12        170.10        211.45        24.60 o
   8   2  12        290.93        229.24        27.18 o
   9   2  12        830.14        888.25        41.10 o
 -10   3  12          1.57        -13.44        34.81 o
  -9   3  12        172.63        137.71        29.70 o
  -8   3  12         13.66        -14.36        25.13 o
  -7   3  12       1290.05       1406.48        45.22 o
  -6   3  12          3.14         -6.53        21.59 o
  -5   3  12       3356.12       3463.28        53.83 o
  -4   3  12       2456.82       2378.58        40.61 o
  -3   3  12         90.06         81.01        15.78 o
  -2   3  12       2118.57       2103.17        34.74 o
  -1   3  12        763.06        758.07        20.93 o
   0   3  12       7397.84       7207.94        70.67 o
   1   3  12       3720.09       3544.57        42.61 o
   2   3  12       3456.83       3273.63        40.75 o
   3   3  12        701.70        680.01        22.25 o
   4   3  12       1264.79       1132.26        38.69 o
   5   3  12        178.82        143.92        20.75 o
   6   3  12         95.74         73.86        21.06 o
   7   3  12        849.33        824.75        36.76 o
   8   3  12         13.57          0.46        24.51 o
   9   3  12       1248.24       1215.13        45.72 o
  -9   4  12         10.81        -29.33        29.33 o
  -8   4  12          1.70         16.65        28.35 o
  -7   4  12         34.69         26.15        25.25 o
  -6   4  12          8.51        -20.77        20.77 o
  -5   4  12        623.56        596.85        25.09 o
  -4   4  12        299.79        290.24        20.17 o
  -3   4  12          1.00          2.12        14.59 o
  -2   4  12        597.08        507.29        20.49 o
  -1   4  12        608.79        495.74        22.04 o
   0   4  12       3684.02       3591.38        49.51 o
   1   4  12       1471.63       1342.27        27.31 o
   2   4  12       3508.95       3528.14        45.35 o
   3   4  12       3755.62       3641.82        48.16 o
   4   4  12       1827.30       1916.42        40.88 o
   5   4  12        106.03         59.24        21.13 o
   6   4  12         27.33         61.66        24.24 o
   7   4  12         20.23        -23.62        23.62 o
   8   4  12          8.16        -22.84        25.92 o
   9   4  12        511.10        544.93        36.96 o
  -9   5  12          1.08          7.61        30.07 o
  -8   5  12         77.02        109.85        30.52 o
  -7   5  12         59.57         95.39        25.40 o
  -6   5  12          1.78         25.94        20.82 o
  -5   5  12        998.93       1092.52        30.68 o
  -4   5  12        177.03        217.16        25.71 o
  -3   5  12         29.94         12.65        14.89 o
  -2   5  12        106.64         86.78        16.74 o
  -1   5  12         94.43         68.89        16.67 o
   0   5  12       1205.24       1201.64        27.62 o
   1   5  12       6180.95       6293.92        70.27 o
   2   5  12       2138.75       2095.15        34.12 o
   3   5  12       4614.42       4753.53        88.66 o
   4   5  12       2054.56       1919.93        40.40 o
   5   5  12       2782.81       2722.93        52.08 o
   6   5  12       2374.69       2258.56        54.97 o
   7   5  12        184.52        212.07        26.27 o
   8   5  12        189.33        226.12        28.61 o
   9   5  12         43.10          2.74        30.29 o
  -9   6  12          5.59         -2.60        30.53 o
  -8   6  12         21.82         13.01        28.86 o
  -7   6  12        341.95        368.51        32.49 o
  -6   6  12        152.68        156.05        23.37 o
  -5   6  12        746.18        706.43        26.28 o
  -4   6  12          1.70         -0.56        16.16 o
  -3   6  12       2455.02       2400.40        39.77 o
  -2   6  12        278.38        247.61        19.51 o
  -1   6  12       4005.34       3821.10        53.28 o
   0   6  12       1521.89       1406.84        33.46 o
   1   6  12       2262.82       2172.21        39.91 o
   2   6  12          2.27          0.15        15.64 o
   3   6  12       1682.06       1647.70        36.55 o
   4   6  12        565.97        519.28        22.86 o
   5   6  12         86.69         81.27        21.15 o
   6   6  12       1357.02       1359.29        42.51 o
   7   6  12         11.98         32.19        24.86 o
   8   6  12       1132.54       1228.51        45.46 o
   9   6  12         11.51          7.24        30.77 o
  -9   7  12        140.99        102.06        40.29 o
  -8   7  12          0.67        -28.13        28.13 o
  -7   7  12        148.54        149.34        28.70 o
  -6   7  12        650.21        687.74        31.42 o
  -5   7  12        252.44        245.22        23.05 o
  -4   7  12       1767.56       1899.44        43.25 o
  -3   7  12        371.24        378.71        21.43 o
  -2   7  12       3512.35       3471.39        52.15 o
  -1   7  12        754.96        745.59        26.61 o
   0   7  12       2269.77       2229.79        45.40 o
   1   7  12         73.67         72.04        17.36 o
   2   7  12        265.07        247.99        19.36 o
   3   7  12         44.58         22.49        16.33 o
   4   7  12         55.20         24.37        18.54 o
   5   7  12        189.29        172.62        31.26 o
   6   7  12        196.65        196.54        27.54 o
   7   7  12        164.36        174.49        28.35 o
   8   7  12         27.62         30.94        29.59 o
  -8   8  12         61.39         81.47        31.63 o
  -7   8  12         89.72         75.01        29.32 o
  -6   8  12        165.88        178.70        25.51 o
  -5   8  12         72.86         34.38        20.91 o
  -4   8  12          6.85        -10.29        18.20 o
  -3   8  12        558.27        528.49        24.32 o
  -2   8  12         63.31         26.51        17.51 o
  -1   8  12        323.58        326.42        22.48 o
   0   8  12          9.82        -15.58        16.60 o
   1   8  12        250.97        261.23        20.02 o
   2   8  12        145.75        120.27        18.70 o
   3   8  12        509.36        549.94        22.90 o
   4   8  12        639.29        603.34        29.04 o
   5   8  12       1979.84       2053.82        63.95 o
   6   8  12        419.25        377.54        32.89 o
   7   8  12       1048.98       1125.56        46.19 o
   8   8  12         95.45         43.24        32.09 o
  -8   9  12        215.82        145.44        30.69 o
  -7   9  12         38.93         44.10        27.78 o
  -6   9  12        375.34        358.19        28.63 o
  -5   9  12         78.39         45.50        22.41 o
  -4   9  12        111.02        137.17        23.29 o
  -3   9  12        340.77        347.63        22.86 o
  -2   9  12        572.74        545.54        24.98 o
  -1   9  12       1861.59       2011.30        41.23 o
   0   9  12       1097.45       1103.36        30.90 o
   1   9  12       1737.26       1879.06        40.54 o
   2   9  12        414.01        367.94        22.52 o
   3   9  12        371.01        354.38        24.21 o
   4   9  12        196.36        198.22        22.61 o
   5   9  12        112.82        155.03        28.49 o
   6   9  12         57.81         59.49        28.26 o
   7   9  12         40.93          1.59        28.92 o
   8   9  12        156.71        131.31        35.65 o
  -7  10  12         37.00         34.21        28.62 o
  -6  10  12        432.94        474.60        32.31 o
  -5  10  12          0.27         -5.65        25.09 o
  -4  10  12        109.91        136.63        26.30 o
  -3  10  12          1.45        -20.10        20.10 o
  -2  10  12          2.23          4.56        22.21 o
  -1  10  12         23.44         14.86        18.65 o
   0  10  12        448.11        413.15        23.28 o
   1  10  12        434.03        486.45        24.75 o
   2  10  12        113.59         60.30        22.96 o
   3  10  12        624.46        628.67        28.48 o
   4  10  12          6.45         11.69        23.01 o
   5  10  12       1166.08       1270.87        52.83 o
   6  10  12        130.85        108.37        29.61 o
   7  10  12        211.05        221.28        37.23 o
  -7  11  12         79.36         66.83        32.96 o
  -6  11  12        537.84        532.54        32.97 o
  -5  11  12         71.00         57.30        25.47 o
  -4  11  12        864.33        910.09        35.78 o
  -3  11  12         37.52         63.42        25.00 o
  -2  11  12        188.02        117.33        25.98 o
  -1  11  12         85.99         66.45        21.96 o
   0  11  12          3.97          6.66        19.07 o
   1  11  12         25.28         16.72        20.95 o
   2  11  12         71.68         54.48        20.95 o
   3  11  12          5.12          4.53        21.81 o
   4  11  12         26.01         15.17        24.28 o
   5  11  12         11.00        -22.44        27.54 o
   6  11  12         40.15         38.52        29.96 o
   7  11  12        185.53        213.20        41.91 o
  -6  12  12        391.36        394.73        33.17 o
  -5  12  12         14.86        -25.40        25.40 o
  -4  12  12        290.81        293.97        28.87 o
  -3  12  12         32.36         28.08        24.15 o
  -2  12  12         69.53         32.66        22.06 o
  -1  12  12        337.24        322.31        27.03 o
   0  12  12        224.75        205.49        25.31 o
   1  12  12        212.64        205.06        28.07 o
   2  12  12        416.06        369.37        26.97 o
   3  12  12        579.42        606.34        32.82 o
   4  12  12        131.18        140.22        27.37 o
   5  12  12        213.44        194.25        31.47 o
   6  12  12         15.97         29.97        30.98 o
  -5  13  12        135.61        151.16        29.50 o
  -4  13  12          2.70         -4.34        26.04 o
  -3  13  12        679.89        654.81        34.00 o
  -2  13  12         21.13          9.66        23.09 o
  -1  13  12        558.77        557.11        34.15 o
   0  13  12        331.26        248.39        27.19 o
   1  13  12        512.17        465.19        32.26 o
   2  13  12        392.73        352.60        30.09 o
   3  13  12         50.14         58.49        24.85 o
   4  13  12        109.81         90.87        28.25 o
   5  13  12          0.81         18.78        30.23 o
  -4  14  12         11.75        -13.16        26.85 o
  -3  14  12        275.73        200.20        31.87 o
  -2  14  12          0.60         39.51        25.25 o
  -1  14  12        166.89        245.37        28.68 o
   0  14  12        341.52        341.65        29.44 o
   1  14  12          5.50         -6.27        25.58 o
   2  14  12        367.80        416.79        30.42 o
   3  14  12        159.32        182.67        30.36 o
   4  14  12        498.16        542.20        37.31 o
  -2  15  12         26.31         21.99        26.73 o
  -1  15  12          2.75         14.04        27.46 o
   0  15  12         65.56         24.65        26.96 o
   1  15  12          3.02        -26.39        26.39 o
   2  15  12         46.63          5.20        27.44 o
  -9   0  13        884.43        944.19        68.49 o
  -7   0  13        636.33        590.57        67.88 o
  -5   0  13        880.07        798.78        50.49 o
  -3   0  13        974.16        897.19        45.18 o
  -1   0  13       1607.04       1581.60        39.90 o
   1   0  13       4438.27       4582.31        79.43 o
   3   0  13       2894.85       2783.61        60.84 o
   5   0  13       9860.36       9779.87       162.19 o
   7   0  13       1629.07       1806.12        66.30 o
   9   0  13       1384.90       1624.00        90.04 o
  -9   1  13        104.74        169.08        43.84 o
  -8   1  13        322.71        222.52        35.57 o
  -7   1  13         38.70        122.66        32.71 o
  -6   1  13       2009.04       1883.91        68.78 o
  -5   1  13       1089.32        931.90        29.51 o
  -4   1  13       1501.27       1467.37        36.85 o
  -3   1  13        552.02        480.85        19.02 o
  -2   1  13       3088.11       2989.01        39.05 o
  -1   1  13       2788.11       2780.39        37.86 o
   0   1  13        224.25        207.80        17.11 o
   1   1  13         73.52         61.18        14.96 o
   2   1  13        151.25        142.81        16.49 o
   3   1  13       1288.45       1236.91        33.13 o
   4   1  13        135.06        142.89        20.52 o
   5   1  13       3404.53       3123.74        58.83 o
   6   1  13        625.45        612.68        30.73 o
   7   1  13       2702.59       2583.69        54.67 o
   8   1  13        778.60        832.26        35.78 o
   9   1  13        188.28        182.91        32.58 o
  -9   2  13        160.95        178.18        53.67 o
  -8   2  13        212.37        296.65        33.64 o
  -7   2  13          6.44         11.29        25.65 o
  -6   2  13         14.58         44.63        25.61 o
  -5   2  13         83.36         68.40        20.62 o
  -4   2  13        105.82         93.33        18.76 o
  -3   2  13        440.64        454.77        19.98 o
  -2   2  13        214.96        220.78        16.93 o
  -1   2  13       1519.77       1464.24        30.98 o
   0   2  13       1800.32       1714.49        29.93 o
   1   2  13         49.67         30.76        14.63 o
   2   2  13       1569.47       1437.01        31.90 o
   3   2  13         26.02          1.78        15.24 o
   4   2  13       1204.83       1101.99        33.41 o
   5   2  13       1192.68       1228.95        35.13 o
   6   2  13        169.72        186.96        25.08 o
   7   2  13         41.60         37.31        30.93 o
   8   2  13         41.84         60.89        32.79 o
   9   2  13        172.07        144.47        33.73 o
  -9   3  13         17.74        -11.37        31.85 o
  -8   3  13        254.65        300.06        34.38 o
  -7   3  13         17.34          1.07        24.92 o
  -6   3  13       1667.18       1479.60        52.06 o
  -5   3  13        736.44        731.59        29.54 o
  -4   3  13       1652.69       1703.29        37.15 o
  -3   3  13        220.52        226.57        18.13 o
  -2   3  13        721.53        678.41        25.67 o
  -1   3  13       1561.12       1506.66        34.28 o
   0   3  13        399.81        370.21        18.99 o
   1   3  13          3.46         17.83        14.22 o
   2   3  13        255.41        275.91        18.62 o
   3   3  13         64.01         60.27        17.28 o
   4   3  13        121.59         90.24        20.22 o
   5   3  13          2.38          7.53        21.61 o
   6   3  13        188.44        190.20        26.64 o
   7   3  13          6.82        -14.21        24.33 o
   8   3  13       1721.27       1824.34        51.44 o
   9   3  13         74.04         58.37        30.39 o
  -9   4  13          0.43         50.70        31.57 o
  -8   4  13        431.67        593.38        41.02 o
  -7   4  13         11.38        -24.39        24.39 o
  -6   4  13        673.00        708.39        39.60 o
  -5   4  13         22.41          4.11        25.30 o
  -4   4  13        909.23       1012.24        28.35 o
  -3   4  13       2239.38       2086.95        39.93 o
  -2   4  13        549.84        557.96        23.00 o
  -1   4  13       3009.71       3056.57        50.32 o
   0   4  13        203.94        207.74        20.00 o
   1   4  13       7120.23       6855.16        75.80 o
   2   4  13         84.53         64.73        16.77 o
   3   4  13       6697.18       6492.33        77.64 o
   4   4  13        800.04        864.08        31.64 o
   5   4  13       2613.57       2567.20        74.55 o
   6   4  13        216.12        182.58        27.22 o
   7   4  13        955.16       1002.64        38.10 o
   8   4  13         38.70         23.76        26.71 o
   9   4  13         11.55         19.95        29.85 o
  -9   5  13         13.42         20.17        39.35 o
  -8   5  13         12.87         33.79        29.84 o
  -7   5  13         15.57         -7.94        29.97 o
  -6   5  13         57.02         80.51        25.86 o
  -5   5  13         75.33         25.67        21.50 o
  -4   5  13        724.49        715.98        25.00 o
  -3   5  13        831.07        721.90        26.39 o
  -2   5  13        809.48        734.10        25.63 o
  -1   5  13       1034.72       1014.47        32.44 o
   0   5  13       6399.71       6303.00        76.65 o
   1   5  13        364.19        379.93        19.62 o
   2   5  13       4261.56       4392.61        60.09 o
   3   5  13         68.34         45.79        20.54 o
   4   5  13       3551.03       3468.37        55.86 o
   5   5  13        252.48        320.56        29.72 o
   6   5  13        401.10        406.35        29.84 o
   7   5  13       1429.09       1384.73        47.15 o
   8   5  13          4.36         24.19        27.11 o
  -8   6  13         91.33         73.99        31.60 o
  -7   6  13         21.65         22.36        29.64 o
  -6   6  13        471.33        498.20        30.48 o
  -5   6  13        604.04        667.89        28.63 o
  -4   6  13       1117.40       1233.00        32.84 o
  -3   6  13        651.09        730.97        27.21 o
  -2   6  13       1146.16       1079.82        31.11 o
  -1   6  13        120.42        114.12        19.56 o
   0   6  13         21.14         34.95        18.18 o
   1   6  13         85.05         51.36        18.01 o
   2   6  13          0.23         -4.26        16.28 o
   3   6  13        138.56        141.72        28.45 o
   4   6  13        998.81       1033.39        34.10 o
   5   6  13         92.05         97.99        24.53 o
   6   6  13          0.61         19.42        24.17 o
   7   6  13          1.72        -11.37        25.43 o
   8   6  13          0.53        -29.80        29.80 o
  -8   7  13          3.41         27.61        30.92 o
  -7   7  13         38.59         38.64        29.84 o
  -6   7  13         93.24         45.47        29.95 o
  -5   7  13        712.61        720.83        30.99 o
  -4   7  13        381.64        389.98        31.31 o
  -3   7  13        866.99        950.01        29.72 o
  -2   7  13        340.64        393.92        22.81 o
  -1   7  13        913.73        990.84        31.44 o
   0   7  13        821.81        814.20        27.68 o
   1   7  13        901.51        893.38        28.60 o
   2   7  13         96.42         75.54        18.72 o
   3   7  13         12.01         -4.56        18.79 o
   4   7  13          1.98         -6.41        24.30 o
   5   7  13        124.27        108.63        35.41 o
   6   7  13        147.98        105.32        27.65 o
   7   7  13        342.39        285.66        33.64 o
   8   7  13        160.06        193.70        34.20 o
  -8   8  13        261.85        307.14        36.60 o
  -7   8  13         11.67          9.41        29.85 o
  -6   8  13        289.87        340.77        34.82 o
  -5   8  13        500.34        497.67        31.09 o
  -4   8  13        269.64        189.69        23.48 o
  -3   8  13        945.17       1019.49        42.34 o
  -2   8  13        307.18        295.96        22.36 o
  -1   8  13       2727.57       2712.07        47.99 o
   0   8  13        281.30        295.60        23.11 o
   1   8  13       1641.47       1578.35        38.68 o
   2   8  13        141.63         93.22        19.37 o
   3   8  13        670.86        756.29        39.22 o
   4   8  13        806.23        796.37        32.40 o
   5   8  13          4.53         33.13        24.91 o
   6   8  13        798.62        739.68        40.11 o
   7   8  13         16.66         11.16        30.65 o
  -7   9  13         52.45         72.78        32.34 o
  -6   9  13        149.83        111.71        31.08 o
  -5   9  13         26.28         24.31        25.57 o
  -4   9  13         10.51          0.22        23.15 o
  -3   9  13          2.02         -8.04        20.43 o
  -2   9  13        254.00        276.12        23.27 o
  -1   9  13        130.32        124.13        20.90 o
   0   9  13        272.44        294.53        24.50 o
   1   9  13         63.76         86.55        20.48 o
   2   9  13       2097.04       2110.17        45.56 o
   3   9  13        139.67        170.15        24.12 o
   4   9  13        969.33       1073.14        38.47 o
   5   9  13         26.95          7.73        28.64 o
   6   9  13       1271.53       1272.92        48.42 o
   7   9  13          1.98        -29.79        29.79 o
  -7  10  13        491.95        452.65        43.15 o
  -6  10  13        110.28         82.91        29.67 o
  -5  10  13        670.33        716.33        34.73 o
  -4  10  13         12.99         -0.05        24.33 o
  -3  10  13        114.50        126.29        24.95 o
  -2  10  13          1.51        -24.64        24.69 o
  -1  10  13        159.54        167.36        23.57 o
   0  10  13          3.35          1.64        19.43 o
   1  10  13        360.63        377.22        32.96 o
   2  10  13         11.70        -18.63        19.49 o
   3  10  13         51.75         59.05        33.18 o
   4  10  13        273.24        298.31        35.61 o
   5  10  13        184.39        163.46        34.02 o
   6  10  13        326.50        334.51        39.80 o
  -6  11  13          0.09        -30.60        30.60 o
  -5  11  13         18.69         -7.08        25.72 o
  -4  11  13         26.80         -8.69        25.04 o
  -3  11  13        117.25        108.30        24.27 o
  -2  11  13         70.75         60.45        22.96 o
  -1  11  13        459.93        402.75        30.72 o
   0  11  13         49.20         39.14        21.42 o
   1  11  13        648.26        629.48        28.10 o
   2  11  13          0.51          3.46        21.56 o
   3  11  13        587.02        627.84        33.31 o
   4  11  13         15.37        -27.51        27.51 o
   5  11  13        110.58        144.04        33.65 o
   6  11  13          1.78        -27.60        33.24 o
  -5  12  13        528.79        522.58        35.79 o
  -4  12  13          5.22        -25.58        25.58 o
  -3  12  13         87.27         74.77        26.45 o
  -2  12  13          4.97          3.36        23.23 o
  -1  12  13          3.70          2.85        23.83 o
   0  12  13        102.11         99.84        24.36 o
   1  12  13        324.35        289.95        27.27 o
   2  12  13        206.89        201.54        26.46 o
   3  12  13        230.20        178.56        26.94 o
   4  12  13        242.87        223.83        30.65 o
   5  12  13         13.66         11.16        31.64 o
  -4  13  13         63.29         57.40        29.09 o
  -3  13  13        124.65        146.96        28.34 o
  -2  13  13         59.24         68.10        25.23 o
  -1  13  13         39.70         67.63        25.63 o
   0  13  13        325.60        298.07        29.30 o
   1  13  13         63.59         28.14        25.10 o
   2  13  13        138.46        149.69        28.53 o
   3  13  13         16.31         -3.41        26.54 o
   4  13  13        414.69        489.39        35.75 o
  -3  14  13         99.67        105.15        29.28 o
  -2  14  13        224.28        252.03        29.93 o
  -1  14  13        128.42         72.01        27.78 o
   0  14  13         95.35         78.70        28.07 o
   1  14  13        217.86        185.51        32.03 o
   2  14  13         61.43         40.98        28.27 o
  -8   0  14        415.61        490.39        59.33 o
  -6   0  14        341.44        474.96        50.95 o
  -4   0  14        275.87        264.05        40.10 o
  -2   0  14        517.18        466.00        39.26 o
   0   0  14        129.40        100.98        24.51 o
   2   0  14       1729.33       1733.50        50.13 o
   4   0  14       7183.34       7455.58       208.28 o
   6   0  14       8200.14       8097.14       145.39 o
   8   0  14       4355.10       4516.34       106.19 o
  -9   1  14         28.63        -14.68        55.13 o
  -8   1  14          3.64         63.26        34.51 o
  -7   1  14        270.98        237.29        35.27 o
  -6   1  14         63.53         22.99        30.90 o
  -5   1  14        308.44        319.98        32.83 o
  -4   1  14          5.22        -19.03        21.25 o
  -3   1  14        691.00        680.95        29.35 o
  -2   1  14         49.81         52.66        17.44 o
  -1   1  14       1252.31       1162.53        34.16 o
   0   1  14        101.85         88.89        16.08 o
   1   1  14       1447.01       1437.80        32.17 o
   2   1  14        319.58        351.49        19.61 o
   3   1  14       1016.95       1022.24        30.59 o
   4   1  14        357.59        360.49        24.63 o
   5   1  14        372.59        367.13        30.02 o
   6   1  14        189.87        141.51        24.76 o
   7   1  14        361.02        385.55        29.78 o
   8   1  14        105.79        143.54        32.93 o
  -9   2  14         48.65        -12.48        39.91 o
  -8   2  14         16.47         30.50        32.85 o
  -7   2  14        341.37        331.51        36.14 o
  -6   2  14        119.42         61.28        30.24 o
  -5   2  14        347.92        414.35        30.72 o
  -4   2  14       1493.39       1539.19        46.23 o
  -3   2  14         67.29         48.68        22.47 o
  -2   2  14       2176.41       2117.15        42.60 o
  -1   2  14        219.73        176.36        22.23 o
   0   2  14       1244.32       1254.72        31.24 o
   1   2  14        594.94        629.49        24.12 o
   2   2  14        199.25        216.16        18.87 o
   3   2  14        729.87        728.73        25.14 o
   4   2  14        935.99        944.00        32.42 o
   5   2  14          8.68         32.55        24.59 o
   6   2  14        369.43        404.81        30.80 o
   7   2  14       1058.06       1060.09        40.47 o
   8   2  14        228.53        256.62        30.71 o
  -8   3  14         39.06         46.15        32.14 o
  -7   3  14         51.70         31.59        30.17 o
  -6   3  14        299.23        315.86        29.40 o
  -5   3  14         75.27        105.45        24.63 o
  -4   3  14          7.20         15.89        21.09 o
  -3   3  14         18.99         54.28        23.58 o
  -2   3  14          5.54          1.61        17.18 o
  -1   3  14        156.55        145.46        19.85 o
   0   3  14        931.41        923.48        31.39 o
   1   3  14        639.11        623.29        25.57 o
   2   3  14        324.96        366.76        21.41 o
   3   3  14        537.70        475.88        24.67 o
   4   3  14        424.67        426.16        26.52 o
   5   3  14         60.42          9.51        24.85 o
   6   3  14          0.08         18.92        24.83 o
   7   3  14         19.25         21.56        26.40 o
   8   3  14         27.26          8.61        27.92 o
  -8   4  14         59.06         93.18        33.16 o
  -7   4  14        378.76        453.05        35.57 o
  -6   4  14          9.49          3.67        26.25 o
  -5   4  14        764.40        784.57        33.45 o
  -4   4  14        335.47        317.95        26.90 o
  -3   4  14        608.76        664.63        25.80 o
  -2   4  14        403.57        437.01        26.32 o
  -1   4  14        103.32        119.24        18.80 o
   0   4  14       1248.33       1268.92        34.20 o
   1   4  14       1302.29       1377.56        38.95 o
   2   4  14       1078.64       1199.01        33.04 o
   3   4  14       1683.89       1731.57        44.33 o
   4   4  14       1445.38       1449.71        46.12 o
   5   4  14         27.83         -4.86        23.56 o
   6   4  14       1836.70       1859.78        50.20 o
   7   4  14        300.34        346.23        30.81 o
   8   4  14        468.63        469.50        36.37 o
  -8   5  14         92.92         56.98        37.59 o
  -7   5  14        262.75        354.27        34.30 o
  -6   5  14         71.93        110.60        36.45 o
  -5   5  14       1105.31       1163.24        42.74 o
  -4   5  14          1.41         -1.22        19.94 o
  -3   5  14       2560.56       2501.98        52.03 o
  -2   5  14         27.63         19.00        20.04 o
  -1   5  14       2394.08       2390.33        45.96 o
   0   5  14       1768.52       1670.08        43.20 o
   1   5  14        559.11        529.68        27.68 o
   2   5  14        935.78        930.52        30.93 o
   3   5  14        604.57        644.24        29.65 o
   4   5  14       1495.31       1546.63        47.85 o
   5   5  14        645.93        742.94        41.91 o
   6   5  14          0.47         37.32        25.11 o
   7   5  14        258.80        304.72        30.51 o
   8   5  14         45.09         78.61        28.91 o
  -8   6  14          0.10        -26.05        31.96 o
  -7   6  14         32.72         25.48        30.71 o
  -6   6  14        357.45        331.49        33.60 o
  -5   6  14        319.95        363.95        33.66 o
  -4   6  14        834.85        897.62        30.22 o
  -3   6  14          8.98        -19.81        19.81 o
  -2   6  14       2850.66       2808.60        49.53 o
  -1   6  14        478.48        486.31        24.40 o
   0   6  14       1743.76       1772.97        40.30 o
   1   6  14        435.70        478.88        27.33 o
   2   6  14        359.20        315.11        25.41 o
   3   6  14        652.75        677.97        32.16 o
   4   6  14        100.11         45.19        30.93 o
   5   6  14         47.53          7.28        25.15 o
   6   6  14        336.80        341.31        31.89 o
   7   6  14          1.61        -27.41        27.41 o
  -7   7  14          3.16        -28.03        33.98 o
  -6   7  14          5.42        -26.03        43.91 o
  -5   7  14        526.05        576.54        38.88 o
  -4   7  14          2.15        -21.28        21.28 o
  -3   7  14        345.49        313.10        23.80 o
  -2   7  14        320.38        336.65        24.15 o
  -1   7  14        882.81        812.62        32.57 o
   0   7  14         18.09         29.43        19.16 o
   1   7  14         30.19         14.93        19.63 o
   2   7  14        121.76        135.96        25.25 o
   3   7  14         88.21         95.25        27.93 o
   4   7  14        471.50        527.01        37.79 o
   5   7  14       1052.24        979.30        50.12 o
   6   7  14         18.16        -26.19        26.19 o
   7   7  14        373.87        381.67        40.66 o
  -7   8  14         22.31         31.60        41.27 o
  -6   8  14        102.17        132.44        41.33 o
  -5   8  14          6.47         59.29        33.27 o
  -4   8  14        561.51        548.47        37.60 o
  -3   8  14        177.60        241.27        24.89 o
  -2   8  14       2013.93       2191.66        70.63 o
  -1   8  14          4.16         35.43        21.79 o
   0   8  14       1287.73       1310.64        35.37 o
   1   8  14         51.09         36.20        20.52 o
   2   8  14        960.69        949.37        34.33 o
   3   8  14         18.52        -12.41        23.73 o
   4   8  14         81.64         46.52        28.09 o
   5   8  14         47.33         51.73        27.37 o
   6   8  14         11.98        -31.20        31.20 o
   7   8  14         94.47         82.25        32.87 o
  -6   9  14         47.90         -7.03        31.32 o
  -5   9  14        140.96        115.35        28.36 o
  -4   9  14         40.65         66.46        27.51 o
  -3   9  14        334.26        293.09        30.58 o
  -2   9  14        419.33        437.04        31.08 o
  -1   9  14         15.93         17.91        24.76 o
   0   9  14        669.07        716.37        29.82 o
   1   9  14       1370.01       1289.92        37.57 o
   2   9  14        881.12        854.48        40.89 o
   3   9  14       1157.68       1209.89        45.02 o
   4   9  14         95.84         86.57        30.41 o
   5   9  14       3164.12       3227.66        94.86 o
   6   9  14          0.47         30.37        33.07 o
  -6  10  14        289.85        270.07        38.01 o
  -5  10  14          3.09        -26.11        26.11 o
  -4  10  14        353.82        352.45        30.40 o
  -3  10  14         97.45         62.97        24.21 o
  -2  10  14        538.82        481.36        29.54 o
  -1  10  14          4.10        -13.00        21.07 o
   0  10  14        616.15        609.16        30.53 o
   1  10  14         35.93         77.76        21.97 o
   2  10  14        827.73        832.76        34.33 o
   3  10  14        103.45        104.13        30.24 o
   4  10  14        869.88        897.17        51.87 o
   5  10  14        167.16        218.26        37.88 o
   6  10  14        312.07        344.36        40.70 o
  -5  11  14          4.47         32.40        29.52 o
  -4  11  14         49.22         -6.01        27.03 o
  -3  11  14          6.74        -12.17        29.99 o
  -2  11  14         49.37         63.05        24.26 o
  -1  11  14        535.64        574.21        30.62 o
   0  11  14        896.52        925.13        34.99 o
   1  11  14        252.63        249.14        25.73 o
   2  11  14        711.62        720.95        38.39 o
   3  11  14        324.05        309.03        31.89 o
   4  11  14        518.69        564.76        43.06 o
   5  11  14          0.48        -32.89        32.89 o
  -4  12  14          3.23         -0.78        27.95 o
  -3  12  14          9.43        -24.84        25.48 o
  -2  12  14         53.72         25.75        24.96 o
  -1  12  14         37.46         48.19        26.66 o
   0  12  14        107.27         65.72        26.45 o
   1  12  14         13.30        -21.77        24.59 o
   2  12  14        108.42        140.32        27.91 o
   3  12  14         15.38          5.46        28.42 o
   4  12  14        198.00        256.42        41.21 o
  -3  13  14          0.28        -26.84        26.84 o
  -2  13  14        195.12        184.79        28.21 o
  -1  13  14         92.38         64.76        30.59 o
   0  13  14         51.79         52.67        29.80 o
   1  13  14        236.58        176.01        31.50 o
   2  13  14        111.01         84.94        33.51 o
  -7   0  15        474.90        494.63        59.92 o
  -5   0  15        196.81        370.24        48.45 o
  -3   0  15       1049.63        997.97        63.71 o
  -1   0  15        136.16        146.43        41.17 o
   1   0  15        752.55        714.53        35.31 o
   3   0  15        873.35        973.91        54.12 o
   5   0  15        807.72        806.09        54.22 o
   7   0  15       1517.61       1589.88        64.88 o
  -8   1  15         46.40          9.65        47.35 o
  -7   1  15          1.83        -32.00        32.00 o
  -6   1  15         53.08         36.72        31.06 o
  -5   1  15        375.00        429.22        37.26 o
  -4   1  15        295.50        306.84        30.79 o
  -3   1  15       2082.42       2280.34        61.94 o
  -2   1  15        503.53        503.18        33.50 o
  -1   1  15       2672.32       2779.94        54.30 o
   0   1  15       2404.30       2351.26        44.44 o
   1   1  15         54.34         19.05        18.16 o
   2   1  15       2365.75       2290.58        43.35 o
   3   1  15        726.56        755.67        55.26 o
   4   1  15       1186.34       1150.91        36.62 o
   5   1  15       3578.64       3458.15        67.47 o
   6   1  15         69.56         53.06        27.04 o
   7   1  15        828.49        861.76        38.74 o
   8   1  15          0.17         42.60        29.23 o
  -8   2  15          0.87        -39.14        39.14 o
  -7   2  15         47.23         47.12        33.68 o
  -6   2  15          4.20         -1.55        34.55 o
  -5   2  15        353.04        420.80        35.47 o
  -4   2  15          7.04         24.08        24.54 o
  -3   2  15          9.06         35.10        25.73 o
  -2   2  15        163.54        171.30        26.14 o
  -1   2  15         98.73         64.11        22.06 o
   0   2  15          7.15          5.88        20.95 o
   1   2  15         46.08         46.78        19.82 o
   2   2  15          4.60        -18.68        18.68 o
   3   2  15         88.44         52.90        23.17 o
   4   2  15        136.60        110.13        24.55 o
   5   2  15          2.55        -13.77        24.52 o
   6   2  15          3.38         21.09        26.27 o
   7   2  15         18.33        -15.54        27.18 o
  -8   3  15         68.33        111.85        39.85 o
  -7   3  15         45.44         79.17        35.13 o
  -6   3  15        185.63        204.87        35.54 o
  -5   3  15         31.08         53.86        30.56 o
  -4   3  15         88.98         75.85        27.36 o
  -3   3  15         96.51         48.93        28.00 o
  -2   3  15        520.55        461.54        27.71 o
  -1   3  15        942.69       1047.31        40.80 o
   0   3  15       2100.26       2051.56        48.11 o
   1   3  15        240.15        259.87        26.05 o
   2   3  15       2600.36       2469.55        48.27 o
   3   3  15        437.22        401.29        27.75 o
   4   3  15       1202.02       1179.59        39.51 o
   5   3  15        100.86        100.12        26.46 o
   6   3  15        285.24        251.84        34.86 o
   7   3  15          0.77          8.72        27.22 o
  -8   4  15          7.43         61.35        39.03 o
  -7   4  15        541.76        709.87        50.63 o
  -6   4  15          3.84        -19.11        32.26 o
  -5   4  15        852.09        864.57        41.46 o
  -4   4  15        263.42        234.33        28.08 o
  -3   4  15        463.03        463.15        31.13 o
  -2   4  15         13.32        -10.50        20.29 o
  -1   4  15        179.27        127.68        23.59 o
   0   4  15        243.22        242.43        25.45 o
   1   4  15         12.96         -9.47        21.23 o
   2   4  15        584.43        653.79        33.88 o
   3   4  15         88.52         77.07        23.26 o
   4   4  15        433.73        475.51        32.22 o
   5   4  15        342.49        421.17        33.90 o
   6   4  15         20.04         15.62        30.91 o
   7   4  15        320.48        355.89        32.47 o
  -7   5  15         12.67          9.72        39.16 o
  -6   5  15       1413.40       1533.65        55.28 o
  -5   5  15        153.93        203.62        33.51 o
  -4   5  15       1338.65       1317.38        49.38 o
  -3   5  15        614.97        666.01        28.25 o
  -2   5  15       1143.42       1131.36        35.30 o
  -1   5  15        243.86        227.51        25.20 o
   0   5  15         14.48          3.67        21.96 o
   1   5  15        122.36         86.28        24.48 o
   2   5  15        159.33        131.45        25.26 o
   3   5  15        388.99        362.89        34.23 o
   4   5  15         69.66         60.78        25.54 o
   5   5  15        414.47        457.96        38.58 o
   6   5  15        715.29        681.42        38.07 o
   7   5  15        152.89        101.26        33.48 o
  -7   6  15          7.46         -6.60        35.02 o
  -6   6  15         19.33        -15.61        33.68 o
  -5   6  15         11.68        -27.60        27.60 o
  -4   6  15        349.16        328.63        30.29 o
  -3   6  15        157.02        213.57        23.27 o
  -2   6  15        290.83        219.31        25.83 o
  -1   6  15        995.84        950.86        38.18 o
   0   6  15        413.93        333.73        27.83 o
   1   6  15       1663.18       1725.45        48.79 o
   2   6  15          2.41          0.53        22.98 o
   3   6  15       1157.17       1151.41        48.38 o
   4   6  15        169.68        197.16        34.72 o
   5   6  15         84.33         76.57        27.99 o
   6   6  15         53.64          1.36        29.08 o
   7   6  15          0.58        -30.21        30.21 o
  -7   7  15          7.06        -17.16        35.40 o
  -6   7  15         76.74         59.18        35.68 o
  -5   7  15        153.17        155.95        33.13 o
  -4   7  15        224.29        175.76        26.49 o
  -3   7  15       1053.71       1114.02        34.65 o
  -2   7  15        200.47        152.34        22.75 o
  -1   7  15       1271.69       1340.85        37.43 o
   0   7  15         29.26         21.58        25.97 o
   1   7  15        812.43        812.32        40.75 o
   2   7  15          4.44          3.82        24.49 o
   3   7  15         53.66         32.16        26.21 o
   4   7  15        242.71        234.49        32.27 o
   5   7  15        286.23        330.67        36.26 o
   6   7  15         74.89         64.41        30.05 o
  -6   8  15         42.53         10.06        35.97 o
  -5   8  15        136.91        108.25        33.13 o
  -4   8  15        276.79        322.07        30.89 o
  -3   8  15        102.39         90.74        27.14 o
  -2   8  15        315.31        341.70        28.70 o
  -1   8  15        284.99        305.60        29.84 o
   0   8  15         28.83         13.43        20.95 o
   1   8  15        255.71        215.43        30.96 o
   2   8  15        248.29        218.94        29.22 o
   3   8  15        216.74        227.23        29.51 o
   4   8  15       1522.43       1519.20        52.32 o
   5   8  15         51.07         24.77        34.56 o
   6   8  15        688.47        742.16        62.98 o
  -6   9  15        185.66        225.58        43.22 o
  -5   9  15          0.97        -27.89        29.21 o
  -4   9  15        676.48        736.39        36.43 o
  -3   9  15         75.39         26.32        24.50 o
  -2   9  15        208.39        210.96        46.89 o
  -1   9  15        226.17        270.85        26.41 o
   0   9  15        545.55        560.82        28.34 o
   1   9  15        147.78        104.57        32.55 o
   2   9  15         78.71         50.82        27.38 o
   3   9  15          0.02        -10.27        26.17 o
   4   9  15        623.39        662.94        60.99 o
   5   9  15        128.95        118.10        38.12 o
  -5  10  15          6.66        -30.89        30.89 o
  -4  10  15          5.14          8.17        27.32 o
  -3  10  15        375.24        379.50        35.81 o
  -2  10  15         68.62        122.39        25.94 o
  -1  10  15       1578.24       1620.65        44.98 o
   0  10  15         61.73         87.17        27.68 o
   1  10  15       2050.22       2189.64        52.49 o
   2  10  15         65.35         77.74        28.16 o
   3  10  15       1829.39       2037.13        61.34 o
   4  10  15        523.62        577.19        65.91 o
  -4  11  15          4.00        -27.88        27.88 o
  -3  11  15        147.22        104.05        30.44 o
  -2  11  15         80.00         76.45        25.92 o
  -1  11  15         73.50         59.15        25.18 o
   0  11  15        149.12        154.02        26.19 o
   1  11  15         44.86         52.23        24.17 o
   2  11  15        524.62        639.96        59.10 o
   3  11  15          4.22         -7.14        30.73 o
   4  11  15         88.14         13.98        35.08 o
  -3  12  15         14.15        -23.41        27.94 o
  -2  12  15          4.14        -26.22        26.22 o
  -1  12  15        168.21        151.91        28.78 o
   0  12  15        132.42        129.12        28.37 o
   1  12  15        662.32        659.70        36.21 o
   2  12  15        236.63        254.70        35.42 o
  -6   0  16        256.01        384.22       122.30 o
  -4   0  16       3290.30       3480.97       115.29 o
  -2   0  16       2834.09       2944.40       290.33 o
   0   0  16       4283.25       4090.42       104.84 o
   2   0  16        224.98        224.09        32.64 o
   4   0  16         57.52        123.51        53.54 o
   6   0  16          2.92         63.62        42.81 o
  -7   1  16          2.62         44.01        41.04 o
  -6   1  16         60.10         76.87        39.48 o
  -5   1  16         41.56         86.41        51.71 o
  -4   1  16          0.38         -0.54        31.87 o
  -3   1  16        133.59         56.21        32.79 o
  -2   1  16        427.20        369.73        44.50 o
  -1   1  16        728.49        701.37        50.86 o
   0   1  16          0.04         20.56        25.44 o
   1   1  16       1754.84       1835.86        48.42 o
   2   1  16        139.52        178.21        21.52 o
   3   1  16       2629.62       2481.98        64.11 o
   4   1  16       2043.70       2130.28        57.34 o
   5   1  16        406.80        411.52        32.77 o
   6   1  16        635.57        655.46        36.45 o
   7   1  16        117.46        131.29        35.96 o
  -7   2  16          2.06         27.34        55.26 o
  -6   2  16          1.09         51.58        37.48 o
  -5   2  16         38.63          3.05        43.92 o
  -4   2  16        280.64        255.33        35.95 o
  -3   2  16        743.40        754.95        44.78 o
  -2   2  16        527.23        624.81        47.69 o
  -1   2  16       2289.70       2472.11        95.21 o
   0   2  16        430.65        358.24        29.63 o
   1   2  16       3275.28       3298.15        60.71 o
   2   2  16        195.14        188.77        23.56 o
   3   2  16       1308.60       1400.19        43.87 o
   4   2  16        754.80        736.35        34.20 o
   5   2  16         44.33         58.11        26.82 o
   6   2  16        348.70        320.11        31.93 o
   7   2  16         17.15         22.79        28.94 o
  -7   3  16          4.09         11.19        45.29 o
  -6   3  16        179.68        201.44        59.14 o
  -5   3  16          7.39        -32.83        33.30 o
  -4   3  16        439.17        425.22        39.82 o
  -3   3  16         27.31        -14.36        28.82 o
  -2   3  16        551.30        593.36        39.39 o
  -1   3  16       1398.17       1341.28        43.62 o
   0   3  16         70.98        110.36        24.98 o
   1   3  16       1837.78       1907.33        49.08 o
   2   3  16        269.21        314.86        27.02 o
   3   3  16       2083.13       2125.25        56.38 o
   4   3  16         20.56         11.31        27.00 o
   5   3  16        306.79        325.29        32.42 o
   6   3  16        194.39        268.19        33.94 o
   7   3  16          4.85        -30.74        30.74 o
  -7   4  16         73.98        122.77        46.68 o
  -6   4  16        812.49        858.11        53.91 o
  -5   4  16        555.57        635.57        44.05 o
  -4   4  16        459.92        490.59        37.60 o
  -3   4  16         33.80         35.09        30.03 o
  -2   4  16        813.01        841.31        80.53 o
  -1   4  16         74.91         60.04        27.21 o
   0   4  16        111.82         98.66        26.03 o
   1   4  16       1062.01       1037.97        37.03 o
   2   4  16          9.25          1.54        23.16 o
   3   4  16        110.99        120.05        46.84 o
   4   4  16          2.72         17.83        26.87 o
   5   4  16        198.08        232.81        31.35 o
   6   4  16        113.51         95.70        30.97 o
  -6   5  16        230.37        254.53        40.02 o
  -5   5  16        351.55        350.65        47.23 o
  -4   5  16          2.16        -29.85        30.95 o
  -3   5  16        213.90        251.71        34.26 o
  -2   5  16        264.10        285.37        33.15 o
  -1   5  16          2.94          8.25        26.04 o
   0   5  16        550.35        593.95        41.55 o
   1   5  16         15.63         -0.03        23.69 o
   2   5  16         67.32         15.69        29.26 o
   3   5  16         43.93         27.01        28.98 o
   4   5  16          3.56          7.30        30.65 o
   5   5  16        299.16        333.44        32.93 o
   6   5  16        303.76        313.14        34.60 o
  -6   6  16         18.77         -6.53        39.61 o
  -5   6  16       1047.43       1100.78        48.80 o
  -4   6  16        231.16        162.31        34.11 o
  -3   6  16        595.96        644.76        40.50 o
  -2   6  16        276.34        343.34        29.94 o
  -1   6  16        312.15        301.13        28.42 o
   0   6  16          6.60         20.08        24.99 o
   1   6  16         10.19         27.62        30.97 o
   2   6  16        521.74        490.68        32.73 o
   3   6  16         70.13         63.33        30.48 o
   4   6  16        702.47        728.66        71.32 o
   5   6  16          3.82        -13.75        39.70 o
   6   6  16        109.81        144.12        32.70 o
  -6   7  16         39.43         34.53        38.49 o
  -5   7  16          9.07          9.52        32.60 o
  -4   7  16        132.19        198.51        31.68 o
  -3   7  16         35.65         42.97        28.88 o
  -2   7  16        730.94        837.64        64.48 o
  -1   7  16         36.16         32.25        28.19 o
   0   7  16        879.93        943.51        37.69 o
   1   7  16        109.43         57.27        25.76 o
   2   7  16        576.92        519.60        38.73 o
   3   7  16        397.00        402.97        39.87 o
   4   7  16         63.16         51.99        31.18 o
   5   7  16        864.99        875.51        46.45 o
  -5   8  16         34.81         25.14        33.60 o
  -4   8  16          2.40        -31.03        31.03 o
  -3   8  16        163.39        147.90        25.81 o
  -2   8  16         90.31        102.35        28.33 o
  -1   8  16        413.45        338.28        30.30 o
   0   8  16          3.88          6.96        25.53 o
   1   8  16         22.40         35.27        26.28 o
   2   8  16        190.18        237.50        30.86 o
   3   8  16        683.59        735.37        50.35 o
   4   8  16        630.82        741.90        54.81 o
   5   8  16       1009.00        969.72        52.45 o
  -4   9  16         23.26        -27.21        30.01 o
  -3   9  16        691.93        713.07        42.33 o
  -2   9  16          9.17        -24.39        24.39 o
  -1   9  16        709.55        842.35        41.68 o
   0   9  16         29.64         47.59        27.26 o
   1   9  16         10.68         -5.54        26.37 o
   2   9  16        167.13        168.86        38.55 o
   3   9  16         10.01         -2.03        30.76 o
   4   9  16        143.94        159.50        37.77 o
  -3  10  16         40.10         13.60        29.54 o
  -2  10  16        202.10        203.10        28.50 o
  -1  10  16         15.57         28.88        26.96 o
   0  10  16        746.03        738.41        36.87 o
   1  10  16         30.89          1.95        26.42 o
   2  10  16        553.30        603.72        47.82 o
   3  10  16         43.55        -13.59        34.32 o
  -2  11  16        401.80        378.21        32.04 o
  -1  11  16          5.55        -25.81        25.81 o
   0  11  16       1143.73       1204.67        55.16 o
   1  11  16          3.81        -10.29        29.14 o
   2  11  16        989.33       1091.44        54.48 o
  -5   0  17        484.10        528.07        77.93 o
  -3   0  17        896.15        979.47        73.16 o
  -1   0  17       1148.72       1228.47        73.06 o
   1   0  17         25.70         41.95        45.56 o
   3   0  17        280.25        341.63        44.49 o
   5   0  17       1035.76        999.40        62.41 o
  -6   1  17         15.53         70.53        46.55 o
  -5   1  17        347.43        450.02        54.53 o
  -4   1  17          1.10         15.66        44.11 o
  -3   1  17       1291.81       1438.06        61.53 o
  -2   1  17         34.29         59.64        35.80 o
  -1   1  17       1388.24       1407.01        54.03 o
   0   1  17         49.62         75.63        36.56 o
   1   1  17        346.95        412.80        31.21 o
   2   1  17         19.32         31.34        28.15 o
   3   1  17        413.36        556.07        38.14 o
   4   1  17        192.34        189.06        31.64 o
   5   1  17         22.35          1.90        29.08 o
   6   1  17        123.90         93.59        32.54 o
  -6   2  17          8.52         56.88        46.59 o
  -5   2  17        195.81        204.75        53.21 o
  -4   2  17        461.85        433.69        52.56 o
  -3   2  17        151.97        182.48        36.05 o
  -2   2  17       2555.88       2618.60        77.85 o
  -1   2  17        357.92        367.49        34.94 o
   0   2  17       4711.32       4943.41        95.20 o
   1   2  17         47.64         70.44        26.53 o
   2   2  17       4633.97       4737.00        81.76 o
   3   2  17        421.96        451.76        36.04 o
   4   2  17       2615.93       2683.04        66.34 o
   5   2  17        701.49        726.84        39.80 o
   6   2  17        507.51        589.16        44.66 o
  -6   3  17         31.43         56.87        59.28 o
  -5   3  17        537.06        550.84        55.75 o
  -4   3  17          0.04         -7.63        37.90 o
  -3   3  17        353.65        353.13        37.21 o
  -2   3  17        199.41        239.08        34.53 o
  -1   3  17        226.59        255.39        33.64 o
   0   3  17        499.20        592.81        39.98 o
   1   3  17        272.06        339.32        29.47 o
   2   3  17          6.01         15.60        26.47 o
   3   3  17        268.27        302.62        43.96 o
   4   3  17          1.82        -29.98        29.98 o
   5   3  17       1049.29       1023.25        44.43 o
  -6   4  17        400.84        455.62        56.64 o
  -5   4  17         13.29         58.41        74.42 o
  -4   4  17        151.38        117.93        49.20 o
  -3   4  17         72.92        109.80        43.20 o
  -2   4  17          1.24         -9.09        33.66 o
  -1   4  17         46.13         27.69        28.63 o
   0   4  17        658.99        702.77        34.60 o
   1   4  17        133.36        132.29        31.94 o
   2   4  17        761.18        838.20        39.29 o
   3   4  17          1.20         -8.01        30.77 o
   4   4  17         83.63         62.82        31.70 o
   5   4  17          7.80         34.97        42.35 o
  -5   5  17        405.02        443.62        48.81 o
  -4   5  17         27.66          2.73        36.17 o
  -3   5  17        153.64        165.09        34.89 o
  -2   5  17         10.48         -5.67        31.27 o
  -1   5  17          8.90        -11.99        25.68 o
   0   5  17        371.52        386.75        31.52 o
   1   5  17         24.42        -19.77        25.13 o
   2   5  17        323.23        356.75        33.18 o
   3   5  17         20.58        -10.12        30.58 o
   4   5  17        273.89        321.36        44.77 o
   5   5  17         81.19        137.30        41.18 o
  -5   6  17         44.81         41.36        58.47 o
  -4   6  17        290.25        365.64        42.57 o
  -3   6  17        117.15         58.14        33.37 o
  -2   6  17        339.08        374.35        41.81 o
  -1   6  17         53.67         24.71        27.12 o
   0   6  17         78.19        117.31        28.07 o
   1   6  17         15.52         45.59        29.94 o
   2   6  17        463.75        433.99        34.38 o
   3   6  17        260.23        294.96        46.22 o
   4   6  17        361.45        413.03        38.29 o
  -4   7  17        714.24        694.43        70.19 o
  -3   7  17         26.83         37.16        35.15 o
  -2   7  17        654.76        726.33        36.62 o
  -1   7  17        191.02        171.74        29.23 o
   0   7  17         27.26         -0.92        26.87 o
   1   7  17        993.89       1120.36        41.62 o
   2   7  17         74.57         88.03        37.02 o
   3   7  17       1171.63       1341.39        52.19 o
   4   7  17        883.17        853.25        52.69 o
  -4   8  17        221.59        198.80        47.69 o
  -3   8  17        104.32        117.70        40.89 o
  -2   8  17         33.67         15.93        27.79 o
  -1   8  17         44.26         66.50        28.23 o
   0   8  17         18.60        -25.08        27.02 o
   1   8  17         11.44        -15.84        26.90 o
   2   8  17          0.59         33.94        29.79 o
   3   8  17        143.13        181.73        36.59 o
  -3   9  17         43.02        -24.04        35.27 o
  -2   9  17        514.03        561.14        38.48 o
  -1   9  17        161.49        160.82        30.43 o
   0   9  17        255.62        264.03        31.39 o
   1   9  17        141.45        168.74        32.72 o
   2   9  17          2.21         -7.25        31.50 o
   0  10  17        155.20        118.62        30.51 o
  -4   0  18         92.95         74.75        83.81 o
  -2   0  18          1.71        288.03        67.35 o
   0   0  18        232.58        379.74        65.33 o
   2   0  18        196.71        148.64        66.17 o
   4   0  18        260.94        264.11        56.93 o
  -5   1  18          0.24         93.74        48.96 o
  -4   1  18        780.68        839.46        59.52 o
  -3   1  18         34.27         36.17        36.03 o
  -2   1  18       1069.67       1162.11        53.82 o
  -1   1  18        300.02        349.11        39.73 o
   0   1  18        480.48        509.89        41.79 o
   1   1  18        779.22        868.00        65.55 o
   2   1  18          0.85         24.13        44.87 o
   3   1  18        545.45        654.31        46.03 o
   4   1  18        545.45        644.65        44.07 o
   5   1  18         19.75         17.59        34.47 o
  -5   2  18         72.04         17.88        48.57 o
  -4   2  18         10.50         28.23        56.21 o
  -3   2  18         68.36         40.21        36.87 o
  -2   2  18          5.41         16.55        38.73 o
  -1   2  18        452.92        483.75        42.31 o
   0   2  18         78.59        250.69        37.67 o
   1   2  18        608.38        642.47        39.64 o
   2   2  18          5.22         36.67        34.30 o
   3   2  18        899.05        945.54        58.62 o
   4   2  18         60.16         75.26        37.83 o
  -5   3  18        138.51        273.56        63.40 o
  -4   3  18         18.50          1.75        40.50 o
  -3   3  18         76.52         89.12        36.69 o
  -2   3  18        141.66        130.27        37.54 o
  -1   3  18        902.23       1032.93        47.08 o
   0   3  18        213.96        264.96        35.57 o
   1   3  18       1745.46       1924.69        60.97 o
   2   3  18        388.06        426.19        40.83 o
   3   3  18        912.25        987.79        46.23 o
   4   3  18       1036.42       1204.86        50.61 o
  -4   4  18          1.76         16.15        40.30 o
  -3   4  18        191.41        188.63        39.01 o
  -2   4  18          0.32        -25.19        47.20 o
  -1   4  18         88.92         92.68        33.95 o
   0   4  18        110.81        129.48        33.87 o
   1   4  18        161.58        148.63        29.10 o
   2   4  18         34.73         40.93        38.66 o
   3   4  18         28.98         18.53        47.09 o
   4   4  18         32.72        -11.81        31.97 o
  -4   5  18         43.95        105.97        40.20 o
  -3   5  18         13.32         20.31        33.94 o
  -2   5  18         47.86         64.22        34.91 o
  -1   5  18        118.91        188.17        36.20 o
   0   5  18         10.91         -9.76        27.94 o
   1   5  18        417.75        480.61        34.67 o
   2   5  18         17.92          3.79        31.79 o
   3   5  18        416.54        428.31        48.30 o
  -3   6  18         17.75         41.27        39.22 o
  -2   6  18          0.50         15.58        42.84 o
  -1   6  18         29.60         84.94        47.77 o
   0   6  18        126.90        141.63        29.51 o
   1   6  18        683.62        771.92        40.94 o
   2   6  18         11.28        -23.21        31.86 o
   3   6  18        920.15        983.62        48.72 o
  -2   7  18         49.42         18.41        39.79 o
  -1   7  18        147.50         81.33        35.47 o
   0   7  18        190.13        197.30        30.87 o
   1   7  18         57.64         65.10        31.45 o
   2   7  18       1044.19       1065.14        56.53 o
  -1   8  18        867.63        960.66        42.67 o
   0   8  18          7.11        -32.26        34.25 o
  -3   0  19        483.68        582.36        89.35 o
  -1   0  19        527.01        589.55        65.25 o
   1   0  19          0.72        123.51        51.55 o
   3   0  19         46.77        114.12        71.34 o
  -3   1  19        290.50        356.21        61.62 o
  -2   1  19          7.38         -8.58        37.99 o
  -1   1  19        170.31        182.60        39.63 o
   0   1  19        205.23        260.61        39.88 o
   1   1  19         53.16        112.74        38.33 o
   2   1  19        491.56        566.68        58.74 o
   3   1  19         73.91        113.97        49.71 o
  -3   2  19         94.43        161.29        50.45 o
  -2   2  19         16.37         95.94        52.34 o
  -1   2  19        175.29        196.84        40.40 o
   0   2  19         83.03        101.12        47.23 o
   1   2  19        153.01        206.23        49.14 o
   2   2  19         12.31         36.63        48.73 o
   3   2  19        403.80        469.10        56.59 o
  -3   3  19        119.56        186.18        47.02 o
  -2   3  19          9.31         59.62        41.56 o
  -1   3  19        244.75        352.34        65.59 o
   0   3  19         77.08        164.93        58.92 o
   1   3  19        480.39        518.99        46.06 o
   2   3  19        159.50        289.33        47.61 o
  -2   4  19        112.99        254.85        46.17 o
  -1   4  19         23.59         94.64        38.14 o
   0   4  19       1066.49       1143.06        51.09 o
   1   4  19         10.85        -31.21        35.50 o
   2   4  19        785.30        871.47        51.89 o
  -1   5  19        168.06        197.02        52.30 o
   0   5  19          9.23         45.87        35.62 o
   1   5  19        138.17        169.01        44.07 o
                                                
