# Supplementary material for: Structures and electronic properties of cobalt(II) selone coordination com­plexes
Source: Acta Crystallogr C Struct Chem. 2025 Nov 26;81(Pt 12):718–22. doi: 10.1107/S2053229625010101 (PMC12810353; doi:10.1107/S2053229625010101)
Supplement: Supplementary file 6 [file c-81-00718-sup6.txt]

16
dmise, wB97M-V/def2-QZVPP, E= -2706.331322 hartrees, G = -2706.235685 hartrees
C    0.00000000  0.00000000  0.00000000
N    1.44818500  0.00000000  0.00000000
C    2.19629900  1.13141900  0.00000000
Se   1.59399300  2.85706200 -0.00015900
N    3.48609100  0.71153300  0.00016900
C    3.53841300 -0.66947200  0.00036000
C    2.26690800 -1.11341800  0.00030000
H    1.87241400 -2.11304500  0.00040700
H    4.46937300 -1.20632400  0.00047900
C    4.61954200  1.61287800  0.00049100
H    4.58541700  2.25161200 -0.88046400
H    5.53145500  1.02058600 -0.00087100
H    4.58674700  2.24958600  0.88297900
H   -0.37056700  0.51857500  0.88261000
H   -0.34497700 -1.03117600 -0.00173000
H   -0.37041600  0.52151200 -0.88093200
22
deise, wB97M-V/def2-QZVPP, E=-2784.953768 hartrees, G = -2784.80336 hartrees
C    0.00000000  0.00000000  0.00000000
N    1.45610700  0.00000000  0.00000000
C    2.22108800  1.12033200  0.00000000
Se   1.64353500  2.86181200  0.06610600
N    3.50341000  0.68145100 -0.05870200
C    3.53411900 -0.69959500 -0.09063500
C    2.25674200 -1.12448400 -0.06172700
H    1.84481500 -2.11729800 -0.07709200
H    4.45757900 -1.24828400 -0.13271000
C    4.67141000  1.55022100 -0.02363100
H    4.41245200  2.44911900 -0.58190000
H    5.47344700  1.03139100 -0.54963200
C    5.07163000  1.90094400  1.39925500
H    5.94648500  2.55126900  1.39203200
H    5.31365100  1.00358000  1.97076000
H    4.25471400  2.42645700  1.89281300
H   -0.31515400  0.83235200  0.62819600
H   -0.32112400 -0.93136500  0.46746100
C   -0.56484900  0.14529600 -1.40278500
H   -0.23271200  1.08749400 -1.83757500
H   -1.65444700  0.14545500 -1.36875900
H   -0.24018800 -0.67604200 -2.04348000
28
diise, wB97M-V/def2-QZVPP, E= -2863.566627 hartrees, G = -2863.362979 hartrees
C    0.00000000  0.00000000  0.00000000
N    1.47602000  0.00000000  0.00000000
C    2.32138400  1.06741800  0.00000000
Se   1.86591500  2.85760100  0.00013900
N    3.57400600  0.53385600 -0.00010700
C    3.50102700 -0.84551800 -0.00012700
C    2.19932000 -1.17669900 -0.00008100
H    1.71811600 -2.13782700 -0.00009400
H    4.38319100 -1.45958000 -0.00019200
C    4.87047100  1.23943500 -0.00017900
H    5.59732800  0.42409500 -0.00036000
C    5.07563200  2.04801000  1.27283400
H    6.09471100  2.43675600  1.28657000
H    4.37796800  2.88125800  1.31991100
H    4.93458700  1.42154200  2.15460700
C    5.07539600  2.04827700 -1.27306900
H    6.09462800  2.43661200 -1.28712900
H    4.37803000  2.88179200 -1.31968200
H    4.93376100  1.42207500 -2.15494000
C   -0.56644000  0.61331300  1.27262700
H   -0.14371400  0.13084000  2.15488600
H   -0.35028500  1.67836000  1.31826400
H   -1.64755500  0.46920600  1.28616000
H   -0.24875600 -1.06359000  0.00006100
C   -0.56641300  0.61317400 -1.27271400
H   -0.35040100  1.67825200 -1.31841100
H   -1.64751000  0.46893600 -1.28633300
H   -0.14354800  0.13070900 -2.15491000
71
[CoCl2(PPh3)2], wB97M-V/def2-QZVPP, S = 3/2, E= -4375.985871 hartrees, G = -4375.497854 hartrees
P    0.00000000  0.00000000  0.00000000
C    1.81803300  0.00000000  0.00000000
C    2.56941200  1.17193300  0.00000000
H    2.07458500  2.13461000  0.03787800
C    3.95511400  1.10878700 -0.05272500
H    4.53469300  2.02323600 -0.05411200
C    4.59278000 -0.12148200 -0.11289600
H    5.67360500 -0.16866200 -0.15927700
C    3.84620900 -1.29190200 -0.10564000
C    2.46313300 -1.23646200 -0.04131600
H    1.88064500 -2.15149600 -0.02084300
H    4.34113100 -2.25386600 -0.13985700
C   -0.45146000  1.71248900  0.40571900
C   -0.89640100  2.62630200 -0.54338200
H   -0.99142000  2.32909100 -1.58006100
C   -1.22803400  3.91934500 -0.16072300
C   -1.11640500  4.30646500  1.16617300
H   -1.38001000  5.31431200  1.45997900
C   -0.67584800  3.39719700  2.11910800
C   -0.34980600  2.10663700  1.73836600
H   -0.02142300  1.39633300  2.48806800
H   -0.59921000  3.68567500  3.15987500
H   -1.57809200  4.62414700 -0.90376500
C   -0.45672400 -0.19850900 -1.74519900
C   -1.75867000 -0.60393900 -2.03508900
H   -2.45314700 -0.81694200 -1.22967700
C   -2.16419300 -0.73494900 -3.35451600
H   -3.17498800 -1.05247200 -3.57433200
C   -1.27384200 -0.47309700 -4.38609400
H   -1.59048300 -0.58412700 -5.41524400
C    0.02566300 -0.07869600 -4.10013100
C    0.43541100  0.05978200 -2.78248500
H    1.45189500  0.36165300 -2.56199700
H    0.72355100  0.11824600 -4.90364300
Co  -1.05270800 -1.67051300  1.36637200
Cl  -3.23090300 -1.19099500  1.37288900
P   -0.19635000 -1.60123700  3.60231000
C   -0.64056900 -0.20967200  4.68772100
C    0.10740900  0.14825000  5.80934900
H    1.02593300 -0.37721500  6.04082200
C   -0.31371900  1.18539000  6.62499000
H    0.27280800  1.46030000  7.49217800
C   -1.48832000  1.86828400  6.33177100
H   -1.81598400  2.67726200  6.97222800
C   -2.23973100  1.51243300  5.22279700
C   -1.81793400  0.47708500  4.39923200
H   -2.40482800  0.20187400  3.52929400
H   -3.15580700  2.04020700  4.99117900
C    1.61997700 -1.63777100  3.55981000
C    2.27396800 -2.85568400  3.38263000
H    1.70234600 -3.77442400  3.34149100
C    3.65298400 -2.89131600  3.24338300
C    4.38769300 -1.71473500  3.26303900
H    5.46420500 -1.74527600  3.15187700
C    3.73988700 -0.49675600  3.40808600
C    2.36186500 -0.45747900  3.55258800
H    1.86653200  0.49949400  3.66700400
H    4.30550500  0.42604500  3.40327100
H    4.15235800 -3.84287800  3.11344800
C   -0.68328700 -3.07255900  4.54677400
C   -1.78419000 -3.80159800  4.10951500
H   -2.30381700 -3.51262000  3.20340400
C   -2.21826900 -4.90357500  4.83436400
H   -3.07335600 -5.46873100  4.48807800
C   -1.55274100 -5.28057100  5.98941800
H   -1.88901100 -6.14308800  6.55043400
C   -0.45001000 -4.55650600  6.42802100
C   -0.01772200 -3.45484500  5.71063200
H    0.84840600 -2.89870300  6.04952100
H    0.07179800 -4.85275200  7.32880900
Cl  -0.24381100 -3.63889300  0.70381300
35
[CoCl2(dmise)2], wB97M-V/def2-QZVPP, S = 3/2, E= -7716.016361 hartrees, G = -7715.805472 hartrees
Co   0.00000000  0.00000000  0.00000000
Se   2.51321200  0.00000000  0.00000000
C    2.45501600  1.86763700  0.00000000
N    2.23219400  2.66356600 -1.05876200
C    2.18382800  3.97653300 -0.64566600
H    1.99811900  4.78213300 -1.33174300
C    2.39982600  3.98018700  0.68586400
N    2.58225100  2.67085700  1.06851200
C    2.68836100  2.19957400  2.43900900
H    1.73183200  1.77447100  2.74069300
H    2.93969700  3.04678500  3.07208900
H    3.46450800  1.44216700  2.50531100
H    2.43126100  4.78926900  1.39190300
C    1.98600200  2.19061100 -2.41421400
H    2.04103900  3.04468300 -3.08443200
H    2.74325800  1.45776400 -2.68148200
H    1.00335800  1.72345300 -2.47634900
Se  -0.66697300 -2.15052500  1.11676700
C   -2.24418300 -2.11284700  0.11514400
N   -3.33857800 -1.37694400  0.36992200
C   -4.25998600 -1.55762000 -0.63756200
H   -5.20506700 -1.04676000 -0.64198700
C   -3.72347800 -2.43429700 -1.51110100
N   -2.48391300 -2.78167200 -1.02421700
C   -1.49577200 -3.58073700 -1.72875400
H   -0.74963100 -2.91657900 -2.16354000
H   -2.00402000 -4.13885100 -2.51103200
H   -1.01774800 -4.26531000 -1.03361700
H   -4.10500300 -2.83323300 -2.43271900
C   -3.47626900 -0.45682300  1.49056500
H   -4.52164300 -0.16754100  1.56303600
H   -3.16338700 -0.95553800  2.40443700
H   -2.85040200  0.42161300  1.33448400
Cl  -0.61526100  1.88239600  1.11013500
Cl  -0.95001400 -0.06166300 -2.06171900
47
[CoCl2(deise)2], wB97M-V/def2-QZVPP, S = 3/2, E= -7873.260684 hartrees, G = -7872.940027 hartrees
Co   0.00000000  0.00000000  0.00000000
Se   2.50449900  0.00000000  0.00000000
C    2.48650900  1.87380500  0.00000000
N    2.23493600  2.69359700 -1.03570800
C    2.29554000  4.00266400 -0.60892800
H    2.10825100  4.82817100 -1.26988000
C    2.59474900  3.97899600  0.70489200
N    2.71297800  2.65661200  1.06775700
C    2.92338500  2.17554300  2.43031300
H    2.26854000  1.31637000  2.56533500
H    2.57708200  2.96684000  3.09401200
C    4.37539600  1.81922200  2.69234400
H    5.02556600  2.68140200  2.53754700
H    4.69292000  1.01530600  2.02895800
H    4.49280600  1.48041400  3.72168400
H    2.71679300  4.77653700  1.41473100
C    1.83287600  2.27840200 -2.38303400
H    2.63820400  2.53791000 -3.07256900
H    1.73915000  1.19475200 -2.35856000
C    0.51512000  2.91619200 -2.78625800
H   -0.24797100  2.70739700 -2.03732100
H    0.18521500  2.48479100 -3.73014000
H    0.60698300  3.99587000 -2.91609800
Se  -0.73305900 -2.03410300  1.26534500
C   -2.24238700 -2.15741800  0.16180900
N   -3.35910600 -1.40970100  0.20852000
C   -4.21653400 -1.80419500 -0.79576300
H   -5.16549000 -1.32774300 -0.95670800
C   -3.61541700 -2.81145500 -1.45916300
N   -2.39682900 -3.02157500 -0.85480700
C   -1.37627300 -3.95405200 -1.32493500
H   -0.41890000 -3.44280000 -1.23903600
H   -1.57303100 -4.11954400 -2.38346200
C   -1.38715700 -5.25492000 -0.54276800
H   -1.17350500 -5.06582100  0.50877500
H   -0.62201600 -5.92649400 -0.93226200
H   -2.35446600 -5.75312000 -0.62170300
H   -3.93396400 -3.38315700 -2.31154500
C   -3.59239300 -0.26691800  1.09673100
H   -4.39221000 -0.53381500  1.78980500
H   -2.67707000 -0.12634900  1.66780900
C   -3.92306500  0.98706900  0.30683000
H   -3.95931100  1.83673000  0.98700000
H   -4.88810200  0.90954500 -0.19684900
H   -3.14632200  1.18158600 -0.43184800
Cl  -0.58117700  1.95073000  1.00314200
Cl  -0.90098500 -0.25313300 -2.06820900
59
[CoCl2(diise)2], wB97M-V/def2-QZVPP, S = 3/2, E= -8030.509232 hartrees, G = -8030.081947 hartrees
Co   0.00000000  0.00000000  0.00000000
Se   2.50618000  0.00000000  0.00000000
C    2.50192500  1.87684000  0.00000000
N    2.18191200  2.67991700 -1.02891100
C    2.27989600  3.99457300 -0.63059600
H    2.04973300  4.81111000 -1.28913800
C    2.67128600  3.99234800  0.65864900
N    2.80827900  2.67443900  1.03796100
C    3.14493400  2.22594100  2.39725600
H    3.02374400  1.14419000  2.36563700
C    2.15865900  2.80993600  3.39733600
H    2.27306300  3.89275800  3.48505800
H    1.13542500  2.58661600  3.09664400
H    2.34355600  2.37651300  4.38039500
C    4.59322300  2.56778700  2.71129000
H    4.75145700  3.64853600  2.70811100
H    5.26664600  2.11559000  1.98301900
H    4.85342000  2.19351400  3.70131700
H    2.84905800  4.80637000  1.33668900
C    1.73037100  2.23586600 -2.36049700
C    2.86034800  2.39540600 -3.36517300
H    3.73535600  1.82220100 -3.05759500
H    2.53613200  2.03264100 -4.34049000
H    3.14692900  3.44453900 -3.47010200
H    1.49362600  1.17943600 -2.24483500
C    0.46131000  2.97322500 -2.75411800
H   -0.28050700  2.90475300 -1.95866400
H    0.04492600  2.50380800 -3.64431700
H    0.65758500  4.02396100 -2.98207800
Se  -0.73340500 -1.97902800  1.35210500
C   -2.21843100 -2.19437400  0.22484900
N   -3.31192700 -1.41466500  0.17730600
C   -4.16778700 -1.88560300 -0.79342800
H   -5.10007300 -1.40213500 -1.01795400
C   -3.58955100 -2.97220300 -1.34154300
N   -2.38331300 -3.15556400 -0.70054700
C   -1.39845000 -4.18946100 -1.05150600
C   -1.93125700 -5.56236500 -0.67171800
H   -1.18139000 -6.32211300 -0.89172500
H   -2.16700600 -5.60745300  0.39166400
H   -2.83265600 -5.80593700 -1.23848300
H   -0.52760300 -3.95530500 -0.44116100
C   -1.02359400 -4.07375600 -2.52119900
H   -1.86302400 -4.33561200 -3.16936600
H   -0.20795800 -4.76317500 -2.74007900
H   -0.70341800 -3.05818900 -2.75251200
H   -3.92197400 -3.61727400 -2.13358800
C   -3.54438700 -0.20492000  0.98772200
H   -2.57850400  0.03494800  1.42924500
C   -3.96549000  0.94929900  0.09339600
H   -4.97674400  0.81059800 -0.29740000
H   -3.94950400  1.86902800  0.67658200
H   -3.26672200  1.06382300 -0.73507800
C   -4.54439200 -0.51108800  2.09125600
H   -4.68744400  0.37433400  2.71051600
H   -4.18474500 -1.32141800  2.72597500
H   -5.51360600 -0.79510600  1.67434400
Cl  -0.61483500  1.99467900  0.90555300
Cl  -0.91422600 -0.28473700 -2.06285600
34
PPh3, wB97M-V/def2-QZVPP, E= -1036.31728 hartrees, G = -1036.084687 hartrees
P    0.00000000  0.00000000  0.00000000
C    1.83412500  0.00000000  0.00000000
C    2.62244700  1.14776700  0.00000000
H    2.15490200  2.12441200  0.01489400
C    4.00747400  1.05074100 -0.01867900
H    4.60797300  1.95162900 -0.01578800
C    4.62064000 -0.19292600 -0.04499000
H    5.70044600 -0.26630600 -0.06156500
C    3.84416100 -1.34374500 -0.04160500
C    2.46204100 -1.24561600 -0.00887000
H    1.85858700 -2.14652500  0.00820700
H    4.31565800 -2.31807200 -0.05459400
C   -0.35602900  1.76739700  0.33333600
C   -0.56536500  2.72934800 -0.65133100
H   -0.53694900  2.44784800 -1.69660100
C   -0.81069600  4.05100600 -0.30330700
C   -0.84224300  4.42818000  1.03095600
H   -1.03174600  5.45940900  1.29984900
C   -0.63817900  3.47641600  2.02074900
C   -0.40746200  2.15490400  1.67238700
H   -0.26292900  1.41093000  2.44807000
H   -0.66874700  3.76183100  3.06448200
H   -0.97445000  4.78807000 -1.07924800
C   -0.35544800 -0.10347600 -1.79629900
C   -1.67857300 -0.35294700 -2.16100500
H   -2.42589000 -0.49722800 -1.38848800
C   -2.04740300 -0.41604700 -3.49554700
H   -3.07962600 -0.60434500 -3.76169900
C   -1.09027800 -0.25041700 -4.48735800
H   -1.37345400 -0.30807400 -5.53049200
C    0.23136400 -0.01910100 -4.13635900
C    0.59704900  0.05782200 -2.79905100
H    1.63095200  0.24510900 -2.53721500
H    0.98290400  0.10568200 -4.90563400
